# Supplementary material for: The placental effects of trisomy for human chromosome 21 orthologs in four mouse models of Down syndrome
Source: Biol Open. 2025 Dec 18;14(12):bio062296. doi: 10.1242/bio.062296 (PMC12755066; doi:10.1242/bio.062296)
Supplement: Table S1. Differential gene expression analysis results for MDGs and all transcripts in the placenta of four mouse models of Down syndrome. [file biolopen-14-062296-TableS1.xlsx]

## Sheet: MDGs-Dp16-Placenta
Table S1. Differential gene expression analysis results for MDGs and all transcripts in the placenta of four mouse models of Down syndrome.
ID	Gene Symbol	Description	Chromosome	TS Avg (log2)	EUP Avg (log2)	Fold Change	P-val	FDR P-val
TC1600001939.mm.2	Btg3; Gm7334	B cell translocation gene 3; B-cell translocation gene 3 pseudogene	chr16	7.95	7.36	1.51	9.4e-08	0.0018
TC1600001986.mm.2	Cct8	chaperonin containing Tcp1, subunit 8 (theta)	chr16	8.48	8.02	1.38	1.61e-07	0.0018
TC1600002118.mm.2	Pigp	phosphatidylinositol glycan anchor biosynthesis, class P	chr16	7.43	7.01	1.34	3.7e-07	0.0027
TC1600001917.mm.2	Hspa13	heat shock protein 70 family, member 13	chr16	8.88	8.32	1.48	6.3e-07	0.0035
TC1600000861.mm.2	Usp25	ubiquitin specific peptidase 25	chr16	8.54	8.09	1.37	9.47e-07	0.0042
TC1300000308.mm.2	Prl4a1	prolactin family 4, subfamily a, member 1	chr13	7.91	6.74	2.26	1.34e-06	0.0049
TC1600001964.mm.2	Atp5j	ATP synthase, H+ transporting, mitochondrial F0 complex, subunit F	chr16	8.93	8.56	1.29	3.65e-06	0.0113
TC1600000940.mm.2	Gabpa	GA repeat binding protein, alpha	chr16	8.02	7.52	1.41	4.19e-06	0.0113
TC1600002172.mm.2	Ifnar2	interferon (alpha and beta) receptor 2	chr16	9.36	8.88	1.39	4.58e-06	0.0113
TC1600001961.mm.2	Mrpl39	mitochondrial ribosomal protein L39	chr16	5.45	5.06	1.31	5.19e-06	0.0115
TC1600001064.mm.2	Dyrk1a	dual-specificity tyrosine-(Y)-phosphorylation regulated kinase 1a	chr16	8.37	7.95	1.34	1.17e-05	0.0235
TC1600001983.mm.2	Ltn1	listerin E3 ubiquitin protein ligase 1	chr16	6.19	5.58	1.52	1.4e-05	0.0244
TC1600001005.mm.2	Ifnar1	interferon (alpha and beta) receptor 1	chr16	7.86	7.4	1.37	1.45e-05	0.0244
TC1600002061.mm.2	Paxbp1	PAX3 and PAX7 binding protein 1	chr16	7.4	6.98	1.33	1.54e-05	0.0244
TC1600002158.mm.2	C2cd2	C2 calcium-dependent domain containing 2	chr16	8.25	7.78	1.39	1.79e-05	0.0265
TC0900002312.mm.2	Elmod1	ELMO/CED-12 domain containing 1	chr9	4.95	5.66	-1.63	3.69e-05	0.0512
TC1600002183.mm.2	Atp5o	ATP synthase, H+ transporting, mitochondrial F1 complex, O subunit	chr16	8.5	8	1.41	4.04e-05	0.0527
TC1600001966.mm.2	App	amyloid beta (A4) precursor protein	chr16	10.54	10.18	1.28	4.27e-05	0.0527
TC0500000131.mm.2	Sema3c	sema domain, immunoglobulin domain (Ig), short basic domain, secreted, (semaphorin) 3C	chr5	4.22	5.2	-1.98	7.73e-05	0.0903
TC0600001530.mm.2	Clec2d	C-type lectin domain family 2, member d	chr6	7.31	6.85	1.38	9.8e-05	0.1088
TC1200001348.mm.2	Efr3b	EFR3 homolog B (S. cerevisiae)	chr12	5.56	6.1	-1.45	0.0001	0.118
TC1600002139.mm.2	Hmgn1	high mobility group nucleosomal binding domain 1	chr16	8.85	8.47	1.3	0.0001	0.1098
TC0400004171.mm.2	Isg15	ISG15 ubiquitin-like modifier	chr4	6.83	6.37	1.37	0.0001	0.1228
TC1600002094.mm.2	Rcan1	regulator of calcineurin 1	chr16	7.53	7.11	1.34	0.0001	0.1228
TC1600001025.mm.2	Smim11	small integral membrane protein 11	chr16	6.9	6.47	1.34	0.0001	0.1228
TC1900000502.mm.2	Ifit3b	interferon-induced protein with tetratricopeptide repeats 3B	chr19	7.05	6.4	1.57	0.0002	0.1686
TC1600001092.mm.2	Mx2	MX dynamin-like GTPase 2	chr16	4.46	3.74	1.65	0.0002	0.2037
TC1100001497.mm.2	Hoxb5	homeobox B5	chr11	3.61	3.07	1.45	0.0003	0.211
TC0100003888.mm.2	Ifi204	interferon activated gene 204	chr1	6.8	6.42	1.29	0.0003	0.2066
TC1100003870.mm.2	Map3k14	mitogen-activated protein kinase kinase kinase 14	chr11	3.38	2.87	1.42	0.0003	0.2066
TC0X00001383.mm.2	Mid2	midline 2	chrX	6.78	7.14	-1.28	0.0003	0.2066
TC0500001239.mm.2	Oasl2	2-5 oligoadenylate synthetase-like 2; 2'-5' oligoadenylate synthetase-like 2	chr5	7.74	7.4	1.27	0.0003	0.2066
TC0200001317.mm.2	Olfr1176	olfactory receptor 1176	chr2	2.3	1.69	1.53	0.0003	0.2066
TC0900001630.mm.2	Ackr2	atypical chemokine receptor 2	chr9	4.26	3.6	1.59	0.0004	0.2154
TC0400002456.mm.2	Aqp3	aquaporin 3	chr4	6.91	7.26	-1.28	0.0004	0.2142
TC1600002136.mm.2	Brwd1	bromodomain and WD repeat domain containing 1	chr16	6.01	5.48	1.44	0.0004	0.2242
TC0100001877.mm.2	Plxna2	plexin A2	chr1	5.82	6.3	-1.4	0.0004	0.2189
TC1800000689.mm.2	Pmaip1	phorbol-12-myristate-13-acetate-induced protein 1	chr18	4.93	5.42	-1.4	0.0004	0.2262
TC1300000305.mm.2	Prl2c1	Prolactin family 2, subfamily c, member 1	chr13	8.31	7.88	1.34	0.0004	0.2154
TC1100002865.mm.2	Rasd1	RAS, dexamethasone-induced 1	chr11	6.11	6.53	-1.35	0.0004	0.2189
TC0200002155.mm.2	Scp2d1	SCP2 sterol-binding domain containing 1	chr2	2.51	3.02	-1.42	0.0004	0.2142
TC1900001012.mm.2	Slc22a12	solute carrier family 22 (organic anion/cation transporter), member 12	chr19	4.2	3.81	1.31	0.0004	0.2154
TC0500001423.mm.2	B3gnt4	UDP-GlcNAc:betaGal beta-1,3-N-acetylglucosaminyltransferase 4	chr5	2.55	2.04	1.43	0.0005	0.2301
TC0500002290.mm.2	Clnk	cytokine-dependent hematopoietic cell linker	chr5	2.87	2.33	1.45	0.0005	0.2387
TC0600002225.mm.2	Rarres2	retinoic acid receptor responder (tazarotene induced) 2	chr6	8.54	8.19	1.28	0.0005	0.2289
TC1100003654.mm.2	1700001P01Rik	RIKEN cDNA 1700001P01 gene	chr11	2.13	2.8	-1.59	0.0006	0.2616
TC0500002569.mm.2	Corin	corin	chr5	6.64	6.98	-1.26	0.0006	0.2572
TC0900002586.mm.2	Gcnt3	glucosaminyl (N-acetyl) transferase 3, mucin type	chr9	3.28	4.05	-1.7	0.0006	0.2572
TC0500001786.mm.2	Gm6408	predicted gene 6408	chr5	2.39	1.84	1.46	0.0006	0.2509
TC1600002115.mm.2	Hlcs	holocarboxylase synthetase (biotin- [propriony-Coenzyme A-carboxylase (ATP-hydrolysing)] ligase)	chr16	6.13	5.62	1.42	0.0006	0.2572
TC1300000296.mm.2	Prl3c1	prolactin family 3, subfamily c, member 1	chr13	7.16	6.65	1.42	0.0006	0.2572
TC1200001353.mm.2	Ncoa1	nuclear receptor coactivator 1	chr12	4.99	5.35	-1.29	0.0007	0.2694
TC0400001878.mm.2	Zfp600	zinc finger protein 600	chr4	3.88	3.13	1.68	0.0007	0.2694
TC1600001011.mm.2	Itsn1	intersectin 1 (SH3 domain protein 1A)	chr16	7.4	6.98	1.34	0.0008	0.2853
TC0X00003216.mm.2	Samt1; Gm15140	spermatogenesis associated multipass transmembrane protein 1; predicted gene 15140	chrX	2.42	1.95	1.39	0.0008	0.2921
TC1600000955.mm.2	Usp16	ubiquitin specific peptidase 16	chr16	7.2	6.92	1.21	0.0008	0.2853
TC1600002120.mm.2	Dscr3	Down syndrome critical region gene 3	chr16	6.89	6.56	1.26	0.0009	0.3077
TC0100003308.mm.2	Lhx4	LIM homeobox protein 4	chr1	4.49	4.12	1.3	0.0009	0.3077
TC0200003560.mm.2	Nr4a2	nuclear receptor subfamily 4, group A, member 2	chr2	3.79	4.55	-1.69	0.0009	0.3077
TC1900001342.mm.2	Plgrkt	plasminogen receptor, C-terminal lysine transmembrane protein	chr19	5.92	6.24	-1.25	0.0009	0.3077
TC1600001008.mm.2	Son	Son DNA binding protein	chr16	7.14	6.8	1.26	0.0009	0.3077
TC0100000816.mm.2	3110079O15Rik	RIKEN cDNA 3110079O15 gene	chr1	2.17	2.77	-1.51	0.001	0.3102
TC0700004610.mm.2	Ccnd1; Mir3962	cyclin D1; microRNA 3962	chr7	4.92	5.58	-1.58	0.001	0.3102
TC0500003384.mm.2	Cldn4	claudin 4	chr5	9.31	9.59	-1.21	0.001	0.3111
TC0300001719.mm.2	Naaladl2	PREDICTED: N-acetylated alpha-linked acidic dipeptidase-like 2, transcript variant 2 (Naaladl2), mRNA.	chr3	2.38	3.12	-1.67	0.001	0.3111
TC0700002020.mm.2	Olfr45	olfactory receptor 45	chr7	1.81	1.39	1.34	0.001	0.3102
TC1300001696.mm.2	Prl7a2	prolactin family 7, subfamily a, member 2	chr13	10.59	10.3	1.22	0.001	0.3111
TC1600000346.mm.2	Rtp4	receptor transporter protein 4	chr16	6.33	5.96	1.29	0.001	0.3102
TC0500000052.mm.2	Abcb1b	ATP-binding cassette, sub-family B (MDR/TAP), member 1B	chr5	6.61	7.1	-1.41	0.0011	0.3117
TC0200001455.mm.2	Alx4	aristaless-like homeobox 4	chr2	3.27	2.71	1.48	0.0011	0.3229
TC0900002465.mm.2	Fem1b	feminization 1 homolog b (C. elegans)	chr9	7.6	7.87	-1.21	0.0011	0.32
TC0X00002845.mm.2	Itm2a	integral membrane protein 2A	chrX	8.36	8.86	-1.41	0.0011	0.3205
TC1700000979.mm.2	Gm7225	PREDICTED: predicted gene 7225 (Gm7225), mRNA.	chr17	2.3	1.79	1.43	0.0012	0.3283
TC0Y00000122.mm.2	Gm20738; Gm20823	predicted gene, 20738; predicted gene, 20823	chrY	3.01	2.07	1.91	0.0012	0.3283
TC0X00003390.mm.2	Rhox4e	reproductive homeobox 4E	chrX	6.03	6.45	-1.33	0.0012	0.3296
TC1900001341.mm.2	Rln1	relaxin 1	chr19	2.1	2.63	-1.44	0.0012	0.3296
TC0200005147.mm.2	Zfp663	zinc finger protein 663	chr2	3.33	2.61	1.64	0.0012	0.3296
TC1600001660.mm.2	BC016579	cDNA sequence, BC016579	chr16	5.31	5.7	-1.32	0.0013	0.3311
TC0X00001973.mm.2	Gm1993	predicted gene 1993	chrX	2.69	2.11	1.5	0.0013	0.3296
TC1800000373.mm.2	Pcdhb16	protocadherin beta 16	chr18	2.97	2.34	1.54	0.0013	0.3296
TC0300002126.mm.2	Trim59	tripartite motif-containing 59	chr3	4.15	4.77	-1.54	0.0013	0.3357
TC0100001466.mm.2	Ankrd45	ankyrin repeat domain 45	chr1	3.01	2.45	1.48	0.0014	0.344
TC1600001089.mm.2	Bace2	beta-site APP-cleaving enzyme 2	chr16	5.16	4.55	1.53	0.0014	0.3527
TC0400003886.mm.2	Tmem82	transmembrane protein 82	chr4	3.69	4.18	-1.41	0.0014	0.344
TC1500002186.mm.2	Fkbp11	FK506 binding protein 11	chr15	8.17	7.83	1.26	0.0015	0.3597
TC0900002452.mm.2	Paqr5	progestin and adipoQ receptor family member V	chr9	3.43	3.8	-1.29	0.0015	0.3597
TC1600002182.mm.2	Donson	downstream neighbor of SON	chr16	5.79	5.43	1.28	0.0016	0.3767
TC0200004334.mm.2	Olfr1306	olfactory receptor 1306	chr2	2.3	1.75	1.46	0.0016	0.3767
TC1000002036.mm.2	Slc16a10	solute carrier family 16 (monocarboxylic acid transporters), member 10	chr10	7.19	7.49	-1.23	0.0016	0.3767
TC1300002285.mm.2	Ice1	interactor of little elongation complex ELL subunit 1	chr13	5.62	5.98	-1.28	0.0017	0.3784
TC1900000501.mm.2	Ifit3	interferon-induced protein with tetratricopeptide repeats 3	chr19	7.05	6.66	1.31	0.0017	0.3784
TC0700001246.mm.2	Olfr292	olfactory receptor 292	chr7	1.76	2.23	-1.38	0.0017	0.3784
TC0600003199.mm.2	Tulp3	tubby-like protein 3	chr6	4.53	4.91	-1.3	0.0017	0.3784
TC0100001581.mm.2	Adamts4	a disintegrin-like and metallopeptidase (reprolysin type) with thrombospondin type 1 motif, 4	chr1	6.17	5.76	1.33	0.0018	0.3801
TC0400001881.mm.2	Gm13251	predicted gene 13251	chr4	6.72	6.36	1.28	0.0018	0.3801
TC1300002725.mm.2	Parp8	poly (ADP-ribose) polymerase family, member 8	chr13	4.65	4.25	1.32	0.0018	0.3801
TC1300000293.mm.2	Prl3d1	prolactin family 3, subfamily d, member 1	chr13	8.74	8.14	1.52	0.0018	0.3801
TC1300001693.mm.2	Prl8a1	prolactin family 8, subfamily a, member 1	chr13	8.64	8.05	1.5	0.0018	0.3801
TC0700004351.mm.2	Pycard	PYD and CARD domain containing	chr7	3.51	2.89	1.55	0.0018	0.3801
TC0200000223.mm.2	Ankrd16	ankyrin repeat domain 16	chr2	3.97	3.41	1.48	0.0019	0.3801
TC0400003738.mm.2	Extl1	exostoses (multiple)-like 1	chr4	4.92	5.45	-1.44	0.0019	0.384
TC1100001183.mm.2	Rab11fip4	RAB11 family interacting protein 4 (class II)	chr11	6.78	7.31	-1.44	0.0019	0.384
TC0400001058.mm.2	Sgip1	SH3-domain GRB2-like (endophilin) interacting protein 1	chr4	2.72	2.22	1.42	0.0019	0.3801
TC1600001057.mm.2	Ttc3	tetratricopeptide repeat domain 3	chr16	6.12	5.85	1.21	0.0019	0.3801
TC0500001413.mm.2	Bcl7a	B cell CLL/lymphoma 7A	chr5	4.97	4.62	1.28	0.002	0.3857
TC1300000273.mm.2	Cmah	cytidine monophospho-N-acetylneuraminic acid hydroxylase	chr13	2.73	3.37	-1.56	0.002	0.3857
TC1400000971.mm.2	Nkx2-6	NK2 homeobox 6	chr14	3.56	4.06	-1.42	0.002	0.3857
TC1100002003.mm.2	Rnf213	ring finger protein 213	chr11	6.99	6.69	1.23	0.002	0.3857
TC1000001044.mm.2	Timp3	tissue inhibitor of metalloproteinase 3	chr10	6.87	7.2	-1.25	0.002	0.3857
TC0900001683.mm.2	4930433N12Rik	RIKEN cDNA 4930433N12 gene	chr9	3.31	2.76	1.47	0.0021	0.3941
TC1400000891.mm.2	Defb43	defensin beta 43	chr14	2.27	1.84	1.34	0.0021	0.3922
TC1600000982.mm.2	Hunk	hormonally upregulated Neu-associated kinase	chr16	5.54	5.16	1.3	0.0021	0.3941
TC1100001283.mm.2	Myo19	myosin XIX	chr11	3.67	3.2	1.39	0.0021	0.3941
TC0400002083.mm.2	B930041F14Rik	RIKEN cDNA B930041F14 gene	chr4	3.65	4.36	-1.63	0.0022	0.3956
TC0200003967.mm.2	Olfr1105	olfactory receptor 1105	chr2	1.31	1.68	-1.29	0.0022	0.4005
TC1700001839.mm.2	Akap8l	A kinase (PRKA) anchor protein 8-like	chr17	5.19	5.61	-1.34	0.0023	0.4044
TC0100000159.mm.2	B3gat2	beta-1,3-glucuronyltransferase 2 (glucuronosyltransferase S)	chr1	2.51	3.17	-1.58	0.0023	0.4044
TC0600001008.mm.2	Bmp10	bone morphogenetic protein 10	chr6	4.86	5.44	-1.49	0.0023	0.4044
TC0700000460.mm.2	Sertad1	SERTA domain containing 1	chr7	4.94	5.42	-1.4	0.0023	0.4044
TC1000002794.mm.2	Tmtc2	transmembrane and tetratricopeptide repeat containing 2	chr10	3.7	3.4	1.23	0.0023	0.4044
TC0300002352.mm.2	Cks1b	CDC28 protein kinase 1b	chr3	5.43	5.77	-1.27	0.0024	0.4044
TC1500000704.mm.2	Fam83f	family with sequence similarity 83, member F	chr15	4.43	4.93	-1.42	0.0024	0.4044
TC1100003296.mm.2	Slc13a2	solute carrier family 13 (sodium-dependent dicarboxylate transporter), member 2	chr11	2.57	2.06	1.42	0.0024	0.4052
TC0400000739.mm.2	Trim32	tripartite motif-containing 32	chr4	4.47	4.04	1.35	0.0024	0.4044
TC0100000719.mm.2	Daw1	dynein assembly factor with WDR repeat domains 1	chr1	2.77	2.13	1.56	0.0025	0.4052
TC0100002210.mm.2	Mitd1	MIT, microtubule interacting and transport, domain containing 1	chr1	6.7	6.44	1.2	0.0025	0.4052
TC0X00000346.mm.2	Rhox4c	reproductive homeobox 4C	chrX	5.63	6.02	-1.3	0.0025	0.4052
TC1300002460.mm.2	F2rl1	coagulation factor II (thrombin) receptor-like 1	chr13	7.25	7.61	-1.28	0.0026	0.4109
TC0300000478.mm.2	Gm8298	predicted gene 8298	chr3	1.74	2.3	-1.48	0.0026	0.4109
TC0700002760.mm.2	Kirrel2	kin of IRRE like 2 (Drosophila)	chr7	2.37	1.97	1.32	0.0026	0.4109
TC1600002157.mm.2	Prdm15	PR domain containing 15	chr16	3.86	3.24	1.53	0.0026	0.4109
TC0800000034.mm.2	Ccl25	chemokine (C-C motif) ligand 25	chr8	5.08	5.43	-1.28	0.0027	0.4109
TC0500003379.mm.2	Eln	elastin	chr5	4.13	4.65	-1.43	0.0027	0.4109
TC1800000297.mm.2	Kdm3b	KDM3B lysine (K)-specific demethylase 3B	chr18	6.04	6.32	-1.21	0.0027	0.4154
TC1500001727.mm.2	Ly6i	lymphocyte antigen 6 complex, locus I	chr15	2.99	2.72	1.21	0.0028	0.4222
TC0200000319.mm.2	Etl4	enhancer trap locus 4	chr2	7.41	7.77	-1.29	0.0029	0.4302
TC1000002236.mm.2	Unc5b	unc-5 homolog B (C. elegans)	chr10	7.18	7.49	-1.24	0.0029	0.4302
TC1600001071.mm.2	Ets2	E26 avian leukemia oncogene 2, 3 domain; E26 avian leukemia oncogene 2, 3' domain	chr16	9	8.62	1.3	0.003	0.4446
TC0200000481.mm.2	Ppp1r26	protein phosphatase 1, regulatory subunit 26	chr2	1.81	2.11	-1.23	0.003	0.4426
TC0400000275.mm.2	Rragd	Ras-related GTP binding D	chr4	6.1	6.53	-1.34	0.003	0.4446
TC0X00003403.mm.2	Gm15128; Gm15107	predicted gene 15128; predicted gene 15107	chrX	3.35	2.86	1.4	0.0031	0.4484
TC1200001810.mm.2	Clec14a	C-type lectin domain family 14, member a	chr12	6.22	6.55	-1.26	0.0032	0.4604
TC0600003201.mm.2	Rhno1	RAD9-HUS1-RAD1 interacting nuclear orphan 1	chr6	5.54	5.96	-1.34	0.0033	0.48
TC0900002233.mm.2	Nxpe2	neurexophilin and PC-esterase domain family, member 2	chr9	2.48	3.36	-1.84	0.0034	0.4835
TC0X00000672.mm.2	Pnma3	paraneoplastic antigen MA3	chrX	1.91	1.48	1.35	0.0034	0.4835
TC1600002160.mm.2	Zbtb21	zinc finger and BTB domain containing 21	chr16	5.65	5.18	1.38	0.0034	0.4835
TC1900000727.mm.2	Gsto1	glutathione S-transferase omega 1	chr19	6.44	6.81	-1.3	0.0035	0.4905
TC1200001583.mm.2	Sntg2	syntrophin, gamma 2	chr12	2.41	1.99	1.35	0.0035	0.4902
TC1700001655.mm.2	Gnptg	N-acetylglucosamine-1-phosphotransferase, gamma subunit	chr17	7.28	7	1.21	0.0036	0.4911
TC0700002319.mm.2	Zscan4a	zinc finger and SCAN domain containing 4A	chr7	2.87	2.28	1.51	0.0036	0.4972
TC1100000109.mm.2	Adcy1	adenylate cyclase 1	chr11	3.95	4.34	-1.31	0.0037	0.5035
TC0100003593.mm.2	AI607873	expressed sequence AI607873	chr1	6.14	5.51	1.55	0.0037	0.5013
TC0800001797.mm.2	Angpt2	angiopoietin 2	chr8	7.55	7.18	1.29	0.0037	0.4991
TC0300001154.mm.2	Aknad1	AKNA domain containing 1	chr3	2.34	1.86	1.39	0.0038	0.504
TC1900000025.mm.2	Cabp2	calcium binding protein 2	chr19	3.33	2.81	1.44	0.0038	0.504
TC0400003934.mm.2	Pramef17	PRAME family member 17	chr4	2.25	1.65	1.52	0.0038	0.504
TC1600002059.mm.2	1110004E09Rik	RIKEN cDNA 1110004E09 gene	chr16	5.48	4.99	1.4	0.004	0.5157
TC1400000176.mm.2	Plau	plasminogen activator, urokinase	chr14	7.28	7.02	1.2	0.004	0.5157
TC0400001994.mm.2	Uts2	urotensin 2	chr4	2.51	3.06	-1.47	0.004	0.5157
TC0100003565.mm.2	Atp1a4	ATPase, Na+/K+ transporting, alpha 4 polypeptide	chr1	2.12	1.8	1.25	0.0041	0.5246
TC1600001208.mm.2	Txndc11	thioredoxin domain containing 11	chr16	2.5	1.96	1.45	0.0041	0.5246
TC0700001508.mm.2	Olfr65	olfactory receptor 65	chr7	2.2	1.88	1.25	0.0042	0.5324
TC0100002236.mm.2	Tbc1d8	TBC1 domain family, member 8	chr1	4.88	5.32	-1.35	0.0043	0.5411
TC1800000646.mm.2	Apcdd1	adenomatosis polyposis coli down-regulated 1	chr18	5.93	6.32	-1.31	0.0044	0.5443
TC0200004138.mm.2	Mapk8ip1	mitogen-activated protein kinase 8 interacting protein 1	chr2	4.23	4.7	-1.39	0.0044	0.5463
TC1600000264.mm.2	B3gnt5	UDP-GlcNAc:betaGal beta-1,3-N-acetylglucosaminyltransferase 5	chr16	5.53	5.92	-1.3	0.0045	0.5483
TC1900001670.mm.2	Gm10197	predicted gene 10197 [Source:MGI Symbol;Acc:MGI:3704501]	chr19	5.51	5.97	-1.38	0.0045	0.5483
TC1400002497.mm.2	Gm10845	predicted gene 10845	chr14	1.83	2.44	-1.53	0.0045	0.5483
TC0700001594.mm.2	Olfr494	olfactory receptor 494	chr7	2.03	1.62	1.34	0.0045	0.5483
TC0700003938.mm.2	Trim12a	tripartite motif-containing 12A	chr7	6.79	6.41	1.3	0.0045	0.5483
TC0500001844.mm.2	Alox5ap	arachidonate 5-lipoxygenase activating protein	chr5	4.61	4.98	-1.29	0.0047	0.5556
TC0X00002834.mm.2	Cysltr1	cysteinyl leukotriene receptor 1	chrX	2.33	1.81	1.44	0.0047	0.5556
TC1400001673.mm.2	Phf7	PHD finger protein 7	chr14	3.97	3.48	1.41	0.0047	0.5556
TC0300000396.mm.2	Proser1	proline and serine rich 1	chr3	6.82	7.1	-1.21	0.0047	0.5556
TC1000000778.mm.2	Icosl	icos ligand	chr10	4.84	5.5	-1.57	0.0048	0.5556
TC1700001456.mm.2	Pnldc1	poly(A)-specific ribonuclease (PARN)-like domain containing 1	chr17	2.11	2.73	-1.54	0.0048	0.5556
TC1000001579.mm.2	Prim1	DNA primase, p49 subunit	chr10	3.9	4.44	-1.45	0.0048	0.5556
TC1100002772.mm.2	Anxa6	annexin A6	chr11	7.17	7.51	-1.27	0.0049	0.5556
TC1300001274.mm.2	Ccno	cyclin O	chr13	2.62	2.15	1.38	0.0049	0.5556
TC1600001663.mm.2	Tagln3	transgelin 3	chr16	3.29	2.7	1.51	0.0049	0.5556
TC0700002641.mm.2	Tmem91	transmembrane protein 91	chr7	2.89	3.43	-1.45	0.0049	0.5556
TC1900001511.mm.2	Frat2	frequently rearranged in advanced T cell lymphomas 2	chr19	4.19	4.51	-1.25	0.005	0.5568
TC0400001611.mm.2	Kdf1	keratinocyte differentiation factor 1	chr4	5.67	5.96	-1.23	0.005	0.5568
TC0200000673.mm.2	Olfr354	olfactory receptor 354	chr2	1.82	2.12	-1.23	0.005	0.5568
TC0500002805.mm.2	Antxr2	anthrax toxin receptor 2	chr5	6.72	6.28	1.35	0.0051	0.5711
TC1000002400.mm.2	Pcnt	pericentrin (kendrin)	chr10	5.15	5.63	-1.39	0.0052	0.5716
TC1200001362.mm.2	Fam228a	family with sequence similarity 228, member A	chr12	2.55	2.06	1.41	0.0053	0.5775
TC1000002538.mm.2	Hmg20b	high mobility group 20B	chr10	7.09	6.74	1.28	0.0053	0.5775
TC1600002060.mm.2	Synj1	synaptojanin 1	chr16	6	5.62	1.3	0.0053	0.5775
TC0400001107.mm.2	Dhcr24	24-dehydrocholesterol reductase	chr4	7.61	8.01	-1.32	0.0054	0.5804
TC0100002751.mm.2	Nppc	natriuretic peptide type C	chr1	6.19	5.82	1.29	0.0054	0.5804
TC1600001081.mm.2	B3galt5	UDP-Gal:betaGlcNAc beta 1,3-galactosyltransferase, polypeptide 5	chr16	4.86	4.33	1.44	0.0055	0.5818
TC1400002111.mm.2	Mcpt9	mast cell protease 9	chr14	2.23	1.78	1.37	0.0055	0.5818
TC0400001269.mm.2	Zswim5	zinc finger SWIM-type containing 5	chr4	2.41	2.86	-1.37	0.0055	0.5818
TC1000001560.mm.2	Arhgap9	Rho GTPase activating protein 9	chr10	5.16	4.63	1.44	0.0056	0.5849
TC0700001988.mm.2	Dpysl4	dihydropyrimidinase-like 4	chr7	3.06	2.73	1.26	0.0056	0.5849
TC1400001872.mm.2	Ear10	eosinophil-associated, ribonuclease A family, member 10	chr14	4.53	4.04	1.4	0.0058	0.5879
TC1100001480.mm.2	Gip	gastric inhibitory polypeptide	chr11	3.61	4.14	-1.44	0.0058	0.5879
TC0400001890.mm.2	Gm13248	predicted gene 13248 [Source:MGI Symbol;Acc:MGI:3713585]; predicted gene 13248	chr4	7.54	7.25	1.22	0.0058	0.5879
TC0300002068.mm.2	Gpr149	G protein-coupled receptor 149	chr3	2.5	2.92	-1.34	0.0059	0.5879
TC0400003012.mm.2	Ifna2	interferon alpha 2	chr4	1.99	2.59	-1.51	0.0059	0.5879
TC0500001405.mm.2	Orai1	ORAI calcium release-activated calcium modulator 1	chr5	5.88	6.39	-1.43	0.0059	0.5879
TC0600000014.mm.2	Peg10	paternally expressed 10	chr6	11.64	11.92	-1.21	0.0059	0.5879
TC0800001245.mm.2	Slc7a6	solute carrier family 7 (cationic amino acid transporter, y+ system), member 6	chr8	6.63	7.02	-1.31	0.0059	0.5879
TC1100002052.mm.2	Slc16a3	solute carrier family 16 (monocarboxylic acid transporters), member 3	chr11	8.52	8.9	-1.3	0.0059	0.5879
TC0X00001367.mm.2	Mum1l1	melanoma associated antigen (mutated) 1-like 1	chrX	7.6	7.87	-1.21	0.006	0.5879
TC0X00002069.mm.2	Rhox4g	reproductive homeobox 4G	chrX	5.24	5.62	-1.3	0.006	0.5879
TC1300000294.mm.2	Prl3d2	prolactin family 3, subfamily d, member 1	chr13	6.36	5.73	1.55	0.0061	0.5898
TC0X00001275.mm.2	Tmem35	transmembrane protein 35	chrX	2.12	2.46	-1.26	0.0061	0.5898
TC0200003195.mm.2	Agpat2	1-acylglycerol-3-phosphate O-acyltransferase 2 (lysophosphatidic acid acyltransferase, beta)	chr2	7.19	7.66	-1.39	0.0062	0.5909
TC0200003799.mm.2	Ttc30a2; Ttc30a1	tetratricopeptide repeat domain 30A2; tetratricopeptide repeat domain 30A1	chr2	2.85	2.38	1.39	0.0062	0.591
TC0700000462.mm.2	Hipk4	homeodomain interacting protein kinase 4	chr7	3.16	3.63	-1.38	0.0063	0.5927
TC0X00003043.mm.2	Slc25a53	solute carrier family 25, member 53	chrX	3.15	3.62	-1.39	0.0063	0.591
TC0900002934.mm.2	Il20rb	interleukin 20 receptor beta	chr9	2.48	3	-1.44	0.0064	0.5943
TC1000000211.mm.2	Moxd1	monooxygenase, DBH-like 1	chr10	4.14	3.76	1.3	0.0064	0.5963
TC1000002229.mm.2	Chst3	carbohydrate (chondroitin 6/keratan) sulfotransferase 3	chr10	2.39	1.87	1.43	0.0065	0.5963
TC0100000135.mm.2	Gsta3	glutathione S-transferase, alpha 3	chr1	3.8	4.31	-1.43	0.0065	0.5978
TC0500001931.mm.2	Dbf4	DBF4 homolog (S. cerevisiae)	chr5	5.6	5.94	-1.27	0.0066	0.5978
TC0900003015.mm.2	Grm2	glutamate receptor, metabotropic 2	chr9	2.39	2	1.3	0.0066	0.5978
TC1700001449.mm.2	Slc22a3	solute carrier family 22 (organic cation transporter), member 3	chr17	6.65	6.98	-1.26	0.0066	0.5978
TC1700000428.mm.2	Syngap1	synaptic Ras GTPase activating protein 1 homolog (rat)	chr17	3.59	4.21	-1.55	0.0066	0.5978
TC1000002393.mm.2	Gm867	predicted gene 867	chr10	2.89	2.39	1.41	0.0067	0.5978
TC0800003193.mm.2	Irf2bp2	interferon regulatory factor 2 binding protein 2	chr8	5.5	5.87	-1.3	0.0067	0.5978
TC1200000833.mm.2	Fos	FBJ osteosarcoma oncogene	chr12	6.73	7.02	-1.22	0.0068	0.5978
TC1400002866.mm.2	Gzmc	granzyme C	chr14	5.74	4.67	2.11	0.0068	0.5978
TC0900002057.mm.2	Olfr151	olfactory receptor 151	chr9	1.73	1.37	1.28	0.0068	0.5978
TC1700002790.mm.2	H2-L; H2-D1	histocompatibility 2, D region locus L; histocompatibility 2, D region locus 1	chr17	7.44	7.15	1.23	0.0069	0.5978
TC0200000408.mm.2	Lrrc26	leucine rich repeat containing 26	chr2	2.48	2.16	1.25	0.0069	0.5978
TC0500003043.mm.2	Cmklr1	chemokine-like receptor 1	chr5	6.92	6.62	1.23	0.007	0.5978
TC0500000305.mm.2	Emilin1	elastin microfibril interfacer 1	chr5	7.09	6.76	1.25	0.007	0.5978
TC0800001419.mm.2	Mlycd	malonyl-CoA decarboxylase	chr8	4.14	4.59	-1.37	0.007	0.5978
TC0700002646.mm.2	Cyp2s1	cytochrome P450, family 2, subfamily s, polypeptide 1	chr7	7.35	7.84	-1.41	0.0071	0.5978
TC0300003133.mm.2	Ifi44	interferon-induced protein 44	chr3	5.89	5.57	1.26	0.0071	0.5978
TC0200004478.mm.2	Tgm7	transglutaminase 7	chr2	2.21	1.78	1.35	0.0071	0.5978
TC0X00001142.mm.2	Klhl4	kelch-like 4	chrX	2.1	1.54	1.48	0.0072	0.5978
TC0700000720.mm.2	Vstm2b	V-set and transmembrane domain containing 2B	chr7	3.04	3.52	-1.4	0.0072	0.5978
TC1900001214.mm.2	Foxb2	forkhead box B2	chr19	2.34	2.77	-1.35	0.0073	0.5978
TC0400001774.mm.2	Mfap2	microfibrillar-associated protein 2	chr4	4	4.43	-1.34	0.0074	0.5978
TC1400001886.mm.2	Gm5624	predicted gene 5624 [Source:MGI Symbol;Acc:MGI:3646247]	chr14	2.88	2.54	1.26	0.0075	0.5978
TC0400002857.mm.2	Gm11487	predicted gene 11487	chr4	2.08	1.57	1.42	0.0076	0.5978
TC1100000880.mm.2	Myh10	myosin, heavy polypeptide 10, non-muscle	chr11	6.97	7.25	-1.21	0.0077	0.5978
TC1100003125.mm.2	Nlrp1b	NLR family, pyrin domain containing 1B	chr11	1.99	2.42	-1.35	0.0077	0.5978
TC0200000033.mm.2	Bend7	BEN domain containing 7	chr2	5.8	6.07	-1.21	0.0078	0.5978
TC1400000427.mm.2	Gm8011	predicted gene 8011 [Source:MGI Symbol;Acc:MGI:3648646]	chr14	1.7	2.13	-1.34	0.0078	0.5978
TC0500000074.mm.2	Gm8906	predicted gene 8906 [Source:MGI Symbol;Acc:MGI:3779820]	chr5	2.46	2.07	1.31	0.0078	0.5978
TC0X00003401.mm.2	Gprasp2	G protein-coupled receptor associated sorting protein 2	chrX	3.27	3.69	-1.33	0.0078	0.5978
TC0800000707.mm.2	Lpl	lipoprotein lipase	chr8	6.66	6.38	1.21	0.0078	0.5978
TC0700000374.mm.2	Zfp108	zinc finger protein 108	chr7	4.69	4.43	1.2	0.0078	0.5978
TC0700001151.mm.2	Prc1	protein regulator of cytokinesis 1	chr7	2.86	3.62	-1.69	0.0079	0.5978
TC0600002992.mm.2	Fxyd4	FXYD domain-containing ion transport regulator 4	chr6	3.89	4.62	-1.65	0.008	0.5978
TC0700000212.mm.2	Obox5	oocyte specific homeobox 5	chr7	2.32	1.94	1.3	0.008	0.5978
TC1600001358.mm.2	Teddm3	transmembrane epididymal family member 3	chr16	2.52	2.09	1.34	0.008	0.5978
TC0200002405.mm.2	Tldc2	TBC/LysM associated domain containing 2	chr2	2.92	2.4	1.44	0.008	0.5978
TC0100000228.mm.2	Amer3	APC membrane recruitment 3	chr1	2.04	1.51	1.45	0.0081	0.5978
TC1100003236.mm.2	Fam101b	family with sequence similarity 101, member B	chr11	7.5	7.82	-1.25	0.0081	0.5978
TC1200002154.mm.2	Ston2	stonin 2	chr12	5.51	5.82	-1.25	0.0081	0.5978
TC1200001598.mm.2	Dus4l	dihydrouridine synthase 4-like (S. cerevisiae)	chr12	3.21	3.51	-1.23	0.0082	0.5978
TC0200001627.mm.2	Lgr4	leucine-rich repeat-containing G protein-coupled receptor 4	chr2	8.06	8.41	-1.28	0.0082	0.5978
TC1300001674.mm.2	Nrsn1	neurensin 1	chr13	1.82	2.37	-1.46	0.0082	0.5978
TC0900002071.mm.2	Olfr938	olfactory receptor 938	chr9	2	1.57	1.35	0.0082	0.5978
TC0900002296.mm.2	Zc3h12c	zinc finger CCCH type containing 12C	chr9	5.25	5.68	-1.35	0.0082	0.5978
TC1200001536.mm.2	Cys1	cystin 1	chr12	4.13	4.64	-1.43	0.0083	0.5978
TC0500002895.mm.2	Gbp10; Gbp6	guanylate-binding protein 10; guanylate binding protein 6	chr5	6.66	6.38	1.21	0.0083	0.5978
TC0400001677.mm.2	Id3	inhibitor of DNA binding 3	chr4	5.89	6.19	-1.23	0.0083	0.5978
TC0900002040.mm.2	Pknox2	Pbx/knotted 1 homeobox 2	chr9	5.22	4.85	1.3	0.0083	0.5978
TC1200000760.mm.2	Ttc9	tetratricopeptide repeat domain 9	chr12	3.41	2.64	1.7	0.0083	0.5978
TC0800001142.mm.2	Gins3	GINS complex subunit 3 (Psf3 homolog)	chr8	5.02	5.29	-1.21	0.0084	0.5978
TC0600002565.mm.2	Mthfd2	methylenetetrahydrofolate dehydrogenase (NAD+ dependent), methenyltetrahydrofolate cyclohydrolase	chr6	5.61	5.88	-1.21	0.0084	0.5978
TC0100000375.mm.2	Stat1	signal transducer and activator of transcription 1	chr1	7.87	7.56	1.24	0.0084	0.5978
TC0100003123.mm.2	Elf3	E74-like factor 3	chr1	6.46	6.74	-1.21	0.0085	0.5978
TC0X00003406.mm.2	Gm15127	predicted gene 15127	chrX	3.14	2.63	1.43	0.0085	0.5978
TC1900001188.mm.2	Olfr1499	olfactory receptor 1499	chr19	1.81	1.51	1.23	0.0085	0.5978
TC0700000658.mm.2	Rhpn2	rhophilin, Rho GTPase binding protein 2	chr7	6.18	6.74	-1.48	0.0085	0.5978
TC1100000200.mm.2	Sertad2	SERTA domain containing 2	chr11	5.84	6.13	-1.22	0.0085	0.5978
TC0900002053.mm.2	Spa17	sperm autoantigenic protein 17	chr9	6.1	5.79	1.24	0.0085	0.5978
TC1600001108.mm.2	1700037C18Rik	RIKEN cDNA 1700037C18 gene	chr16	3.17	3.57	-1.32	0.0086	0.5978
TC1900000819.mm.2	Atrnl1	attractin like 1	chr19	7.63	7.92	-1.22	0.0086	0.5978
TC1100001880.mm.2	Gprc5c	G protein-coupled receptor, family C, group 5, member C	chr11	5.37	5.65	-1.21	0.0086	0.5978
TC0X00003348.mm.2	Tceanc	transcription elongation factor A (SII) N-terminal and central domain containing	chrX	7.62	7.94	-1.24	0.0086	0.5978
TC0700000855.mm.2	Fut1	fucosyltransferase 1	chr7	2.42	2.77	-1.28	0.0087	0.5978
TC0100002859.mm.2	Slco6c1	solute carrier organic anion transporter family, member 6c1	chr1	2.18	1.72	1.37	0.0087	0.5978
TC0700000108.mm.2	Vmn1r70	vomeronasal 1 receptor 70	chr7	1.91	1.46	1.36	0.0087	0.5978
TC1700000675.mm.2	Gm16181	predicted gene 16181 [Source:MGI Symbol;Acc:MGI:3802038]	chr17	2.63	3.15	-1.43	0.0088	0.5978
TC1100002059.mm.2	Uts2r	urotensin 2 receptor	chr11	2.71	3.27	-1.48	0.0088	0.5978
TC0700000438.mm.2	Vmn1r184	vomeronasal 1 receptor, 184	chr7	1.57	1.98	-1.33	0.0088	0.5978
TC0900001142.mm.2	Bcl2a1a	B cell leukemia/lymphoma 2 related protein A1a	chr9	2.1	2.57	-1.39	0.0089	0.5978
TC1100002210.mm.2	Pkd1l1	polycystic kidney disease 1 like 1	chr11	3.34	3.75	-1.34	0.0089	0.5978
TC0200003552.mm.2	Rprm	reprimo, TP53 dependent G2 arrest mediator candidate	chr2	3.46	3.75	-1.22	0.0089	0.5978
TC1900001217.mm.2	Gcnt1	glucosaminyl (N-acetyl) transferase 1, core 2	chr19	7.5	7.86	-1.28	0.009	0.5978
TC0500003178.mm.2	Oas1c	2-5 oligoadenylate synthetase 1C; 2'-5' oligoadenylate synthetase 1C	chr5	5.14	4.82	1.25	0.009	0.5978
TC1000002477.mm.2	Polrmt	polymerase (RNA) mitochondrial (DNA directed)	chr10	4.32	4.9	-1.5	0.009	0.5978
TC0600002066.mm.2	Slc13a4	solute carrier family 13 (sodium/sulfate symporters), member 4	chr6	8.1	8.65	-1.46	0.009	0.5978
TC0100001465.mm.2	Cenpl	centromere protein L	chr1	2.4	2.96	-1.48	0.0091	0.5978
TC0500001508.mm.2	Mrps17	mitochondrial ribosomal protein S17	chr5	5.4	5.68	-1.22	0.0091	0.5978
TC1900000219.mm.2	Ms4a4b	membrane-spanning 4-domains, subfamily A, member 4B	chr19	1.83	1.53	1.23	0.0091	0.5978
TC0600001308.mm.2	8430408G22Rik	RIKEN cDNA 8430408G22 gene	chr6	4.93	5.5	-1.48	0.0092	0.5978
TC0800000261.mm.2	Defb2	defensin beta 2	chr8	3.07	3.66	-1.51	0.0092	0.5978
TC1300000882.mm.2	Lpcat1	lysophosphatidylcholine acyltransferase 1	chr13	6.09	6.44	-1.27	0.0092	0.5978
TC1300001252.mm.2	Mier3	mesoderm induction early response 1, family member 3	chr13	7	7.36	-1.28	0.0092	0.5978
TC0900003037.mm.2	Sema3b	sema domain, immunoglobulin domain (Ig), short basic domain, secreted, (semaphorin) 3B	chr9	7	6.73	1.2	0.0092	0.5978
TC0400000774.mm.2	Frmd3	FERM domain containing 3	chr4	2.11	1.64	1.38	0.0093	0.6005
TC0900001054.mm.2	Mto1	mitochondrial translation optimization 1 homolog (S. cerevisiae)	chr9	3.92	4.26	-1.26	0.0094	0.6034
TC0X00002614.mm.2	1700084M14Rik	RIKEN cDNA 1700084M14 gene [Source:MGI Symbol;Acc:MGI:1920737]; RIKEN cDNA 1700084M14 gene	chrX	1.85	2.36	-1.42	0.0095	0.6071
TC1500000735.mm.2	1700029P11Rik	RIKEN cDNA 1700029P11 gene	chr15	3.89	4.35	-1.38	0.0096	0.61
TC0700000775.mm.2	Klk8	kallikrein related-peptidase 8	chr7	4.53	5.2	-1.59	0.0096	0.61
TC1400002297.mm.2	Nefm	neurofilament, medium polypeptide	chr14	2	2.34	-1.27	0.0097	0.61
TC1400002332.mm.2	9930012K11Rik	RIKEN cDNA 9930012K11 gene	chr14	5.16	5.66	-1.42	0.0098	0.6104
TC0500000031.mm.2	Gm8773	predicted gene 8773	chr5	3.6	3.95	-1.27	0.0098	0.6104
TC1000003175.mm.2	Olfr769	olfactory receptor 769	chr10	2.55	1.97	1.49	0.0099	0.6162
TC0900000443.mm.2	Olfr978	olfactory receptor 978	chr9	2.13	1.74	1.31	0.01	0.6185
TC1800000995.mm.2	Ankrd29	ankyrin repeat domain 29	chr18	2.85	3.19	-1.27	0.0101	0.6186
TC0900002767.mm.2	Elovl4	elongation of very long chain fatty acids (FEN1/Elo2, SUR4/Elo3, yeast)-like 4	chr9	3.96	4.54	-1.5	0.0102	0.6272
TC1600001604.mm.2	Pla1a	phospholipase A1 member A	chr16	7.78	7.34	1.35	0.0103	0.6297
TC0700002235.mm.2	Vmn2r33	vomeronasal 2, receptor 33	chr7	2.19	1.77	1.33	0.0103	0.6297
TC1000001190.mm.2	Lum	lumican	chr10	10.15	9.83	1.25	0.0105	0.6366
TC0300002920.mm.2	5730508B09Rik	RIKEN cDNA 5730508B09 gene	chr3	5.63	5.97	-1.27	0.0106	0.6366
TC1400000319.mm.2	Glt8d1	glycosyltransferase 8 domain containing 1	chr14	7.35	7.08	1.2	0.0106	0.6366
TC0800001255.mm.2	Cdh1	cadherin 1	chr8	7.94	8.26	-1.25	0.0107	0.6366
TC0600001972.mm.2	Prrt4	proline-rich transmembrane protein 4	chr6	3.4	3.71	-1.24	0.0107	0.6366
TC0200003674.mm.2	Scn1a	sodium channel, voltage-gated, type I, alpha	chr2	2.31	2.66	-1.28	0.0107	0.6366
TC1200001030.mm.2	Ifi27	interferon, alpha-inducible protein 27	chr12	5.99	5.7	1.23	0.0109	0.6366
TC0600001934.mm.2	Rnf133	ring finger protein 133	chr6	2.91	2.45	1.38	0.0109	0.6366
TC0900000699.mm.2	Trcg1	taste receptor cell gene 1	chr9	3.48	3.11	1.29	0.0109	0.6366
TC0500002785.mm.2	Gm10424	predicted gene 10424	chr5	3.96	3.37	1.51	0.011	0.6366
TC0X00002771.mm.2	Nap1l2	nucleosome assembly protein 1-like 2	chrX	2.6	3.14	-1.46	0.011	0.6366
TC1000003198.mm.2	Olfr819	olfactory receptor 819	chr10	2.87	2.4	1.39	0.011	0.6366
TC1700001902.mm.2	Psmb9	proteasome (prosome, macropain) subunit, beta type 9 (large multifunctional peptidase 2)	chr17	4.64	4.24	1.33	0.011	0.6366
TC0300001406.mm.2	Trmt10a	tRNA methyltransferase 10A	chr3	5.19	4.84	1.27	0.011	0.6366
TC0400001393.mm.2	Heyl	hairy/enhancer-of-split related with YRPW motif-like	chr4	3.69	3.13	1.47	0.0111	0.6366
TC0400001541.mm.2	Pef1	penta-EF hand domain containing 1	chr4	6.85	7.19	-1.27	0.0111	0.6366
TC0700003559.mm.2	Polg	polymerase (DNA directed), gamma	chr7	6.58	6.85	-1.2	0.0111	0.6366
TC0300002718.mm.2	Csf1	colony stimulating factor 1 (macrophage)	chr3	8.25	8.55	-1.24	0.0112	0.6366
TC1900000040.mm.2	Pcx	pyruvate carboxylase	chr19	5.5	5.81	-1.24	0.0112	0.6366
TC0X00002710.mm.2	Slc7a3	solute carrier family 7 (cationic amino acid transporter, y+ system), member 3	chrX	1.9	2.53	-1.55	0.0112	0.6366
TC0900001652.mm.2	Kif15	kinesin family member 15	chr9	1.83	1.38	1.37	0.0114	0.6455
TC1400000410.mm.2	Dydc1	DPY30 domain containing 1	chr14	3.24	2.79	1.36	0.0115	0.6487
TC1000000562.mm.2	Prf1	perforin 1 (pore forming protein)	chr10	4.14	3.41	1.66	0.0115	0.6476
TC0X00001668.mm.2	Piga	phosphatidylinositol glycan anchor biosynthesis, class A	chrX	4.59	4.01	1.49	0.0117	0.6534
TC0400000873.mm.2	Acer2	alkaline ceramidase 2	chr4	7.76	8.06	-1.23	0.0119	0.6534
TC0700002171.mm.2	Il11	interleukin 11	chr7	1.77	2.4	-1.55	0.012	0.6534
TC1300001926.mm.2	Nhlrc1	NHL repeat containing 1	chr13	2.79	3.08	-1.23	0.012	0.6534
TC0900002074.mm.2	Olfr947-ps1	olfactory receptor 947, pseudogene 1	chr9	1.99	1.68	1.24	0.012	0.6534
TC0200001217.mm.2	Btbd18	BTB (POZ) domain containing 18	chr2	2.3	1.82	1.39	0.0121	0.6534
TC0200004540.mm.2	Gabpb1	GA repeat binding protein, beta 1	chr2	6.54	6.84	-1.22	0.0121	0.6534
TC1700000373.mm.2	Prss29	protease, serine 29	chr17	3.19	2.88	1.24	0.0121	0.6534
TC1300000607.mm.2	Gadd45g	growth arrest and DNA-damage-inducible 45 gamma	chr13	8.46	8.15	1.24	0.0122	0.6534
TC0600000227.mm.2	Fam71f2	family with sequence similarity 71, member F2	chr6	3.34	2.89	1.36	0.0123	0.6534
TC1900001530.mm.2	Hps1	Hermansky-Pudlak syndrome 1 homolog (human)	chr19	4.73	4.36	1.29	0.0123	0.6534
TC0X00003407.mm.2	Luzp4	leucine zipper protein 4	chrX	2.8	2.43	1.29	0.0123	0.6534
TC1100000327.mm.2	Nsg2	neuron specific gene family member 2	chr11	3.22	2.86	1.28	0.0123	0.6534
TC1400001888.mm.2	Gm8267	predicted gene 8267	chr14	2.16	1.71	1.37	0.0124	0.6534
TC0300003166.mm.2	5730460C07Rik	RIKEN cDNA 5730460C07 gene	chr3	3.65	4.03	-1.3	0.0125	0.6534
TC1700000836.mm.2	Cyp39a1	cytochrome P450, family 39, subfamily a, polypeptide 1	chr17	5.84	6.14	-1.23	0.0125	0.6534
TC1300002526.mm.2	Mccc2	methylcrotonoyl-Coenzyme A carboxylase 2 (beta)	chr13	4.64	5.1	-1.37	0.0125	0.6534
TC0700002796.mm.2	Scgb2b7	secretoglobin, family 2B, member 7	chr7	2	2.4	-1.32	0.0125	0.6534
TC0800002011.mm.2	Smim18	small integral membrane protein 18	chr8	3.21	2.81	1.31	0.0125	0.6534
TC0400000351.mm.2	Spink4	serine peptidase inhibitor, Kazal type 4	chr4	3.72	3.19	1.45	0.0125	0.6534
TC0600000448.mm.2	Sval1	seminal vesicle antigen-like 1	chr6	2.42	1.97	1.37	0.0125	0.6534
TC0600000917.mm.2	Dqx1	DEAQ RNA-dependent ATPase	chr6	3.18	2.76	1.34	0.0126	0.6534
TC0100001223.mm.2	Mybph	myosin binding protein H	chr1	2.93	2.45	1.39	0.0126	0.6534
TC0800000148.mm.2	Arhgef10	Rho guanine nucleotide exchange factor (GEF) 10	chr8	6.31	6.77	-1.38	0.0127	0.6534
TC1100002559.mm.2	Gabra6	gamma-aminobutyric acid (GABA) A receptor, subunit alpha 6	chr11	1.48	1.82	-1.27	0.0127	0.6534
TC0X00002317.mm.2	Sox3	SRY (sex determining region Y)-box 3	chrX	3.41	2.92	1.4	0.0127	0.6534
TC0300000856.mm.2	Tdpoz3	TD and POZ domain containing 3	chr3	1.96	1.54	1.34	0.0127	0.6534
TC1500001099.mm.2	Amhr2	anti-Mullerian hormone type 2 receptor	chr15	3.4	3.69	-1.22	0.0128	0.6534
TC0200004456.mm.2	Pla2g4d	phospholipase A2, group IVD	chr2	4.66	4.29	1.29	0.0128	0.6534
TC0100003240.mm.2	Prg4	proteoglycan 4 (megakaryocyte stimulating factor, articular superficial zone protein)	chr1	4.38	4.77	-1.31	0.0128	0.6534
TC0600000190.mm.2	Wnt16	wingless-type MMTV integration site family, member 16	chr6	3.44	3.95	-1.42	0.0128	0.6534
TC0500003626.mm.2	Flt3	FMS-like tyrosine kinase 3	chr5	5.09	5.48	-1.31	0.0129	0.6534
TC0200003112.mm.2	Pax8	paired box 8	chr2	6.77	7.19	-1.34	0.0129	0.6534
TC0700000556.mm.2	Thap8	THAP domain containing 8 [Source:MGI Symbol;Acc:MGI:1922879]	chr7	3	3.47	-1.38	0.013	0.6566
TC0400002769.mm.2	Mup13; Mup18; Mup16; Mup14; Mup17; Mup2; Mup15	major urinary protein 13; major urinary protein 18; major urinary protein 16; major urinary protein 14; major urinary protein 17; major urinary protein 2; major urinary protein 15	chr4	3.95	3.53	1.34	0.0132	0.6625
TC1300000037.mm.2	Adarb2	adenosine deaminase, RNA-specific, B2	chr13	1.64	2.07	-1.35	0.0134	0.6633
TC0200002298.mm.2	Id1	inhibitor of DNA binding 1	chr2	6.52	6.86	-1.27	0.0134	0.6633
TC0700001673.mm.2	Insc	inscuteable homolog (Drosophila)	chr7	4.94	5.28	-1.27	0.0134	0.6633
TC1100002156.mm.2	Myl7	myosin, light polypeptide 7, regulatory	chr11	3.51	3.85	-1.27	0.0134	0.6633
TC1100003507.mm.2	Gm15698	transcription elongation factor B (SIII), polypeptide 2 pseudogene	chr11	1.78	2.26	-1.4	0.0136	0.6693
TC0200000462.mm.2	Cacfd1	calcium channel flower domain containing 1	chr2	5.97	6.28	-1.24	0.0137	0.6693
TC0200001951.mm.2	Slc20a1	solute carrier family 20, member 1	chr2	7.89	8.26	-1.29	0.0137	0.671
TC1300001191.mm.2	3830408C21Rik	RIKEN cDNA 3830408C21 gene	chr13	3.31	2.99	1.25	0.0138	0.6711
TC0500001992.mm.2	Cd36	CD36 antigen	chr5	6.58	6.91	-1.25	0.0138	0.6711
TC0300000956.mm.2	Pias3	protein inhibitor of activated STAT 3	chr3	4.54	4.88	-1.27	0.0138	0.6711
TC0800002947.mm.2	Mlkl	mixed lineage kinase domain-like	chr8	5.28	4.95	1.25	0.0139	0.6721
TC1600001373.mm.2	Tmem41a	transmembrane protein 41a	chr16	4.99	5.43	-1.36	0.0139	0.6727
TC0200003964.mm.2	Olfr1101	olfactory receptor 1101	chr2	2.17	1.51	1.58	0.014	0.6727
TC1000002523.mm.2	Slc39a3	solute carrier family 39 (zinc transporter), member 3	chr10	4.66	4.93	-1.2	0.014	0.6727
TC1100001969.mm.2	Tmc8	transmembrane channel-like gene family 8	chr11	4.47	4.94	-1.39	0.014	0.6727
TC0300001446.mm.2	Gbp3	guanylate binding protein 3	chr3	6.67	6.28	1.31	0.0141	0.6748
TC0800001984.mm.2	Nrg1	neuregulin 1	chr8	5.3	4.87	1.35	0.0141	0.6748
TC1400002022.mm.2	Olfr221	olfactory receptor 221	chr14	2.35	1.8	1.46	0.0142	0.6775
TC1700002431.mm.2	Mtcl1	microtubule crosslinking factor 1	chr17	5.79	6.19	-1.32	0.0143	0.6778
TC0900000163.mm.2	Olfr871	olfactory receptor 871	chr9	1.85	2.19	-1.26	0.0143	0.6778
TC0100002667.mm.2	Irs1	insulin receptor substrate 1	chr1	3.32	3.64	-1.25	0.0144	0.6778
TC1500001700.mm.2	Gpr20	G protein-coupled receptor 20	chr15	3.39	3.72	-1.25	0.0145	0.6778
TC0100002607.mm.2	Resp18	regulated endocrine-specific protein 18	chr1	2.8	2.11	1.61	0.0145	0.6778
TC1800000417.mm.2	2900055J20Rik	RIKEN cDNA 2900055J20 gene	chr18	1.92	2.28	-1.28	0.0146	0.6778
TC0600000854.mm.2	Retsat	retinol saturase (all trans retinol 13,14 reductase)	chr6	6.14	6.44	-1.23	0.0146	0.6778
TC1500000971.mm.2	Ccdc184	coiled-coil domain containing 184	chr15	3.22	3.58	-1.28	0.0147	0.6778
TC0700002790.mm.2	Hpn	hepsin	chr7	2.76	2.43	1.25	0.0147	0.6778
TC0200003133.mm.2	Nelfb	negative elongation factor complex member B	chr2	6.18	6.47	-1.22	0.0147	0.6778
TC1400002013.mm.2	Gm17079	predicted gene 17079 [Source:MGI Symbol;Acc:MGI:4937906]	chr14	3.67	3.38	1.23	0.0148	0.6778
TC0800001507.mm.2	Spg7	spastic paraplegia 7 homolog (human)	chr8	4.79	4.25	1.46	0.0148	0.6778
TC1700000924.mm.2	Tfeb	transcription factor EB	chr17	5.24	5.68	-1.36	0.0148	0.6778
TC1300002392.mm.2	Vcan	versican	chr13	6.19	5.69	1.42	0.0148	0.6778
TC0200000659.mm.2	Olfr339	olfactory receptor 339	chr2	2.07	1.58	1.41	0.0149	0.6778
TC0300002840.mm.2	Slc44a3	solute carrier family 44, member 3	chr3	3.91	4.31	-1.32	0.0149	0.6778
TC1800001428.mm.2	Pcyox1l	prenylcysteine oxidase 1 like	chr18	4.21	4.62	-1.32	0.015	0.6778
TC0600001458.mm.2	Scnn1a	sodium channel, nonvoltage-gated 1 alpha	chr6	6.12	6.54	-1.34	0.015	0.6792
TC0700001141.mm.2	Zfp710	zinc finger protein 710	chr7	5.86	6.24	-1.3	0.015	0.6778
TC1400002103.mm.2	Ripk3	receptor-interacting serine-threonine kinase 3	chr14	3.34	2.84	1.42	0.0151	0.6809
TC0800002958.mm.2	Chst5	carbohydrate (N-acetylglucosamine 6-O) sulfotransferase 5	chr8	3.52	4.05	-1.45	0.0152	0.6814
TC1600001106.mm.2	Mefv	Mediterranean fever	chr16	3.06	3.46	-1.32	0.0152	0.6814
TC1500002278.mm.2	Krt4	keratin 4	chr15	2.56	2.07	1.4	0.0153	0.6825
TC1900000552.mm.2	Plce1	phospholipase C, epsilon 1	chr19	3.89	3.58	1.24	0.0153	0.6814
TC0400004216.mm.2	Podn	podocan	chr4	2.58	3.16	-1.49	0.0155	0.6853
TC0X00003276.mm.2	Ppef1	protein phosphatase with EF hand calcium-binding domain 1	chrX	1.94	1.62	1.24	0.0155	0.6853
TC1200001071.mm.2	Ak7	adenylate kinase 7	chr12	4.46	4.9	-1.36	0.0157	0.6853
TC0500001428.mm.2	Kntc1	kinetochore associated 1	chr5	2.02	2.55	-1.45	0.0157	0.6853
TC0200003134.mm.2	4933433C11Rik	RIKEN cDNA 4933433C11 gene	chr2	1.99	2.41	-1.33	0.0159	0.6853
TC1100001684.mm.2	BC030867	cDNA sequence BC030867	chr11	1.82	2.25	-1.35	0.0159	0.6853
TC0700003820.mm.2	Dnajb13	DnaJ (Hsp40) related, subfamily B, member 13	chr7	3.66	3.13	1.45	0.0159	0.6853
TC1600001656.mm.2	Gm609	predicted gene 609	chr16	2.27	1.88	1.31	0.0159	0.6853
TC0900002010.mm.2	Fam118b	family with sequence similarity 118, member B	chr9	5.13	5.59	-1.38	0.0161	0.6853
TC0100000399.mm.2	Mars2	methionine-tRNA synthetase 2 (mitochondrial)	chr1	3.77	4.07	-1.23	0.0161	0.6853
TC0100003832.mm.2	Syt14	synaptotagmin XIV	chr1	4.42	4.84	-1.34	0.0161	0.6853
TC0900000339.mm.2	Pus3	pseudouridine synthase 3	chr9	4.51	4.96	-1.37	0.0162	0.6853
TC1600000981.mm.2	Sod1	superoxide dismutase 1, soluble	chr16	9.87	9.53	1.27	0.0162	0.6853
TC0200003362.mm.2	Stom	stomatin	chr2	7.62	7.29	1.26	0.0162	0.6853
TC0200003624.mm.2	Dpp4	dipeptidylpeptidase 4	chr2	2.47	1.85	1.53	0.0163	0.6853
TC1500000738.mm.2	4930407I10Rik	RIKEN cDNA 4930407I10 gene	chr15	2.39	2.02	1.29	0.0164	0.6853
TC0200001224.mm.2	Slc43a1	solute carrier family 43, member 1	chr2	2.3	2.68	-1.3	0.0164	0.6853
TC0100000632.mm.2	Slc11a1	solute carrier family 11 (proton-coupled divalent metal ion transporters), member 1	chr1	4.28	4.63	-1.28	0.0165	0.6853
TC1500002254.mm.2	Fignl2	fidgetin-like 2	chr15	5.22	5.56	-1.27	0.0166	0.6853
TC1700000352.mm.2	Hs3st6	heparan sulfate (glucosamine) 3-O-sulfotransferase 6	chr17	2.14	2.77	-1.54	0.0166	0.6853
TC0700000896.mm.2	Nav2	neuron navigator 2	chr7	4.25	3.84	1.33	0.0166	0.6853
TC0700003691.mm.2	Olfr307	olfactory receptor 307	chr7	1.59	1.98	-1.32	0.0166	0.6855
TC0200004925.mm.2	Tspyl3	TSPY-like 3	chr2	2.13	2.51	-1.3	0.0166	0.6853
TC0100002762.mm.2	Kcnj13	potassium inwardly-rectifying channel, subfamily J, member 13	chr1	5.84	6.35	-1.42	0.0168	0.6869
TC1900001080.mm.2	Scgb1a1	secretoglobin, family 1A, member 1 (uteroglobin)	chr19	5.81	5.29	1.43	0.0168	0.6869
TC0700000369.mm.2	Zfp112	zinc finger protein 112	chr7	2.31	1.87	1.36	0.0169	0.6869
TC1100003520.mm.2	Ankfn1	ankyrin-repeat and fibronectin type III domain containing 1	chr11	2.61	2.14	1.39	0.017	0.687
TC0800000249.mm.2	Defa26	defensin, alpha, 26	chr8	2.52	2.98	-1.38	0.017	0.6869
TC1900001029.mm.2	Nudt22	nudix (nucleoside diphosphate linked moiety X)-type motif 22	chr19	5.06	4.73	1.25	0.017	0.6869
TC0500003310.mm.2	Phkg1	phosphorylase kinase gamma 1	chr5	4.79	4.46	1.26	0.0171	0.687
TC1800001476.mm.2	Rax	retina and anterior neural fold homeobox	chr18	3.3	3.88	-1.5	0.0171	0.687
TC0500003710.mm.2	Lrrc8d	leucine rich repeat containing 8D	chr5	6.39	6.66	-1.21	0.0172	0.687
TC1600001333.mm.2	Olfr171	olfactory receptor 171	chr16	1.68	2.12	-1.35	0.0172	0.687
TC1600001751.mm.2	Adgrg7	adhesion G protein-coupled receptor G7	chr16	2.62	3.07	-1.36	0.0173	0.687
TC0500000050.mm.2	Abcb1a	ATP-binding cassette, sub-family B (MDR/TAP), member 1A	chr5	6.98	7.32	-1.26	0.0175	0.6944
TC0200004035.mm.2	Olfr1215	olfactory receptor 1215	chr2	2.2	1.84	1.29	0.0176	0.6969
TC0400001512.mm.2	Tmem54	transmembrane protein 54	chr4	5.67	5.99	-1.26	0.0177	0.6991
TC1600001575.mm.2	Stfa3	stefin A3	chr16	2.67	3.04	-1.29	0.0178	0.6991
TC0300002997.mm.2	Gm16500	PREDICTED: predicted gene 16500 (Gm16500), mRNA.	chr3	2.56	2.21	1.27	0.0179	0.7024
TC1000001988.mm.2	Zufsp	zinc finger with UFM1-specific peptidase domain	chr10	4.44	4.09	1.28	0.018	0.7033
TC0X00001667.mm.2	Figf	c-fos induced growth factor	chrX	5.83	5.39	1.36	0.0182	0.7033
TC0200001645.mm.2	Olfr1284	olfactory receptor 1284	chr2	1.48	1.96	-1.39	0.0182	0.7033
TC1900001562.mm.2	Scd1	stearoyl-Coenzyme A desaturase 1	chr19	6.52	6.79	-1.2	0.0182	0.7033
TC1300002311.mm.2	Cep72	centrosomal protein 72	chr13	4.17	4.52	-1.27	0.0183	0.7049
TC0700002112.mm.2	Fgf3	fibroblast growth factor 3	chr7	2.93	3.37	-1.35	0.0185	0.7112
TC0700000810.mm.2	Napsa	napsin A aspartic peptidase	chr7	4.34	4.79	-1.37	0.0187	0.713
TC1700001194.mm.2	Qpct	glutaminyl-peptide cyclotransferase (glutaminyl cyclase)	chr17	8.41	7.93	1.39	0.0188	0.7164
TC1500000489.mm.2	Wisp1	WNT1 inducible signaling pathway protein 1	chr15	4.28	3.95	1.25	0.0189	0.7187
TC0900002806.mm.2	Bcl2a1d	B cell leukemia/lymphoma 2 related protein A1d	chr9	2.16	2.72	-1.48	0.019	0.7187
TC1400001661.mm.2	Itih3	inter-alpha trypsin inhibitor, heavy chain 3	chr14	2.21	2.65	-1.36	0.019	0.7187
TC1100001899.mm.2	Nup85	nucleoporin 85	chr11	5.14	5.47	-1.26	0.019	0.7187
TC1900001480.mm.2	Cyp2c69	cytochrome P450, family 2, subfamily c, polypeptide 69	chr19	1.39	2	-1.53	0.0191	0.7187
TC1000001248.mm.2	Gm4340; Gm21312; Gm20765; Gm6763; Gm8764; Gm21304	predicted gene 4340; predicted gene, 21312; predicted gene, 20765; predicted gene 6763; predicted gene 8764; predicted gene, 21304	chr10	2.76	2.39	1.29	0.0191	0.7187
TC0X00000021.mm.2	Gm10922	predicted gene 10922	chrX	2.63	2.19	1.36	0.0191	0.7187
TC1700000268.mm.2	Vmn1r237	vomeronasal 1 receptor 237	chr17	1.41	1.83	-1.34	0.0192	0.7192
TC0200001381.mm.2	Harbi1	harbinger transposase derived 1	chr2	4.18	3.85	1.25	0.0193	0.7192
TC0600003353.mm.2	Plcz1	phospholipase C, zeta 1	chr6	2.15	1.8	1.28	0.0193	0.7192
TC0100002601.mm.2	Abcb6	ATP-binding cassette, sub-family B (MDR/TAP), member 6	chr1	3.61	4.07	-1.37	0.0194	0.7192
TC1100000251.mm.2	Bcl11a	B cell CLL/lymphoma 11A (zinc finger protein)	chr11	2.8	3.21	-1.33	0.0194	0.7192
TC1400000158.mm.2	Nid2	nidogen 2	chr14	7	7.27	-1.2	0.0194	0.7192
TC1000000560.mm.2	Tbata	thymus, brain and testes associated	chr10	2.68	2.41	1.21	0.0194	0.7192
TC1500002273.mm.2	Krt73	keratin 73	chr15	2.89	3.32	-1.34	0.0195	0.7192
TC0400000961.mm.2	Fggy	FGGY carbohydrate kinase domain containing	chr4	4.75	4.47	1.21	0.0196	0.7207
TC1400000564.mm.2	Olfr748	olfactory receptor 748	chr14	2.57	2.24	1.26	0.0197	0.7227
TC1700000526.mm.2	Umodl1	uromodulin-like 1	chr17	1.91	1.59	1.25	0.0198	0.7249
TC1100001176.mm.2	Nf1	neurofibromatosis 1	chr11	5.13	5.48	-1.27	0.02	0.7308
TC0Y00000063.mm.2	Gm21907	predicted gene, 21907	chrY	2.37	2.02	1.27	0.0201	0.7308
TC0200003974.mm.2	Olfr1111	olfactory receptor 1111	chr2	1.96	2.44	-1.4	0.0202	0.7308
TC1200000486.mm.2	Prps1l3; Mipol1	phosphoribosyl pyrophosphate synthetase 1-like 3; mirror-image polydactyly gene 1 homolog (human)	chr12	4.9	5.48	-1.49	0.0202	0.7308
TC1300001326.mm.2	Emb	embigin	chr13	6.62	6.96	-1.27	0.0203	0.7308
TC0X00003213.mm.2	Gm10057	predicted gene 10057	chrX	2.08	1.8	1.22	0.0203	0.7308
TC0100002562.mm.2	Igfbp5	insulin-like growth factor binding protein 5	chr1	3.7	4.21	-1.42	0.0205	0.7318
TC1300000383.mm.2	Nqo2	NAD(P)H dehydrogenase, quinone 2	chr13	4.13	4.56	-1.35	0.0205	0.7312
TC1200001125.mm.2	Dlk1	delta-like 1 homolog (Drosophila)	chr12	8.42	8.78	-1.28	0.0206	0.7324
TC0900002857.mm.2	1190002N15Rik	RIKEN cDNA 1190002N15 gene	chr9	6.07	6.38	-1.23	0.0207	0.7324
TC1500001866.mm.2	Slc16a8	solute carrier family 16 (monocarboxylic acid transporters), member 8	chr15	1.85	2.2	-1.27	0.0207	0.7324
TC1800001289.mm.2	Trim36	tripartite motif-containing 36	chr18	3.54	3.97	-1.35	0.0208	0.7324
TC0100000259.mm.2	Inpp4a	inositol polyphosphate-4-phosphatase, type I	chr1	5.63	5.92	-1.22	0.0209	0.7324
TC1900001415.mm.2	Acta2	actin, alpha 2, smooth muscle, aorta	chr19	7.88	8.24	-1.28	0.021	0.7356
TC0700000178.mm.2	Obox7	oocyte specific homeobox 7	chr7	3.11	2.84	1.21	0.0211	0.7361
TC0700002008.mm.2	5830411N06Rik	RIKEN cDNA 5830411N06 gene	chr7	2.14	2.41	-1.2	0.0212	0.7362
TC0900000049.mm.2	Mmp10	matrix metallopeptidase 10	chr9	4.82	4.41	1.33	0.0212	0.7362
TC1000002686.mm.2	Nedd1	neural precursor cell expressed, developmentally down-regulated gene 1	chr10	6.18	6.45	-1.21	0.0212	0.7362
TC1600001006.mm.2	Ifngr2	interferon gamma receptor 2	chr16	6.81	6.53	1.21	0.0213	0.7362
TC0400002543.mm.2	Olfr29-ps1	olfactory receptor 29, pseudogene 1	chr4	2.99	2.47	1.43	0.0213	0.7362
TC0200001624.mm.2	Bdnf	brain derived neurotrophic factor	chr2	2.77	3.46	-1.62	0.0214	0.7362
TC0900001891.mm.2	Ccdc151	coiled-coil domain containing 151	chr9	2.06	1.43	1.55	0.0214	0.7362
TC1600000094.mm.2	Gm5767	PREDICTED: predicted gene 5767 (Gm5767), mRNA.	chr16	2.21	1.78	1.34	0.0214	0.7362
TC0800002799.mm.2	Cmtm4	CKLF-like MARVEL transmembrane domain containing 4	chr8	6.95	7.22	-1.21	0.0215	0.7362
TC0300001022.mm.2	Nhlh2	nescient helix loop helix 2	chr3	2.92	2.56	1.28	0.0215	0.7362
TC0X00003113.mm.2	Chrdl1	chordin-like 1	chrX	4.71	5.15	-1.36	0.0216	0.7362
TC0500002698.mm.2	Sult1b1	sulfotransferase family 1B, member 1	chr5	2.76	2.38	1.3	0.0216	0.7362
TC1700001383.mm.2	Sytl3	synaptotagmin-like 3	chr17	2.57	2.94	-1.29	0.0216	0.7362
TC1500001830.mm.2	Tex33	testis expressed 33	chr15	2.86	3.25	-1.31	0.0216	0.7362
TC0900003091.mm.2	Fbxw24	F-box and WD-40 domain protein 24	chr9	3	2.47	1.44	0.022	0.7412
TC1100003173.mm.2	Olfr385	olfactory receptor 385	chr11	1.96	1.58	1.31	0.0221	0.7412
TC1100001896.mm.2	Armc7	armadillo repeat containing 7	chr11	4.87	5.2	-1.26	0.0223	0.7412
TC0200003599.mm.2	Cd302	CD302 antigen	chr2	4.48	3.97	1.42	0.0223	0.7412
TC0400001631.mm.2	Trim63	tripartite motif-containing 63	chr4	4.24	3.77	1.39	0.0223	0.7412
TC1400001860.mm.2	Gm17654	predicted gene, 17654 [Source:MGI Symbol;Acc:MGI:4937288]	chr14	4.43	3.95	1.39	0.0224	0.7412
TC1000002658.mm.2	Slc17a8	solute carrier family 17 (sodium-dependent inorganic phosphate cotransporter), member 8	chr10	2.2	2.65	-1.37	0.0224	0.7412
TC0300001427.mm.2	Stpg2	sperm tail PG rich repeat containing 2	chr3	3.49	3.22	1.2	0.0224	0.7412
TC1100002614.mm.2	Sgcd	sarcoglycan, delta (dystrophin-associated glycoprotein)	chr11	2.06	2.54	-1.39	0.0225	0.7412
TC0300002743.mm.2	5330417C22Rik	RIKEN cDNA 5330417C22 gene	chr3	2.74	3.51	-1.72	0.0226	0.7412
TC1600000895.mm.2	Cxadr	coxsackie virus and adenovirus receptor	chr16	5.11	4.53	1.49	0.0226	0.7412
TC1900000897.mm.2	Gstp2	glutathione S-transferase, pi 2	chr19	5.72	5.37	1.27	0.0226	0.7412
TC0300000863.mm.2	C2cd4d	C2 calcium-dependent domain containing 4D	chr3	2.4	2.06	1.27	0.0227	0.7412
TC0700003028.mm.2	Emp3	epithelial membrane protein 3	chr7	8.72	8.43	1.22	0.0227	0.7412
TC0600000621.mm.2	5730596B20Rik	RIKEN cDNA 5730596B20 gene [Source:MGI Symbol;Acc:MGI:1924830]; RIKEN cDNA 5730596B20 gene	chr6	2.64	2.16	1.4	0.0228	0.7412
TC0700000853.mm.2	Bcat2	branched chain aminotransferase 2, mitochondrial	chr7	4.63	5	-1.29	0.0228	0.7412
TC1100003783.mm.2	Kcnh4	potassium voltage-gated channel, subfamily H (eag-related), member 4	chr11	2.08	2.42	-1.27	0.0228	0.7412
TSUnmapped00000040.mm.2	Rorb	RAR-related orphan receptor beta		3.9	3.4	1.4	0.0228	0.7412
TC1900000102.mm.2	Batf2	basic leucine zipper transcription factor, ATF-like 2	chr19	3.7	3.16	1.45	0.0229	0.7412
TC0400001195.mm.2	Skint4	selection and upkeep of intraepithelial T cells 4	chr4	1.88	1.6	1.21	0.0229	0.7412
TC1500002039.mm.2	Mapk11	mitogen-activated protein kinase 11	chr15	3.98	3.53	1.37	0.023	0.7423
TC0400003395.mm.2	Tmem125	transmembrane protein 125	chr4	6.65	7.02	-1.29	0.023	0.7423
TC1000000015.mm.2	Mthfd1l	methylenetetrahydrofolate dehydrogenase (NADP+ dependent) 1-like	chr10	4.5	4.95	-1.37	0.0233	0.7464
TC0600002574.mm.2	Actg2	actin, gamma 2, smooth muscle, enteric	chr6	4.56	5.01	-1.37	0.0234	0.7464
TC0X00001682.mm.2	Gpm6b	glycoprotein m6b	chrX	4.87	5.27	-1.32	0.0234	0.7464
TC1300001683.mm.2	Hdgfl1	hepatoma derived growth factor-like 1	chr13	2.69	2.32	1.29	0.0234	0.7464
TC1500000389.mm.2	Nov	nephroblastoma overexpressed gene	chr15	7.53	6.75	1.72	0.0234	0.7464
TC1500000628.mm.2	Apol11a	apolipoprotein L 11a	chr15	2.25	1.88	1.29	0.0235	0.7464
TC1100002492.mm.2	Gabrp	gamma-aminobutyric acid (GABA) A receptor, pi	chr11	6	6.58	-1.5	0.0235	0.7464
TC0700004586.mm.2	Phlda2	pleckstrin homology-like domain, family A, member 2	chr7	4.17	4.54	-1.29	0.0235	0.7464
TC1300001699.mm.2	Prl7c1	prolactin family 7, subfamily c, member 1	chr13	8.18	7.72	1.38	0.0236	0.7464
TC0600002607.mm.2	Sfxn5	sideroflexin 5	chr6	4.59	4.95	-1.28	0.0236	0.7464
TC1900000201.mm.2	Cpsf7	cleavage and polyadenylation specific factor 7	chr19	5.64	5.96	-1.25	0.0237	0.7464
TC1300002234.mm.2	Gm17449	predicted gene, 17449 [Source:MGI Symbol;Acc:MGI:4937083]	chr13	2.53	2.13	1.32	0.0238	0.7464
TC0900001718.mm.2	Mmp1b	matrix metallopeptidase 1b (interstitial collagenase)	chr9	2.6	2.21	1.31	0.0238	0.7464
TC1600001655.mm.2	Cd200	CD200 antigen	chr16	4.88	4.55	1.25	0.0239	0.7464
TC1300000658.mm.2	Slc34a1	solute carrier family 34 (sodium phosphate), member 1	chr13	2.72	3.08	-1.28	0.0239	0.7464
TC1600002150.mm.2	Fam3b	family with sequence similarity 3, member B	chr16	3.06	2.33	1.65	0.024	0.7464
TC0100000828.mm.2	Sag	S-antigen, retina and pineal gland (arrestin)	chr1	4.42	4.7	-1.21	0.0241	0.7464
TC0700001532.mm.2	Olfr661	olfactory receptor 661	chr7	2.09	1.74	1.27	0.0242	0.7464
TC0900000410.mm.2	Olfr913	olfactory receptor 913	chr9	2.61	2.3	1.24	0.0242	0.7464
TC1100002333.mm.2	Otx1	orthodenticle homolog 1	chr11	3.72	3.26	1.38	0.0242	0.7464
TC0900002989.mm.2	1700080E11Rik	RIKEN cDNA 1700080E11 gene	chr9	2.7	2.18	1.43	0.0243	0.7464
TC1900000112.mm.2	Cdc42bpg	CDC42 binding protein kinase gamma (DMPK-like)	chr19	4.47	4.92	-1.37	0.0243	0.7464
TC1900001447.mm.2	Fgfbp3	fibroblast growth factor binding protein 3	chr19	5.6	5.31	1.22	0.0243	0.7464
TC1900001033.mm.2	Flrt1	fibronectin leucine rich transmembrane protein 1	chr19	3.38	3.68	-1.24	0.0243	0.7464
TC0400001405.mm.2	Rhbdl2	rhomboid, veinlet-like 2 (Drosophila)	chr4	3.43	2.9	1.45	0.0243	0.7464
TC0600002392.mm.2	Snca	synuclein, alpha	chr6	5.52	5.89	-1.29	0.0243	0.7464
TC1500001105.mm.2	Tarbp2	TAR (HIV) RNA binding protein 2	chr15	3.78	3.4	1.3	0.0243	0.7464
TC0400000438.mm.2	Car9	carbonic anhydrase 9	chr4	3.35	2.85	1.42	0.0244	0.7469
TC0500002756.mm.2	Cxcl10	chemokine (C-X-C motif) ligand 10	chr5	3.7	3.29	1.34	0.0244	0.7464
TC0200001969.mm.2	Tgm6	transglutaminase 6	chr2	2.44	2.81	-1.3	0.0244	0.7464
TC0700004486.mm.2	6430531B16Rik	RIKEN cDNA 6430531B16 gene	chr7	1.97	2.38	-1.33	0.0245	0.7469
TC1000001543.mm.2	Avil	advillin	chr10	4.77	5.31	-1.45	0.0245	0.7469
TC1800000645.mm.2	Gm17732	predicted gene, 17732 [Source:MGI Symbol;Acc:MGI:4937366]	chr18	2.03	1.67	1.29	0.0245	0.7469
TC0400002469.mm.2	AI464131	expressed sequence AI464131	chr4	4.88	5.22	-1.27	0.0247	0.7474
TC0100000610.mm.2	Igfbp2	insulin-like growth factor binding protein 2	chr1	9.12	9.47	-1.27	0.0247	0.7474
TC0Y00000415.mm.2	Gm20823	predicted gene, 20823	chrY	3.08	2.25	1.77	0.0248	0.7491
TC0700000243.mm.2	Pnmal2	PNMA-like 2	chr7	2.17	2.6	-1.35	0.0249	0.7497
TC0600000939.mm.2	Ankrd53	ankyrin repeat domain 53	chr6	2.19	2.55	-1.28	0.0251	0.753
TC1600001330.mm.2	Olfr168	olfactory receptor 168	chr16	1.54	1.94	-1.32	0.0251	0.753
TC1100002382.mm.2	A830031A19Rik	RIKEN cDNA A830031A19 gene [Source:MGI Symbol;Acc:MGI:2685508]; RIKEN cDNA A830031A19 gene	chr11	2.38	2.76	-1.29	0.0252	0.7531
TC1500001568.mm.2	Atad2	ATPase family, AAA domain containing 2	chr15	4.24	3.93	1.24	0.0252	0.7531
TC0X00002246.mm.2	Zfp36l3	zinc finger protein 36, C3H type-like 3	chrX	9.58	9.88	-1.23	0.0252	0.7531
TC0300002998.mm.2	Bank1	B cell scaffold protein with ankyrin repeats 1	chr3	3.46	3.17	1.22	0.0253	0.7531
TC1400001440.mm.2	Oit1	oncoprotein induced transcript 1	chr14	2.41	2.81	-1.32	0.0253	0.7531
TC0200000419.mm.2	Clic3	chloride intracellular channel 3	chr2	2.75	3.16	-1.33	0.0255	0.7555
TC1100003919.mm.2	Gh	growth hormone	chr11	2.1	2.61	-1.42	0.0255	0.7555
TC1400002336.mm.2	Slc39a14	solute carrier family 39 (zinc transporter), member 14	chr14	6.49	6.77	-1.21	0.0256	0.7559
TC0900000148.mm.2	Olfr845	olfactory receptor 845	chr9	2.28	1.88	1.33	0.0257	0.7559
TC0900002836.mm.2	Zic1	zinc finger protein of the cerebellum 1	chr9	4.34	4.02	1.25	0.0258	0.7559
TC0400004062.mm.2	Car6	carbonic anhydrase 6	chr4	2.29	2.63	-1.27	0.0259	0.7559
TC0900001481.mm.2	Ltf	lactotransferrin	chr9	3.43	3.92	-1.4	0.0259	0.7559
TC1600001824.mm.2	Nsun3	NOL1/NOP2/Sun domain family member 3	chr16	4.37	4.81	-1.35	0.0259	0.7559
TC0800001856.mm.2	Defb11	defensin beta 11	chr8	1.96	2.44	-1.4	0.026	0.7564
TC0400002095.mm.2	Mxra8	matrix-remodelling associated 8	chr4	8.01	7.66	1.27	0.026	0.7567
TC1600000298.mm.2	Ephb3	Eph receptor B3	chr16	4.4	4.76	-1.28	0.0262	0.757
TC0800003027.mm.2	Kcng4	potassium voltage-gated channel, subfamily G, member 4	chr8	1.96	2.28	-1.25	0.0262	0.757
TC1500001023.mm.2	Gpd1	glycerol-3-phosphate dehydrogenase 1 (soluble)	chr15	3.87	4.27	-1.33	0.0263	0.757
TC1700000934.mm.2	Treml4	triggering receptor expressed on myeloid cells-like 4	chr17	2.15	2.71	-1.47	0.0263	0.757
TC0300003081.mm.2	Clca4c-ps	chloride channel accessory 4C, pseudogene	chr3	2.58	2.1	1.4	0.0264	0.757
TC1600001443.mm.2	Atp13a4	ATPase type 13A4	chr16	2.81	2.14	1.59	0.0265	0.757
TC0200001643.mm.2	Olfr1281	olfactory receptor 1281	chr2	1.98	2.41	-1.35	0.0266	0.757
TC0700004346.mm.2	Prss8	protease, serine 8 (prostasin)	chr7	6.91	7.25	-1.27	0.0266	0.757
TC1400000316.mm.2	Mustn1	musculoskeletal, embryonic nuclear protein 1	chr14	8.97	8.68	1.23	0.0267	0.757
TC0800001566.mm.2	Ntpcr	nucleoside-triphosphatase, cancer-related	chr8	4.81	5.1	-1.22	0.0267	0.757
TC0200000651.mm.2	Ptgs1	prostaglandin-endoperoxide synthase 1	chr2	5.3	5.99	-1.61	0.0267	0.757
TC0800002066.mm.2	Dlc1	deleted in liver cancer 1	chr8	6.99	7.34	-1.28	0.0269	0.7591
TC0500002284.mm.2	Slc2a9	solute carrier family 2 (facilitated glucose transporter), member 9	chr5	2.84	2.24	1.51	0.0269	0.7591
TC1200001567.mm.2	Colec11	collectin sub-family member 11	chr12	3.88	3.36	1.44	0.027	0.76
TC0100003371.mm.2	Dars2	aspartyl-tRNA synthetase 2 (mitochondrial)	chr1	4.85	4.51	1.26	0.027	0.76
TC1500001737.mm.2	Ly6h	lymphocyte antigen 6 complex, locus H	chr15	2.49	2.22	1.2	0.0272	0.76
TC1600000447.mm.2	Tfrc	transferrin receptor	chr16	8.69	9.16	-1.39	0.0272	0.76
TC0600001463.mm.2	Ano2	anoctamin 2	chr6	4.01	3.5	1.43	0.0273	0.76
TC0500002702.mm.2	Csn2	casein beta	chr5	2.4	2.05	1.27	0.0273	0.76
TC1200000438.mm.2	Npas3	neuronal PAS domain protein 3	chr12	2.2	2.58	-1.3	0.0273	0.76
TC0100003614.mm.2	Pld5	phospholipase D family, member 5	chr1	2.67	2.31	1.28	0.0273	0.76
TC0400002765.mm.2	Slc46a2	solute carrier family 46, member 2	chr4	2.57	3.04	-1.39	0.0273	0.76
TC0700002594.mm.2	Zfp61	zinc finger protein 61	chr7	4.66	4.33	1.26	0.0273	0.76
TC0100003590.mm.2	BC094916	cDNA sequence BC094916	chr1	3.06	2.67	1.31	0.0274	0.7602
TC0100002645.mm.2	Serpine2	serine (or cysteine) peptidase inhibitor, clade E, member 2	chr1	9.3	8.96	1.26	0.0275	0.7602
TC1400001527.mm.2	Saysd1	SAYSVFN motif domain containing 1	chr14	3.94	4.45	-1.42	0.0276	0.7602
TC0200003880.mm.2	Serping1	serine (or cysteine) peptidase inhibitor, clade G, member 1	chr2	8.67	8.27	1.33	0.0276	0.7602
TC0400003271.mm.2	Cdkn2c	cyclin-dependent kinase inhibitor 2C (p18, inhibits CDK4)	chr4	2.95	3.47	-1.44	0.0277	0.7602
TC1500001012.mm.2	Prpf40b	PRP40 pre-mRNA processing factor 40 homolog B (yeast)	chr15	4.62	4.23	1.31	0.0277	0.7602
TC1600000262.mm.2	Olfr166	olfactory receptor 166	chr16	2.34	1.93	1.33	0.0278	0.7602
TC1600001271.mm.2	Vpreb1	pre-B lymphocyte gene 1	chr16	3.06	2.38	1.6	0.0278	0.7602
TC0200001256.mm.2	Olfr1026	olfactory receptor 1026	chr2	1.76	2.1	-1.27	0.0279	0.761
TC0800001336.mm.2	Zfp1	zinc finger protein 1	chr8	5.02	5.36	-1.26	0.028	0.761
TC0X00003046.mm.2	Esx1	extraembryonic, spermatogenesis, homeobox 1	chrX	5.57	5.91	-1.27	0.0281	0.761
TC0800000592.mm.2	Gpm6a	glycoprotein m6a	chr8	4.34	3.85	1.41	0.0281	0.761
TC0200003969.mm.2	Olfr1107	olfactory receptor 1107	chr2	1.88	1.59	1.22	0.0281	0.761
TC1600002004.mm.2	Cldn17	claudin 17	chr16	2.51	2.08	1.35	0.0282	0.7632
TC0400004198.mm.2	Gm13139; Znf41-ps	predicted gene 13139; ZNF41, pseudogene	chr4	7.18	6.89	1.22	0.0283	0.7632
TC0600002106.mm.2	Klrg2	killer cell lectin-like receptor subfamily G, member 2	chr6	1.83	2.38	-1.47	0.0283	0.7632
TC0200002834.mm.2	Oprl1	opioid receptor-like 1	chr2	3.1	2.57	1.45	0.0283	0.7632
TC0400004200.mm.2	Gm13235; OTTMUSG00000010670; LOC100861993	predicted gene 13235 [Source:MGI Symbol;Acc:MGI:3649925]; SubName: Full=Novel protein; Flags: Fragment;; PREDICTED: zinc finger protein 888-like (LOC100861993), partial mRNA.	chr4	4.59	4.19	1.32	0.0284	0.7642
TC1800000369.mm.2	Pcdhb13	protocadherin beta 13	chr18	1.5	2.02	-1.44	0.0285	0.7644
TC1200001643.mm.2	Tspan13	tetraspanin 13	chr12	6.6	6.33	1.21	0.0285	0.7644
TC0500000283.mm.2	Il6	interleukin 6	chr5	2.13	1.78	1.27	0.0287	0.7667
TC0700001242.mm.2	Olfr297	olfactory receptor 297	chr7	2.42	2.03	1.31	0.0287	0.7678
TC1100003268.mm.2	Gm10392	predicted gene 10392 [Source:MGI Symbol;Acc:MGI:3704377]	chr11	2.63	2.2	1.35	0.0288	0.7683
TC1200002060.mm.2	Gm17673	predicted gene, 17673 [Source:MGI Symbol;Acc:MGI:4937307]	chr12	2.04	2.5	-1.38	0.029	0.7683
TC0600001890.mm.2	Tfec	transcription factor EC	chr6	2.35	2.86	-1.42	0.029	0.7683
TC1200000319.mm.2	Ankmy2	ankyrin repeat and MYND domain containing 2	chr12	5.9	5.62	1.21	0.0291	0.7683
TC0400003672.mm.2	Med18	mediator complex subunit 18	chr4	4.37	4.8	-1.35	0.0291	0.7683
TC0900002056.mm.2	Olfr160	olfactory receptor 160	chr9	2.14	1.77	1.3	0.0291	0.7683
TC0400003549.mm.2	Ncdn	neurochondrin	chr4	4.43	4.71	-1.22	0.0292	0.7702
TC1100002473.mm.2	Nprl3	nitrogen permease regulator-like 3	chr11	4.46	4.82	-1.28	0.0292	0.7702
TC0300000714.mm.2	Iqgap3	IQ motif containing GTPase activating protein 3	chr3	3.14	3.55	-1.33	0.0293	0.7708
TC0100002241.mm.2	Creg2	cellular repressor of E1A-stimulated genes 2	chr1	2.68	3.38	-1.63	0.0294	0.7708
TC0400004224.mm.2	Ephb2	Eph receptor B2	chr4	2.24	2.52	-1.21	0.0294	0.7708
TC1000001679.mm.2	Syne1	spectrin repeat containing, nuclear envelope 1	chr10	6.57	6.28	1.23	0.0294	0.7708
TC1700002765.mm.2	T2	brachyury 2	chr17	2.61	1.92	1.61	0.0297	0.774
TC0800002400.mm.2	Pgpep1	pyroglutamyl-peptidase I	chr8	5.38	5.7	-1.24	0.0298	0.774
TC1700000684.mm.2	H2-Q4	histocompatibility 2, Q region locus 4	chr17	6.71	6.41	1.23	0.0299	0.774
TC1000002435.mm.2	Krtap10-4	keratin associated protein 10-4	chr10	4.38	3.99	1.31	0.0299	0.774
TC0700002520.mm.2	Vmn1r101	vomeronasal 1 receptor 101	chr7	2.28	1.71	1.48	0.03	0.7766
TC1100003285.mm.2	Traf4	TNF receptor associated factor 4	chr11	6.06	6.37	-1.24	0.0304	0.7847
TC1900001590.mm.2	Kcnip2	Kv channel-interacting protein 2	chr19	3.52	4.04	-1.43	0.0305	0.7847
TC1700000271.mm.2	Zfp51	zinc finger protein 51	chr17	5.22	5.66	-1.35	0.0305	0.7847
TC1200001898.mm.2	Gpr135	G protein-coupled receptor 135	chr12	2.8	2.11	1.61	0.0306	0.7847
TC0100001692.mm.2	Kif26b	kinesin family member 26B	chr1	2.55	2.9	-1.27	0.0306	0.7847
TC1100004277.mm.2	Ramp2	receptor (calcitonin) activity modifying protein 2	chr11	5.64	5.23	1.32	0.0306	0.7847
TC1300001298.mm.2	Arl15	ADP-ribosylation factor-like 15	chr13	6.78	7.09	-1.24	0.0307	0.7847
TC1900000069.mm.2	Fibp	fibroblast growth factor (acidic) intracellular binding protein	chr19	6.55	6.27	1.21	0.0307	0.7847
TC0800000206.mm.2	Gm21119	predicted gene, 21119	chr8	3	3.36	-1.29	0.0309	0.7863
TC0500000300.mm.2	Mapre3	microtubule-associated protein, RP/EB family, member 3	chr5	4.97	5.26	-1.23	0.031	0.7863
TC0800001822.mm.2	Gm15319	predicted gene 15319	chr8	2.97	3.37	-1.32	0.0311	0.7863
TC0700000562.mm.2	Nfkbid	nuclear factor of kappa light polypeptide gene enhancer in B cells inhibitor, delta	chr7	2.05	2.35	-1.23	0.0311	0.7863
TC0800000117.mm.2	Proz	protein Z, vitamin K-dependent plasma glycoprotein	chr8	3.11	2.6	1.43	0.0312	0.7863
TC0200001843.mm.2	Sord	sorbitol dehydrogenase	chr2	6.79	7.16	-1.29	0.0312	0.7863
TC0700004003.mm.2	Gm18853	GTPase, very large interferon inducible 1 pseudogene	chr7	4.81	4.16	1.57	0.0313	0.7863
TC0200003357.mm.2	Hc	hemolytic complement	chr2	2.97	2.38	1.51	0.0313	0.7863
TC0900000136.mm.2	Mbd3l1	methyl-CpG binding domain protein 3-like 1	chr9	1.73	2.09	-1.29	0.0313	0.7863
TC0X00003066.mm.2	Morc4	microrchidia 4	chrX	7.54	7.8	-1.2	0.0313	0.7863
TC0X00000901.mm.2	Gspt2	G1 to S phase transition 2	chrX	3.64	3.92	-1.22	0.0315	0.7894
TC0100002967.mm.2	Marco	macrophage receptor with collagenous structure	chr1	2.65	2.18	1.38	0.0316	0.7904
TC1500001007.mm.2	Dnajc22	DnaJ (Hsp40) homolog, subfamily C, member 22	chr15	2.48	2.84	-1.28	0.0317	0.7904
TC0600001509.mm.2	Nrip2	nuclear receptor interacting protein 2	chr6	3.02	3.64	-1.54	0.0317	0.7904
TC1700001032.mm.2	Trip10	thyroid hormone receptor interactor 10	chr17	5.59	5.28	1.24	0.0318	0.7904
TCX_GL456233_random00000002.mm.2	Tmlhe	trimethyllysine hydroxylase, epsilon	chrX_GL456233_random	3.91	3.58	1.26	0.0319	0.7904
TC0X00002079.mm.2	Btg1-ps2	B cell translocation gene 1, anti-proliferative, pseudogene 2	chrX	5.25	5.72	-1.39	0.0321	0.7904
TC0100001567.mm.2	Sh2d1b2	SH2 domain containing 1B2	chr1	3.81	3.35	1.38	0.0321	0.7904
TC0500000916.mm.2	Gm3286; D5Ertd577e	predicted gene 3286; DNA segment, Chr 5, ERATO Doi 577, expressed	chr5	2.97	2.43	1.45	0.0322	0.7904
TC1100004232.mm.2	Dus1l	dihydrouridine synthase 1-like (S. cerevisiae)	chr11	5.35	5.71	-1.28	0.0323	0.7904
TC1600002055.mm.2	Mis18a	MIS18 kinetochore protein homolog A (S. pombe)	chr16	5.18	4.88	1.23	0.0323	0.7904
TC0700002216.mm.2	Zim1	zinc finger, imprinted 1	chr7	8.42	8.69	-1.21	0.0323	0.7904
TC1400001892.mm.2	Ptgdr	prostaglandin D receptor	chr14	2.32	2.79	-1.38	0.0324	0.7904
TC0X00000538.mm.2	Zic3	zinc finger protein of the cerebellum 3	chrX	3.19	3.81	-1.54	0.0324	0.7904
TC1300002753.mm.2	B020031M17Rik	RIKEN cDNA B020031M17 gene	chr13	2.46	2.77	-1.24	0.0327	0.7904
TC0700000590.mm.2	Scgb2b2	secretoglobin, family 2B, member 2	chr7	1.73	1.42	1.24	0.0327	0.7904
TC1700001860.mm.2	Zfp763	zinc finger protein 763	chr17	2.67	2.29	1.3	0.0327	0.7904
TC1100002998.mm.2	Adprm	ADP-ribose/CDP-alcohol diphosphatase, manganese dependent	chr11	5.81	6.17	-1.28	0.0328	0.7904
TC1900001253.mm.2	Gda	guanine deaminase	chr19	7.22	6.77	1.37	0.0328	0.7904
TC1000000030.mm.2	Esr1	estrogen receptor 1 (alpha)	chr10	6	5.6	1.32	0.0329	0.7904
TC0X00000779.mm.2	Gm14744	predicted gene 14744	chrX	1.46	1.85	-1.31	0.0329	0.7904
TC0100000279.mm.2	Nms	neuromedin S	chr1	2.83	3.14	-1.24	0.0329	0.7904
TC1000003200.mm.2	Olfr247; Gm10310	olfactory receptor 247; predicted pseudogene 10310	chr10	2.11	1.77	1.26	0.0329	0.7904
TC1700000220.mm.2	Vmn2r93	vomeronasal 2, receptor 93	chr17	1.4	1.83	-1.34	0.033	0.7923
TC1500001450.mm.2	Angpt1	angiopoietin 1	chr15	4.56	4	1.48	0.0332	0.7924
TC0300001490.mm.2	Lpar3	lysophosphatidic acid receptor 3	chr3	5.55	5.15	1.31	0.0332	0.7924
TC0200004010.mm.2	Olfr1167	olfactory receptor 1167	chr2	1.63	2.1	-1.39	0.0333	0.7935
TC1100003986.mm.2	Rgs9	regulator of G-protein signaling 9	chr11	4.02	4.49	-1.39	0.0333	0.7935
TC1500001698.mm.2	Slc45a4	solute carrier family 45, member 4	chr15	7.18	7.59	-1.33	0.0333	0.7935
TC1900001425.mm.2	Slc16a12	solute carrier family 16 (monocarboxylic acid transporters), member 12	chr19	6.34	6.69	-1.27	0.0334	0.7935
TC1300000295.mm.2	Prl3d3	prolactin family 3, subfamily d, member 3	chr13	6.41	6.04	1.3	0.0335	0.7942
TC0900001384.mm.2	Actl11	actin-like 11	chr9	2.12	1.69	1.35	0.0336	0.7942
TC0600000006.mm.2	Gngt1	guanine nucleotide binding protein (G protein), gamma transducing activity polypeptide 1	chr6	2.3	1.87	1.35	0.0337	0.7954
TC1100000081.mm.2	Aebp1	AE binding protein 1	chr11	7.94	7.66	1.21	0.0339	0.7962
TC0600002811.mm.2	Gm765	predicted gene 765	chr6	2.3	1.89	1.33	0.0339	0.7962
TC0600000877.mm.2	Reg2	regenerating islet-derived 2	chr6	2.22	1.72	1.41	0.0339	0.7962
TC1100001407.mm.2	Car10	carbonic anhydrase 10	chr11	2.79	3.23	-1.35	0.034	0.7962
TC0300001445.mm.2	Gbp7	guanylate binding protein 7	chr3	7.3	6.95	1.27	0.0341	0.7962
TC1600001254.mm.2	Mcm4	minichromosome maintenance deficient 4 homolog (S. cerevisiae)	chr16	4.62	4.96	-1.27	0.0341	0.7962
TC0X00002053.mm.2	Septin6	septin 6	chrX	5.66	5.97	-1.24	0.0341	0.7962
TC0X00001663.mm.2	Ace2	angiotensin I converting enzyme (peptidyl-dipeptidase A) 2	chrX	7.46	7.8	-1.26	0.0343	0.7962
TC0500002526.mm.2	Bend4	BEN domain containing 4	chr5	6.5	6.77	-1.2	0.0343	0.7962
TC0200001810.mm.2	Ckmt1	creatine kinase, mitochondrial 1, ubiquitous	chr2	3.18	3.58	-1.32	0.0344	0.7962
TC1200000263.mm.2	Lamb1	laminin B1	chr12	7.59	7.32	1.21	0.0345	0.7962
TC0400001694.mm.2	4930549C01Rik	RIKEN cDNA 4930549C01 gene	chr4	2.02	2.36	-1.26	0.0346	0.7962
TC0500001336.mm.2	Lhx5	LIM homeobox protein 5	chr5	2.47	1.94	1.45	0.0346	0.7962
TC0200004604.mm.2	F830045P16Rik	RIKEN cDNA F830045P16 gene	chr2	2.08	1.63	1.37	0.0347	0.7962
TC0100002857.mm.2	Slco6b1	solute carrier organic anion transporter family, member 6b1	chr1	2.02	1.69	1.25	0.0347	0.7962
TC0600002024.mm.2	Plxna4	plexin A4	chr6	5.26	5.63	-1.29	0.0348	0.7962
TC1600001050.mm.2	Chaf1b	chromatin assembly factor 1, subunit B (p60)	chr16	3.83	3.28	1.46	0.0349	0.7962
TC0700004294.mm.2	Gm9967	predicted gene 9967 [Source:MGI Symbol;Acc:MGI:3704300]	chr7	1.59	1.97	-1.3	0.0349	0.7962
TC0Y00000263.mm.2	Gm20737	predicted gene, 20737 [Source:MGI Symbol;Acc:MGI:5434093]; predicted gene, 20737	chrY	2.29	1.7	1.51	0.035	0.7962
TC0800001422.mm.2	Dnaaf1	dynein, axonemal assembly factor 1	chr8	3.03	3.39	-1.28	0.0351	0.7962
TC0600003292.mm.2	Tas2r140	taste receptor, type 2, member 140	chr6	1.57	1.88	-1.24	0.0351	0.7962
TC0100003048.mm.2	Il24	interleukin 24	chr1	1.93	2.41	-1.39	0.0352	0.7962
TC0300001554.mm.2	Cryz	crystallin, zeta	chr3	4.23	4.61	-1.31	0.0353	0.7962
TC0200000006.mm.2	Dclre1c	DNA cross-link repair 1C, PSO2 homolog (S. cerevisiae)	chr2	4.25	4.65	-1.32	0.0353	0.7962
TC1200002270.mm.2	Ifi27l2b	interferon, alpha-inducible protein 27 like 2B	chr12	4.74	4.02	1.65	0.0355	0.7962
TC1600001479.mm.2	Apod	apolipoprotein D	chr16	4.86	4.43	1.34	0.0356	0.7962
TC1300000878.mm.2	Irx4	Iroquois related homeobox 4 (Drosophila)	chr13	5.36	5.67	-1.25	0.0356	0.7962
TC1100003705.mm.2	Krt28	keratin 28	chr11	3.2	2.74	1.38	0.0356	0.7962
TC1700000622.mm.2	Psmb8	proteasome (prosome, macropain) subunit, beta type 8 (large multifunctional peptidase 7)	chr17	5.76	5.49	1.21	0.0356	0.7962
TC0400001165.mm.2	Ttc39a	tetratricopeptide repeat domain 39A	chr4	6.02	6.3	-1.21	0.0356	0.7962
TC0300002433.mm.2	Gm10697	predicted gene 10697	chr3	2.04	2.59	-1.47	0.0357	0.7962
TC0300002431.mm.2	Gm10697; Tdpoz5	predicted gene 10697; TD and POZ domain containing 5	chr3	2.04	2.59	-1.47	0.0357	0.7962
TC1000000479.mm.2	Pln	phospholamban	chr10	2.88	3.35	-1.38	0.0357	0.7962
TC0500002910.mm.2	Barhl2	BarH-like 2 (Drosophila)	chr5	2.63	3.11	-1.39	0.0358	0.7962
TC0X00001344.mm.2	Fam199x	family with sequence similarity 199, X-linked	chrX	5.17	5.51	-1.27	0.0358	0.7962
TC1100000954.mm.2	Gltpd2	glycolipid transfer protein domain containing 2	chr11	1.96	2.41	-1.37	0.0359	0.7962
TC0200002882.mm.2	Gm13199	predicted gene 13199 [Source:MGI Symbol;Acc:MGI:3649231]; predicted gene 13199	chr2	3.27	2.78	1.4	0.0359	0.7962
TC0700000988.mm.2	Pcsk6	proprotein convertase subtilisin/kexin type 6	chr7	5.64	5.35	1.22	0.0359	0.7962
TC0800001219.mm.2	Hsd11b2	hydroxysteroid 11-beta dehydrogenase 2	chr8	3.78	3.32	1.38	0.0361	0.7962
TC0100000642.mm.2	Cyp27a1	cytochrome P450, family 27, subfamily a, polypeptide 1	chr1	4.76	4.36	1.32	0.0362	0.7962
TC0500000125.mm.2	Hgf	hepatocyte growth factor	chr5	4.34	3.98	1.28	0.0362	0.7962
TC0700003772.mm.2	Omp	olfactory marker protein	chr7	3.21	2.9	1.24	0.0362	0.7962
TC0800000521.mm.2	Pdlim3	PDZ and LIM domain 3	chr8	5.37	4.94	1.35	0.0362	0.7962
TC0700003869.mm.2	Olfr78; Olfr560	olfactory receptor 78; olfactory receptor 560	chr7	2.26	1.75	1.42	0.0363	0.7962
TC1900001286.mm.2	Pgm5	phosphoglucomutase 5	chr19	4.41	4.68	-1.2	0.0363	0.7962
TC1700000498.mm.2	Rab44	RAB44, member RAS oncogene family	chr17	3.63	4	-1.29	0.0363	0.7962
TC0600003449.mm.2	Pthlh	parathyroid hormone-like peptide	chr6	3.3	2.89	1.33	0.0364	0.7962
TC0300002799.mm.2	A930005H10Rik	RIKEN cDNA A930005H10 gene	chr3	4.41	3.93	1.39	0.0365	0.7962
TC0800000182.mm.2	Defb6	defensin beta 6	chr8	1.89	2.39	-1.41	0.0366	0.7962
TC1600001714.mm.2	Dubr	Dppa2 upstream binding RNA	chr16	4.33	4.64	-1.24	0.0366	0.7962
TC1000002472.mm.2	Shc2	SHC (Src homology 2 domain containing) transforming protein 2	chr10	5.32	4.89	1.35	0.0366	0.7962
TC0700003111.mm.2	Gabra5	gamma-aminobutyric acid (GABA) A receptor, subunit alpha 5	chr7	3.08	2.68	1.32	0.0367	0.7962
TC1100003674.mm.2	Pgap3	post-GPI attachment to proteins 3	chr11	4.12	4.56	-1.36	0.0367	0.7962
TC0700000384.mm.2	Cadm4	cell adhesion molecule 4	chr7	5.91	6.19	-1.21	0.0369	0.7962
TC0100003889.mm.2	Mnda	myeloid cell nuclear differentiation antigen	chr1	6.52	6.17	1.27	0.0369	0.7962
TC0Y00000034.mm.2	Gm20831; Ssty1	predicted gene, 20831; spermiogenesis specific transcript on the Y 1	chrY	3.29	3.74	-1.37	0.037	0.797
TC0100001060.mm.2	Clasp1	CLIP associating protein 1	chr1	6.81	7.09	-1.21	0.0371	0.797
TC1700001036.mm.2	Cntnap5c	contactin associated protein-like 5C	chr17	3.45	3.05	1.32	0.0371	0.797
TC0X00000534.mm.2	Gm364	predicted gene 364	chrX	4.3	3.86	1.36	0.0372	0.797
TC0X00003408.mm.2	Ott; Gm15093; Gm15085	ovary testis transcribed; predicted gene 15093; predicted gene 15085	chrX	3.01	2.38	1.55	0.0373	0.797
TC0300002513.mm.2	BC107364	cDNA sequence BC107364	chr3	3.91	4.37	-1.38	0.0374	0.797
TC0200000392.mm.2	Dph7	diphthamine biosynethesis 7	chr2	3.88	4.37	-1.4	0.0374	0.797
TC1500001544.mm.2	Sntb1	syntrophin, basic 1	chr15	3.98	4.38	-1.32	0.0375	0.7982
TC1700002571.mm.2	Cyp1b1	cytochrome P450, family 1, subfamily b, polypeptide 1	chr17	2.49	2.15	1.27	0.0376	0.7998
TC0500001193.mm.2	Tmem211	transmembrane protein 211	chr5	2.35	2.79	-1.36	0.0376	0.7998
TC0200004552.mm.2	Gm10766	predicted gene 10766	chr2	4.35	4.09	1.2	0.0377	0.7998
TC0900003059.mm.2	Ccdc36	coiled-coil domain containing 36	chr9	2.63	2.2	1.35	0.0378	0.7998
TC0200003629.mm.2	Fap	fibroblast activation protein	chr2	2.38	2.99	-1.53	0.0378	0.7998
TC0200004630.mm.2	Avp	arginine vasopressin	chr2	3.47	3.82	-1.28	0.0379	0.7998
TC0400004210.mm.2	Mup8; Mup9; Mup2; Mup1	major urinary protein 8; major urinary protein 9; major urinary protein 2; major urinary protein 1	chr4	2.12	2.46	-1.27	0.0379	0.7998
TC1100003743.mm.2	Krtap4-16	keratin associated protein 4-16	chr11	2.35	2.83	-1.39	0.038	0.7998
TC0700000502.mm.2	Lrfn1; Mir466f-2	leucine rich repeat and fibronectin type III domain containing 1; microRNA 466f-2	chr7	3.05	2.63	1.34	0.038	0.7998
TC0400000897.mm.2	Gm13277	predicted gene 13277	chr4	3.42	2.83	1.5	0.0382	0.7998
TC0400000898.mm.2	Gm13278; Gm13279	predicted gene 13278; predicted gene 13279	chr4	3.42	2.83	1.5	0.0382	0.7998
TC0400000900.mm.2	Gm13279; Gm13278	predicted gene 13279; predicted gene 13278	chr4	3.42	2.83	1.5	0.0382	0.7998
TC0400000903.mm.2	Gm13289; Gm13288	predicted gene 13289; predicted gene 13288	chr4	3.42	2.83	1.5	0.0382	0.7998
TC0400000893.mm.2	Gm13290	predicted gene 13290	chr4	3.42	2.83	1.5	0.0382	0.7998
TC0300000979.mm.2	Hmgcs2	3-hydroxy-3-methylglutaryl-Coenzyme A synthase 2	chr3	5.68	5.96	-1.21	0.0382	0.7998
TC0X00003019.mm.2	Nxf3	nuclear RNA export factor 3	chrX	1.85	2.35	-1.41	0.0384	0.8012
TC0200003828.mm.2	Cerkl; Neurod1	ceramide kinase-like; neurogenic differentiation 1	chr2	3.68	4.01	-1.26	0.0385	0.8012
TC0600000687.mm.2	Vmn1r12	vomeronasal 1 receptor 12	chr6	1.54	1.86	-1.25	0.0385	0.8012
TC1400002846.mm.2	Gm3264	predicted gene 3264	chr14	3.85	4.33	-1.39	0.0386	0.802
TC1700001497.mm.2	Dll1	delta-like 1 (Drosophila)	chr17	5.94	6.22	-1.21	0.0387	0.8036
TC0600003503.mm.2	Herc6	hect domain and RLD 6	chr6	4.84	4.42	1.34	0.0387	0.8036
TC1300000568.mm.2	Omd	osteomodulin	chr13	1.98	1.59	1.32	0.0391	0.8046
TC1700001018.mm.2	Prr22	proline rich 22	chr17	3.32	2.89	1.35	0.0391	0.8046
TC0300000089.mm.2	Slc7a12	solute carrier family 7 (cationic amino acid transporter, y+ system), member 12	chr3	2.47	1.9	1.49	0.0391	0.8046
TC1100001486.mm.2	Hoxb13	homeobox B13	chr11	2.52	2.17	1.28	0.0393	0.8046
TC0600000398.mm.2	Tmem178b	transmembrane protein 178B	chr6	2.64	2.26	1.3	0.0393	0.8046
TC0700000946.mm.2	Atp10a	ATPase, class V, type 10A	chr7	6.13	5.79	1.26	0.0394	0.8046
TC1100003872.mm.2	Plekhm1	pleckstrin homology domain containing, family M (with RUN domain) member 1	chr11	6.66	6.94	-1.21	0.0394	0.8046
TC1600000511.mm.2	2010005H15Rik	RIKEN cDNA 2010005H15 gene	chr16	3.93	3.52	1.33	0.0396	0.8046
TC1700002788.mm.2	H2-Q8; H2-Q6	histocompatibility 2, Q region locus 8; histocompatibility 2, Q region locus 6	chr17	6.24	5.97	1.21	0.0397	0.8046
TC0700002548.mm.2	Gm5725	predicted gene 5725	chr7	2.77	3.19	-1.34	0.0399	0.8046
TC0700002577.mm.2	Gm5725; Gm8720	predicted gene 5725; predicted gene 8720	chr7	2.77	3.19	-1.34	0.0399	0.8046
TC0900003276.mm.2	Cyp8b1	cytochrome P450, family 8, subfamily b, polypeptide 1	chr9	2.51	2.13	1.3	0.0401	0.8046
TC0500003694.mm.2	Stard13	StAR-related lipid transfer (START) domain containing 13	chr5	4.6	4.98	-1.3	0.0403	0.8046
TC1100001221.mm.2	Ccl11	chemokine (C-C motif) ligand 11	chr11	1.99	2.31	-1.25	0.0404	0.8046
TC1800001180.mm.2	Ecscr	endothelial cell surface expressed chemotaxis and apoptosis regulator	chr18	4.44	4.92	-1.39	0.0404	0.8046
TC1000003123.mm.2	Rdh7	retinol dehydrogenase 7	chr10	2.9	3.41	-1.42	0.0405	0.8046
TC0500000948.mm.2	Fgf5	fibroblast growth factor 5	chr5	2.98	2.56	1.34	0.0407	0.8046
TC1400000106.mm.2	Sntn	sentan, cilia apical structure protein	chr14	2.32	1.86	1.37	0.0407	0.8046
TC1100003564.mm.2	Epn3	epsin 3	chr11	7.41	7.76	-1.27	0.0408	0.8046
TC0200001018.mm.2	Myo3b	myosin IIIB	chr2	3.92	4.43	-1.42	0.0409	0.8046
TC0700000101.mm.2	Zfp418	zinc finger protein 418	chr7	2.93	3.28	-1.27	0.0409	0.8046
TC0500002110.mm.2	Xrcc2	X-ray repair complementing defective repair in Chinese hamster cells 2	chr5	3.92	4.49	-1.49	0.041	0.8046
TC0500002170.mm.2	Slc5a6	solute carrier family 5 (sodium-dependent vitamin transporter), member 6	chr5	7.66	7.99	-1.26	0.0411	0.8046
TC1100002181.mm.2	Tbrg4; Snora5c	transforming growth factor beta regulated gene 4; small nucleolar RNA, H/ACA box 5C	chr11	4.76	5.03	-1.21	0.0411	0.8046
TC0200005028.mm.2	Tti1	TELO2 interacting protein 1	chr2	6.09	6.41	-1.25	0.0411	0.8046
TC0500003470.mm.2	Zfp113	zinc finger protein 113	chr5	5.14	5.62	-1.4	0.0411	0.8046
TC1600001191.mm.2	Emp2	epithelial membrane protein 2	chr16	6.01	6.37	-1.28	0.0412	0.8046
TC0700001461.mm.2	Olfr552	olfactory receptor 552	chr7	1.96	1.59	1.29	0.0414	0.8046
TC0X00002154.mm.2	Smarca1	SWI/SNF related, matrix associated, actin dependent regulator of chromatin, subfamily a, member 1	chrX	3.3	2.7	1.51	0.0414	0.8046
TC0900000189.mm.2	Pde4a	phosphodiesterase 4A, cAMP specific	chr9	4.91	4.6	1.24	0.0415	0.8046
TC1400002273.mm.2	Gm4583	PREDICTED: predicted gene 4583 (Gm4583), mRNA.	chr14	2.55	2.93	-1.31	0.0417	0.8046
TC0700002619.mm.2	Grik5	glutamate receptor, ionotropic, kainate 5 (gamma 2)	chr7	4.08	4.5	-1.34	0.0417	0.8046
TC1100003819.mm.2	Mpp3	membrane protein, palmitoylated 3 (MAGUK p55 subfamily member 3)	chr11	2.4	2.1	1.23	0.0417	0.8046
TC1300000160.mm.2	Olfr263	olfactory receptor 263	chr13	1.79	2.06	-1.2	0.0417	0.8046
TC1700000168.mm.2	Smoc2	SPARC related modular calcium binding 2	chr17	6.35	6.02	1.26	0.0417	0.8046
TC0800002115.mm.2	Fgl1	fibrinogen-like protein 1	chr8	3.66	3.24	1.34	0.0418	0.8046
TC0900001462.mm.2	Kif9	kinesin family member 9	chr9	4.46	4.11	1.27	0.0419	0.8046
TC1100004159.mm.2	Lgals3bp	lectin, galactoside-binding, soluble, 3 binding protein	chr11	8.31	7.99	1.25	0.0419	0.8046
TC0700002839.mm.2	Chst8	carbohydrate (N-acetylgalactosamine 4-0) sulfotransferase 8	chr7	6.62	6.91	-1.22	0.042	0.8046
TC0300001999.mm.2	Nbea	neurobeachin	chr3	3.62	3.15	1.38	0.042	0.8046
TC0700002213.mm.2	Olfr1349	olfactory receptor 1349	chr7	2.05	2.61	-1.47	0.0421	0.8046
TC0700002131.mm.2	Oscar	osteoclast associated receptor	chr7	2.63	2.14	1.41	0.0422	0.8046
TC0400000495.mm.2	Aldh1b1	aldehyde dehydrogenase 1 family, member B1	chr4	4.23	3.93	1.23	0.0423	0.8046
TC0X00001549.mm.2	Gpr143	G protein-coupled receptor 143	chrX	2.41	2.1	1.23	0.0423	0.8046
TC0X00003133.mm.2	Amot	angiomotin	chrX	8.68	8.97	-1.22	0.0424	0.8046
TC0100000933.mm.2	Ano7	anoctamin 7	chr1	3.07	2.68	1.3	0.0424	0.8046
TC0X00001601.mm.2	Smpx	small muscle protein, X-linked	chrX	3.72	3.34	1.3	0.0424	0.8046
TC1600002156.mm.2	Ripk4	receptor-interacting serine-threonine kinase 4	chr16	5.52	5.2	1.26	0.0425	0.8046
TC0X00003339.mm.2	Glra2	glycine receptor, alpha 2 subunit	chrX	1.92	1.59	1.26	0.0426	0.8046
TC0100000911.mm.2	Olfr1410	olfactory receptor 1410	chr1	3.34	3.02	1.25	0.0426	0.8046
TC0X00002565.mm.2	Gm41	melanoma antigen, family B, 4 pseudogene	chrX	1.62	1.91	-1.22	0.0427	0.8046
TC0700000516.mm.2	Lgals7	lectin, galactose binding, soluble 7	chr7	3.56	3.21	1.28	0.0427	0.8046
TC0900000333.mm.2	Rpusd4	RNA pseudouridylate synthase domain containing 4	chr9	4.18	4.48	-1.23	0.0427	0.8046
TC1400002159.mm.2	Gm5142	predicted gene 5142	chr14	2.14	1.79	1.27	0.0428	0.8046
TC0200005104.mm.2	Kcns1	K+ voltage-gated channel, subfamily S, 1	chr2	2.96	2.68	1.22	0.0431	0.8046
TC0X00003003.mm.2	Nxf2	nuclear RNA export factor 2	chrX	2.06	1.61	1.36	0.0431	0.8046
TC1300000026.mm.2	Gm5444	predicted gene 5444 [Source:MGI Symbol;Acc:MGI:3644242]; predicted gene 5444	chr13	2.03	1.75	1.21	0.0432	0.8046
TC1400002311.mm.2	Synb	syncytin b	chr14	9.43	9.96	-1.45	0.0432	0.8046
TC1400002316.mm.2	Synb	syncytin b	chr14	9.43	9.96	-1.45	0.0432	0.8046
TC1800000581.mm.2	1700011I03Rik	RIKEN cDNA 1700011I03 gene	chr18	2.2	1.87	1.26	0.0434	0.8046
TC1000001307.mm.2	Caps2	calcyphosphine 2	chr10	2.75	2.37	1.3	0.0434	0.8046
TC1700001958.mm.2	Nfkbil1	nuclear factor of kappa light polypeptide gene enhancer in B cells inhibitor like 1	chr17	5.01	4.67	1.27	0.0434	0.8046
TC1000002886.mm.2	Trhde	TRH-degrading enzyme	chr10	2.89	2.6	1.22	0.0434	0.8046
TC1100001372.mm.2	Ccdc182	coiled-coil domain containing 182	chr11	2.99	3.35	-1.29	0.0437	0.808
TC0400003318.mm.2	Cyp4a14	cytochrome P450, family 4, subfamily a, polypeptide 14	chr4	1.91	1.48	1.35	0.0437	0.808
TC0600003038.mm.2	B4galnt3	beta-1,4-N-acetyl-galactosaminyl transferase 3	chr6	3.82	3.26	1.48	0.0438	0.808
TC0700000214.mm.2	Crxos	cone-rod homeobox, opposite strand	chr7	2.79	2.48	1.24	0.0438	0.808
TC0300002483.mm.2	Tars2	threonyl-tRNA synthetase 2, mitochondrial (putative)	chr3	4.79	5.18	-1.31	0.0438	0.808
TC1700001986.mm.2	Atat1	alpha tubulin acetyltransferase 1	chr17	6.89	7.22	-1.26	0.0441	0.8089
TC1600001135.mm.2	Nmral1	NmrA-like family domain containing 1	chr16	2.36	2.63	-1.21	0.0441	0.8089
TC0400001835.mm.2	Gm13078	predicted gene 13078	chr4	1.81	1.49	1.25	0.0443	0.8089
TC1800001169.mm.2	Lrrtm2	leucine rich repeat transmembrane neuronal 2	chr18	2.01	2.29	-1.22	0.0443	0.8089
TC1200002148.mm.2	Dio2	deiodinase, iodothyronine, type II	chr12	5.29	4.86	1.34	0.0444	0.8089
TC1700002291.mm.2	Gm324	PREDICTED: predicted gene 324 (Gm324), mRNA.	chr17	1.78	2.08	-1.23	0.0444	0.8089
TC1000003226.mm.2	Gstt3	glutathione S-transferase, theta 3	chr10	3.24	2.94	1.24	0.0444	0.8089
TC0200001056.mm.2	Cdca7	cell division cycle associated 7	chr2	2.85	3.16	-1.24	0.0445	0.8095
TC0600003536.mm.2	Clec1b	C-type lectin domain family 1, member b	chr6	6.48	6.04	1.35	0.0445	0.8094
TC0800000561.mm.2	Cldn22	claudin 22	chr8	2.82	2.41	1.32	0.0447	0.8112
TC0700002786.mm.2	Fxyd5; Mir7050	FXYD domain-containing ion transport regulator 5; microRNA 7050	chr7	9.78	9.43	1.27	0.0448	0.8114
TC0700004497.mm.2	Olfr524	olfactory receptor 524	chr7	2.5	2.13	1.29	0.0449	0.812
TC1000000823.mm.2	Elane	elastase, neutrophil expressed	chr10	2.45	2.78	-1.26	0.045	0.8126
TC1700000682.mm.2	H2-Q2	histocompatibility 2, Q region locus 2	chr17	5.2	4.88	1.25	0.045	0.812
TC1900000680.mm.2	Hps6	Hermansky-Pudlak syndrome 6	chr19	4.2	4.53	-1.25	0.045	0.812
TC0300000605.mm.2	Serpini1	serine (or cysteine) peptidase inhibitor, clade I, member 1	chr3	4.12	4.58	-1.37	0.045	0.812
TC0400002434.mm.2	Ddx58	DEAD (Asp-Glu-Ala-Asp) box polypeptide 58	chr4	6.09	5.8	1.22	0.0453	0.8131
TC0600001082.mm.2	Hdac11	histone deacetylase 11	chr6	2.78	3.18	-1.32	0.0453	0.8131
TC0700000835.mm.2	Tead2	TEA domain family member 2	chr7	5.13	5.52	-1.32	0.0453	0.8131
TC1900000943.mm.2	Peli3	pellino 3	chr19	3.89	3.56	1.26	0.0454	0.8131
TC1800001710.mm.2	Cndp1	carnosine dipeptidase 1 (metallopeptidase M20 family)	chr18	3.15	2.79	1.29	0.0455	0.8131
TC0600000961.mm.2	Noto	notochord homolog (Xenopus laevis)	chr6	3.19	3.46	-1.21	0.0455	0.8131
TC1400002231.mm.2	Msra	methionine sulfoxide reductase A	chr14	5.87	5.56	1.24	0.0457	0.8131
TC0900001404.mm.2	1700102P08Rik	RIKEN cDNA 1700102P08 gene	chr9	2.71	2.31	1.32	0.0459	0.8131
TC1700000937.mm.2	Trem2	triggering receptor expressed on myeloid cells 2	chr17	7.4	7.03	1.29	0.046	0.8131
TC0100003373.mm.2	4930469G21Rik	RIKEN cDNA 4930469G21 gene	chr1	2.79	2.29	1.41	0.0461	0.8131
TC0800000150.mm.2	Kbtbd11	kelch repeat and BTB (POZ) domain containing 11	chr8	3.01	3.45	-1.35	0.0463	0.8131
TC0200001250.mm.2	Olfr1018	olfactory receptor 1018	chr2	2.22	1.85	1.29	0.0463	0.8131
TC0600000004.mm.2	Vps50	VPS50 EARP/GARPII complex subunit	chr6	3.83	4.1	-1.2	0.0463	0.8131
TC0900001158.mm.2	Adamts7	a disintegrin-like and metallopeptidase (reprolysin type) with thrombospondin type 1 motif, 7	chr9	3.67	3.33	1.26	0.0464	0.8131
TC0200001884.mm.2	Gm9913	predicted gene 9913 [Source:MGI Symbol;Acc:MGI:3642395]	chr2	1.98	2.3	-1.25	0.0464	0.8131
TC0700000776.mm.2	Klk7	kallikrein related-peptidase 7 (chymotryptic, stratum corneum)	chr7	4.99	5.47	-1.39	0.0464	0.8131
TC1100000854.mm.2	Myh1	myosin, heavy polypeptide 1, skeletal muscle, adult	chr11	2.7	3.13	-1.34	0.0464	0.8131
TC1600001079.mm.2	Wrb	tryptophan rich basic protein	chr16	7.86	7.58	1.21	0.0464	0.8131
TC0700004363.mm.2	Rgs10	regulator of G-protein signalling 10	chr7	4.29	3.86	1.34	0.0466	0.8131
TC1400000798.mm.2	Cma2	chymase 2, mast cell	chr14	2.2	1.86	1.27	0.0467	0.8131
TC0900002302.mm.2	Ddx10	DEAD (Asp-Glu-Ala-Asp) box polypeptide 10	chr9	5.98	6.37	-1.31	0.0467	0.8131
TC0900000602.mm.2	Pih1d2	PIH1 domain containing 2	chr9	3.57	3.24	1.25	0.0467	0.8131
TC1300001474.mm.2	Hecw1	HECT, C2 and WW domain containing E3 ubiquitin protein ligase 1	chr13	2.96	2.54	1.34	0.0468	0.8131
TC1700002075.mm.2	Olfr114	olfactory receptor 114	chr17	1.81	2.09	-1.22	0.0468	0.8131
TC0100003381.mm.2	4930558K02Rik	RIKEN cDNA 4930558K02 gene	chr1	1.62	1.96	-1.26	0.0469	0.8131
TC1900000042.mm.2	Sptbn2	spectrin beta, non-erythrocytic 2	chr19	3.6	4.15	-1.46	0.0469	0.8131
TC0X00002955.mm.2	Cldn34c4	claudin 34C4	chrX	2.22	1.69	1.45	0.047	0.8131
TC0300000668.mm.2	Gatb	glutamyl-tRNA(Gln) amidotransferase, subunit B	chr3	3.96	4.24	-1.21	0.047	0.8131
TC0500001181.mm.2	Hps4	Hermansky-Pudlak syndrome 4 homolog (human)	chr5	4.82	5.13	-1.24	0.0471	0.8131
TC1100001271.mm.2	Hnf1b	HNF1 homeobox B	chr11	4.32	4.69	-1.29	0.0472	0.8131
TC1000002380.mm.2	Susd2	sushi domain containing 2	chr10	5.97	5.67	1.23	0.0475	0.8131
TC0900002604.mm.2	Aqp9	aquaporin 9	chr9	3.7	4.07	-1.29	0.0476	0.8131
TC1900001187.mm.2	Olfr1497	olfactory receptor 1497	chr19	2.67	2.28	1.3	0.0476	0.8131
TC0700001399.mm.2	Chrdl2	chordin-like 2	chr7	3.5	3.05	1.36	0.0477	0.8131
TC1300000332.mm.2	Agtr1a	angiotensin II receptor, type 1a	chr13	5.42	5.85	-1.35	0.0478	0.8131
TC1100003563.mm.2	Spata20	spermatogenesis associated 20	chr11	2.97	3.42	-1.37	0.0478	0.8131
TC0X00000922.mm.2	Gpr165	G protein-coupled receptor 165	chrX	2.79	2.32	1.38	0.0479	0.8131
TC0X00000661.mm.2	Fate1	fetal and adult testis expressed 1	chrX	2.34	1.94	1.32	0.048	0.8131
TC0200001786.mm.2	Mapkbp1	mitogen-activated protein kinase binding protein 1	chr2	6.13	6.4	-1.2	0.0481	0.8131
TC1000000551.mm.2	Gm19916	PREDICTED: predicted gene, 19916 (Gm19916), mRNA.	chr10	5.1	5.46	-1.28	0.0482	0.8131
TC1900000500.mm.2	Ifit2	interferon-induced protein with tetratricopeptide repeats 2	chr19	5.13	4.67	1.37	0.0483	0.8131
TC0600003250.mm.2	Klra17	killer cell lectin-like receptor, subfamily A, member 17	chr6	3.28	2.88	1.32	0.0483	0.8131
TC1300001049.mm.2	Gm6109	PREDICTED: predicted gene 6109 (Gm6109), mRNA.	chr13	2.55	2.83	-1.21	0.0484	0.8131
TC1100000362.mm.2	Lcp2	lymphocyte cytosolic protein 2	chr11	2.75	3.16	-1.33	0.0485	0.8131
TC1700000949.mm.2	Kif6	kinesin family member 6	chr17	2.74	2.25	1.41	0.0487	0.8131
TC1100002866.mm.2	Pemt	phosphatidylethanolamine N-methyltransferase	chr11	4.74	5.04	-1.23	0.0487	0.8131
TC1800000490.mm.2	Arl14epl	ADP-ribosylation factor-like 14 effector protein-like	chr18	2.85	3.15	-1.23	0.049	0.8131
TC1000000524.mm.2	Sh3rf3	SH3 domain containing ring finger 3	chr10	2.93	3.24	-1.24	0.049	0.8131
TC0100001086.mm.2	C1ql2	complement component 1, q subcomponent-like 2	chr1	2.56	3.12	-1.47	0.0491	0.8131
TC0500003596.mm.2	Cyp3a16	cytochrome P450, family 3, subfamily a, polypeptide 16	chr5	1.92	1.56	1.29	0.0492	0.8131
TC1800001199.mm.2	Dnd1	dead end homolog 1 (zebrafish)	chr18	2.56	2.15	1.33	0.0492	0.8131
TC0700002407.mm.2	Obox3	oocyte specific homeobox 3	chr7	2.38	2.8	-1.35	0.0492	0.8131
TC1400000479.mm.2	Gpr137c	G protein-coupled receptor 137C	chr14	4.34	4.61	-1.2	0.0493	0.8131
TC1600001639.mm.2	Gramd1c	GRAM domain containing 1C	chr16	4.5	4.88	-1.3	0.0493	0.8131
TC1700000930.mm.2	1700067P10Rik	RIKEN cDNA 1700067P10 gene	chr17	2	2.38	-1.3	0.0494	0.8131
TC0900000531.mm.2	Mpzl2	myelin protein zero-like 2	chr9	5.48	5.21	1.2	0.0494	0.8131
TC1600001792.mm.2	Olfr194	olfactory receptor 194	chr16	1.91	1.61	1.23	0.0494	0.8131
TC0600001634.mm.2	Ptpro	protein tyrosine phosphatase, receptor type, O	chr6	4.28	4.71	-1.35	0.0494	0.8131
TC0500003399.mm.2	Ccl24	chemokine (C-C motif) ligand 24	chr5	3.83	3.47	1.28	0.0496	0.8131
TC0100003589.mm.2	Gm4955	predicted gene 4955 [Source:MGI Symbol;Acc:MGI:3646410]; predicted gene 4955	chr1	2.28	1.97	1.24	0.0496	0.8131
TC1700000389.mm.2	Fbxl16	F-box and leucine-rich repeat protein 16	chr17	2.36	3.04	-1.6	0.0498	0.8131
TC1700002204.mm.2	Guca1a	guanylate cyclase activator 1a (retina)	chr17	2.3	2.61	-1.23	0.0498	0.8131
TC0100002606.mm.2	Ptprn	protein tyrosine phosphatase, receptor type, N	chr1	3.04	3.34	-1.23	0.0499	0.8131

## Sheet: MDGs-Ts65Dn-Placenta
ID	Gene Symbol	Description	Chromosome	TS Avg (log2)	EUP Avg (log2)	Fold Change	P-val	FDR P-val
TC1600002158.mm.2	C2cd2	C2 calcium-dependent domain containing 2	chr16	8.91	8.23	1.6	3.62e-08	0.0003
TC1700000005.mm.2	Scaf8	SR-related CTD-associated factor 8	chr17	8.21	7.71	1.42	3.66e-08	0.0003
TC1700000044.mm.2	Snx9	sorting nexin 9	chr17	9.42	8.94	1.4	3.83e-08	0.0003
TC1600001966.mm.2	App	amyloid beta (A4) precursor protein	chr16	11.01	10.59	1.34	8.67e-08	0.0004
TC1600001964.mm.2	Atp5j	ATP synthase, H+ transporting, mitochondrial F0 complex, subunit F	chr16	9.33	8.88	1.36	8.81e-08	0.0004
TC1600000955.mm.2	Usp16	ubiquitin specific peptidase 16	chr16	7.75	7.31	1.36	2.25e-07	0.0007
TC1600001025.mm.2	Smim11	small integral membrane protein 11	chr16	7.53	6.96	1.49	2.37e-07	0.0007
TC1700001381.mm.2	Dynlt1a	dynein light chain Tctex-type 1A	chr17	9.63	9.24	1.32	2.4e-07	0.0007
TC1700001366.mm.2	Tmem242	transmembrane protein 242	chr17	7.22	6.56	1.57	2.74e-07	0.0007
TC1700001388.mm.2	Dynlt1f	dynein light chain Tctex-type 1F	chr17	10.07	9.65	1.34	3.03e-07	0.0007
TC1700000061.mm.2	Dynlt1c; Dynlt1f	dynein light chain Tctex-type 1C; dynein light chain Tctex-type 1F	chr17	9.21	8.74	1.39	6.98e-07	0.0013
TC1700000048.mm.2	Gtf2h5	general transcription factor IIH, polypeptide 5	chr17	8.45	8.11	1.27	7.98e-07	0.0013
TC1600001079.mm.2	Wrb	tryptophan rich basic protein	chr16	8.31	7.94	1.3	8.07e-07	0.0013
TC1600001011.mm.2	Itsn1	intersectin 1 (SH3 domain protein 1A)	chr16	7.9	7.41	1.41	9.1e-07	0.0013
TC1700000060.mm.2	Dynlt1b	dynein light chain Tctex-type 1B	chr17	9.01	8.55	1.38	9.42e-07	0.0013
TC1700001385.mm.2	Tulp4	tubby like protein 4	chr17	8.16	7.48	1.6	9.72e-07	0.0013
TC1700000036.mm.2	Zdhhc14	zinc finger, DHHC domain containing 14	chr17	8.66	8.1	1.48	1.04e-06	0.0014
TC1700001408.mm.2	Rnaset2a; Rnaset2b	ribonuclease T2A; ribonuclease T2B	chr17	10.06	9.73	1.26	1.19e-06	0.0015
TC1600002139.mm.2	Hmgn1	high mobility group nucleosomal binding domain 1	chr16	9.15	8.73	1.34	1.29e-06	0.0015
TC1600001064.mm.2	Dyrk1a	dual-specificity tyrosine-(Y)-phosphorylation regulated kinase 1a	chr16	8.78	8.3	1.39	1.33e-06	0.0015
TC1600001005.mm.2	Ifnar1	interferon (alpha and beta) receptor 1	chr16	8.08	7.64	1.35	1.66e-06	0.0018
TC1700000026.mm.2	Arid1b	AT rich interactive domain 1B (SWI-like)	chr17	7.52	6.96	1.47	2.02e-06	0.002
TC1700001384.mm.2	Tmem181b-ps; Tmem181a	transmembrane protein 181B, pseudogene; transmembrane protein 181A	chr17	7.61	7.19	1.33	3.13e-06	0.003
TC1100002595.mm.2	Gm12166	predicted gene 12166 [Source:MGI Symbol;Acc:MGI:3650635]; predicted gene 12166	chr11	7.98	7.55	1.35	3.45e-06	0.0032
TC1700000069.mm.2	Gm1604b; Rnaset2b; Rnaset2a	predicted gene 1604b; ribonuclease T2B; ribonuclease T2A	chr17	10.04	9.74	1.23	4.22e-06	0.0037
TC1600000940.mm.2	Gabpa	GA repeat binding protein, alpha	chr16	8.13	7.75	1.3	4.82e-06	0.0041
TC1600002118.mm.2	Pigp	phosphatidylinositol glycan anchor biosynthesis, class P	chr16	7.72	7.3	1.34	5.01e-06	0.0041
TC1700000050.mm.2	Tulp4	tubby like protein 4	chr17	8.19	7.67	1.43	6.09e-06	0.0048
TC1700000092.mm.2	Pde10a	phosphodiesterase 10A	chr17	9.3	8.83	1.38	8.01e-06	0.0059
TC1700000085.mm.2	Mpc1	mitochondrial pyruvate carrier 1	chr17	8.96	8.55	1.33	8.03e-06	0.0059
TC1600002120.mm.2	Vps26c	VPS26 endosomal protein sorting factor C	chr16	7.38	6.95	1.34	1.02e-05	0.0073
TC1600001019.mm.2	Slc5a3; Mrps6	solute carrier family 5 (inositol transporters), member 3; mitochondrial ribosomal protein S6	chr16	9.25	8.76	1.41	1.1e-05	0.0075
TC1700001394.mm.2	Rsph3b	radial spoke 3B homolog (Chlamydomonas)	chr17	5.58	5.2	1.31	1.12e-05	0.0075
TC1200000263.mm.2	Lamb1	laminin B1	chr12	8.21	7.69	1.43	1.35e-05	0.0088
TC1600001008.mm.2	Son	Son DNA binding protein	chr16	7.36	7	1.29	1.48e-05	0.0094
TC1400001817.mm.2	Gm7951	predicted gene 7951 [Source:MGI Symbol;Acc:MGI:3648771]	chr14	4.81	4.05	1.7	1.52e-05	0.0094
TC1600002045.mm.2	Scaf4	SR-related CTD-associated factor 4	chr16	8.3	7.9	1.32	1.66e-05	0.01
TC1600002060.mm.2	Synj1	synaptojanin 1	chr16	6.84	6.36	1.39	1.77e-05	0.0104
TC1700001390.mm.2	Ezr	ezrin	chr17	10.69	10.28	1.33	1.85e-05	0.0105
TC1700000070.mm.2	Rps6ka2	ribosomal protein S6 kinase, polypeptide 2	chr17	7.6	6.87	1.65	1.89e-05	0.0105
TC1400001833.mm.2	Gm8024	predicted gene 8024 [Source:MGI Symbol;Acc:MGI:3647989]	chr14	4.75	4.1	1.56	2.65e-05	0.0143
TC0100000302.mm.2	Slc9a2	solute carrier family 9 (sodium/hydrogen exchanger), member 2	chr1	5.73	5.02	1.64	2.97e-05	0.0157
TC1600000958.mm.2	Bach1	BTB and CNC homology 1	chr16	8.03	7.67	1.28	3.37e-05	0.0174
TC1600002136.mm.2	Brwd1	bromodomain and WD repeat domain containing 1	chr16	6.58	5.94	1.55	4.28e-05	0.0216
TC0500003384.mm.2	Cldn4	claudin 4	chr5	9.51	9.81	-1.23	5.25e-05	0.0258
TC1700001357.mm.2	Tfb1m	transcription factor B1, mitochondrial	chr17	5.83	5.2	1.55	5.35e-05	0.0258
TC1600002183.mm.2	Atp5o	ATP synthase, H+ transporting, mitochondrial F1 complex, O subunit	chr16	8.91	8.52	1.31	6.42e-05	0.0303
TC0900000533.mm.2	Amica1	adhesion molecule, interacts with CXADR antigen 1	chr9	6.43	5.59	1.8	6.66e-05	0.0308
TC0500003734.mm.2	1500011B03Rik	RIKEN cDNA 1500011B03 gene	chr5	4.74	4.09	1.57	6.81e-05	0.0309
TC1600001986.mm.2	Cct8	chaperonin containing Tcp1, subunit 8 (theta)	chr16	8.7	8.38	1.24	7.73e-05	0.0343
TC1600001089.mm.2	Bace2	beta-site APP-cleaving enzyme 2	chr16	6.33	5.39	1.91	8.93e-05	0.0389
TC1600002160.mm.2	Zbtb21	zinc finger and BTB domain containing 21	chr16	5.66	5.08	1.49	0.0001	0.0559
TC0900000821.mm.2	Megf11	multiple EGF-like-domains 11	chr9	4.14	4.98	-1.79	0.0001	0.0511
TC1600001047.mm.2	Dopey2	dopey family member 2	chr16	6.52	6.05	1.39	0.0001	0.0536
TC1400002835.mm.2	Dok2	docking protein 2	chr14	2.81	3.53	-1.64	0.0001	0.0482
TC1700000047.mm.2	Synj2	synaptojanin 2	chr17	5.4	4.73	1.59	0.0002	0.0828
TC1700000078.mm.2	Rsph3a	radial spoke 3A homolog (Chlamydomonas)	chr17	7.35	6.99	1.29	0.0002	0.0712
TC0800000150.mm.2	Kbtbd11	kelch repeat and BTB (POZ) domain containing 11	chr8	3.12	3.64	-1.44	0.0002	0.0897
TC1700000081.mm.2	Fgfr1op	Fgfr1 oncogene partner	chr17	5.98	5.57	1.33	0.0002	0.0887
TC0500002250.mm.2	Trmt44	tRNA methyltransferase 44	chr5	4.98	4.59	1.31	0.0003	0.0989
TC1600002080.mm.2	Tmem50b	transmembrane protein 50B	chr16	7.06	6.66	1.32	0.0003	0.0989
TC1700001378.mm.2	Serac1	serine active site containing 1	chr17	6.07	5.59	1.39	0.0003	0.0981
TC1600001071.mm.2	Ets2	E26 avian leukemia oncogene 2, 3 domain; E26 avian leukemia oncogene 2, 3' domain	chr16	9.68	9.16	1.43	0.0003	0.0937
TC0100003276.mm.2	E330020D12Rik	Riken cDNA E330020D12 gene	chr1	3.57	5.14	-2.97	0.0003	0.1157
TC0800002644.mm.2	Cbln1	cerebellin 1 precursor protein	chr8	1.68	2.46	-1.72	0.0003	0.0938
TC0700002128.mm.2	Tarm1	T cell-interacting, activating receptor on myeloid cells 1	chr7	4.14	4.8	-1.58	0.0004	0.1236
TC0700003019.mm.2	Sult2b1	sulfotransferase family, cytosolic, 2B, member 1	chr7	4.5	3.85	1.57	0.0004	0.1166
TC1700000119.mm.2	Map3k4	mitogen-activated protein kinase kinase kinase 4	chr17	5.56	5.01	1.46	0.0004	0.1236
TC1400001432.mm.2	Dnase1l3	deoxyribonuclease 1-like 3	chr14	8.35	7.92	1.34	0.0004	0.1375
TC1200001974.mm.2	Tmem229b	transmembrane protein 229B	chr12	7.26	6.9	1.28	0.0005	0.1375
TC1700002764.mm.2	Sft2d1	SFT2 domain containing 1	chr17	8.1	7.77	1.26	0.0005	0.1457
TC0900000437.mm.2	Olfr969	olfactory receptor 969	chr9	1.92	2.43	-1.43	0.0005	0.1435
TC0800002609.mm.2	Mylk3	myosin light chain kinase 3	chr8	2.9	3.58	-1.59	0.0005	0.155
TC0100001692.mm.2	Kif26b	kinesin family member 26B	chr1	2.65	3.28	-1.55	0.0005	0.1375
TC1600001081.mm.2	B3galt5	UDP-Gal:betaGlcNAc beta 1,3-galactosyltransferase, polypeptide 5	chr16	5.46	4.88	1.49	0.0005	0.1415
TC1000000036.mm.2	Vip	vasoactive intestinal polypeptide	chr10	1.69	2.27	-1.49	0.0006	0.155
TC1600000981.mm.2	Sod1	superoxide dismutase 1, soluble	chr16	10.23	9.95	1.22	0.0006	0.1589
TC1600000346.mm.2	Rtp4	receptor transporter protein 4	chr16	6.48	6.15	1.26	0.0006	0.155
TC1600002094.mm.2	Rcan1	regulator of calcineurin 1	chr16	7.93	7.55	1.3	0.0006	0.155
TC0100003233.mm.2	Pla2g4a	phospholipase A2, group IVA (cytosolic, calcium-dependent)	chr1	6.09	5.63	1.37	0.0006	0.155
TC1600002061.mm.2	Paxbp1	PAX3 and PAX7 binding protein 1	chr16	7.82	7.51	1.24	0.0006	0.155
TC1600002115.mm.2	Hlcs	holocarboxylase synthetase (biotin- [propriony-Coenzyme A-carboxylase (ATP-hydrolysing)] ligase)	chr16	6.43	5.95	1.39	0.0006	0.155
TC1600001971.mm.2	Cyyr1	cysteine and tyrosine-rich protein 1	chr16	6.77	6.32	1.36	0.0006	0.155
TC1600002084.mm.2	Cryzl1	crystallin, zeta (quinone reductase)-like 1	chr16	6.2	5.84	1.28	0.0006	0.155
TC1900000646.mm.2	Scd2; Mir5114	stearoyl-Coenzyme A desaturase 2; microRNA 5114	chr19	8.44	8.82	-1.3	0.0007	0.1707
TC1700002786.mm.2	Ly6g6c	lymphocyte antigen 6 complex, locus G6C	chr17	6.2	6.76	-1.47	0.0007	0.1682
TC1000000704.mm.2	Gnaz	guanine nucleotide binding protein, alpha z subunit	chr10	5.15	4.58	1.49	0.0007	0.1662
TC1600000149.mm.2	Ercc4	excision repair cross-complementing rodent repair deficiency, complementation group 4	chr16	6.36	6.05	1.24	0.0007	0.1682
TC1600001578.mm.2	Casr	calcium-sensing receptor	chr16	2.89	2.35	1.46	0.0007	0.1702
TC1800000852.mm.2	Pqlc1	PQ loop repeat containing 1	chr18	5.97	5.57	1.32	0.0008	0.1963
TC1600002182.mm.2	Donson	downstream neighbor of SON	chr16	6.26	5.74	1.43	0.0008	0.1808
TC1100003561.mm.2	Abcc3	ATP-binding cassette, sub-family C (CFTR/MRP), member 3	chr11	5.81	5.39	1.34	0.0008	0.1873
TC1600001267.mm.2	Spag6	sperm associated antigen 6	chr16	4.05	3.46	1.5	0.0009	0.211
TC1600002156.mm.2	Ripk4	receptor-interacting serine-threonine kinase 4	chr16	6.03	5.6	1.35	0.0009	0.2015
TC0500001023.mm.2	Ibsp	integrin binding sialoprotein	chr5	2.38	3.26	-1.84	0.001	0.2176
TC0100000450.mm.2	Fzd7	frizzled homolog 7 (Drosophila)	chr1	6.26	6.68	-1.34	0.001	0.2258
TC0100001600.mm.2	Slamf1	signaling lymphocytic activation molecule family member 1	chr1	4.39	3.69	1.62	0.0011	0.2346
TC0700004321.mm.2	Sephs2	selenophosphate synthetase 2	chr7	5.58	5.95	-1.3	0.0011	0.2346
TC1600002171.mm.2	Popdc2	popeye domain containing 2	chr16	4.11	4.62	-1.43	0.0011	0.2346
TC1300000445.mm.2	Bmp6	bone morphogenetic protein 6	chr13	6.6	6.91	-1.24	0.0011	0.2346
TC1500001450.mm.2	Angpt1	angiopoietin 1	chr15	4.38	5.01	-1.54	0.0011	0.243
TC0500001577.mm.2	Bcl7b	B cell CLL/lymphoma 7B	chr5	5.43	5.06	1.3	0.0012	0.2438
TC1500000558.mm.2	Zfp41	zinc finger protein 41	chr15	4.05	3.46	1.5	0.0013	0.2609
TC1700000055.mm.2	Tmem181a	transmembrane protein 181A	chr17	6.89	6.57	1.25	0.0013	0.2609
TC1700000009.mm.2	Tiam2	T cell lymphoma invasion and metastasis 2	chr17	5.1	4.26	1.79	0.0013	0.2609
TC1600001193.mm.2	Tekt5	tektin 5	chr16	2.47	3.21	-1.67	0.0013	0.2643
TC1700000696.mm.2	Sfta2	surfactant associated 2	chr17	3.17	3.76	-1.5	0.0013	0.2609
TC0300001096.mm.2	Tmigd3; Adora3	transmembrane and immunoglobulin domain containing 3; adenosine A3 receptor	chr3	1.54	2.06	-1.44	0.0014	0.2714
TC0900000885.mm.2	C2cd4b	C2 calcium-dependent domain containing 4B	chr9	2.9	2.45	1.36	0.0014	0.2695
TC0300002813.mm.2	Agl	amylo-1,6-glucosidase, 4-alpha-glucanotransferase	chr3	7.03	7.31	-1.22	0.0014	0.2695
TC1600001961.mm.2	Mrpl39	mitochondrial ribosomal protein L39	chr16	5.87	5.57	1.23	0.0015	0.2765
TC0100003797.mm.2	Mfsd7b	major facilitator superfamily domain containing 7B	chr1	7.21	6.92	1.22	0.0015	0.2742
TC0400003650.mm.2	Ptpru	protein tyrosine phosphatase, receptor type, U	chr4	7.49	7.76	-1.21	0.0016	0.2765
TC1600002150.mm.2	Fam3b	family with sequence similarity 3, member B	chr16	3.16	2.49	1.6	0.0016	0.2765
TC0800000541.mm.2	Casp3	caspase 3	chr8	3.36	3.9	-1.46	0.0016	0.2846
TC0500002781.mm.2	A430089I19Rik	RIKEN cDNA A430089I19 gene	chr5	3.56	4.14	-1.49	0.0016	0.2765
TC1000001936.mm.2	Rspo3	R-spondin 3	chr10	3.81	4.44	-1.54	0.0017	0.2937
TC0700000988.mm.2	Pcsk6	proprotein convertase subtilisin/kexin type 6	chr7	6.43	5.9	1.45	0.0017	0.2937
TC1400001857.mm.2	Gm8138	predicted gene 8138 [Source:MGI Symbol;Acc:MGI:3647466]; predicted gene 8138	chr14	5.17	4.69	1.39	0.0017	0.2937
TC1300000102.mm.2	AW209491	expressed sequence AW209491	chr13	5.65	5.93	-1.21	0.0017	0.2938
TC0900002307.mm.2	Acat1	acetyl-Coenzyme A acetyltransferase 1	chr9	8.06	7.78	1.22	0.0017	0.2894
TC0600001534.mm.2	Tmem52b	transmembrane protein 52B	chr6	2.95	2.45	1.41	0.0018	0.2938
TC1000001684.mm.2	Syne1	spectrin repeat containing, nuclear envelope 1	chr10	3.08	3.4	-1.25	0.0018	0.2985
TC1700001310.mm.2	Socs5	suppressor of cytokine signaling 5	chr17	4.38	4.79	-1.32	0.0018	0.2972
TC1000000205.mm.2	Taar7f	trace amine-associated receptor 7F	chr10	2.02	2.35	-1.25	0.0019	0.3006
TC1100001022.mm.2	Olfr376	olfactory receptor 376	chr11	1.79	2.41	-1.54	0.0019	0.3075
TC1200001364.mm.2	Fam228b	family with sequence similarity 228, member B	chr12	3.52	4.06	-1.46	0.0019	0.3044
TC1100001545.mm.2	Cisd3	CDGSH iron sulfur domain 3	chr11	5.75	6.15	-1.32	0.0019	0.3075
TC0400004001.mm.2	Miip	migration and invasion inhibitory protein	chr4	4.42	3.71	1.63	0.002	0.3135
TC1400001847.mm.2	Gm3123; Gm8094	predicted gene 3123 [Source:MGI Symbol;Acc:MGI:3781299]; predicted gene 8094 [Source:MGI Symbol;Acc:MGI:3645750]; predicted gene 8094	chr14	3.94	3.4	1.46	0.002	0.3119
TC0700003610.mm.2	BC048679	cDNA sequence BC048679	chr7	4.96	4.37	1.51	0.002	0.3075
TC0100003432.mm.2	Xcl1	chemokine (C motif) ligand 1	chr1	3.35	2.94	1.32	0.0021	0.3158
TC0700000527.mm.2	Ppp1r14a	protein phosphatase 1, regulatory (inhibitor) subunit 14A	chr7	5.4	5.79	-1.31	0.0021	0.3158
TC0400003574.mm.2	Hmgb4	high-mobility group box 4	chr4	1.54	2.07	-1.44	0.0021	0.3158
TC0400003008.mm.2	C87499	expressed sequence C87499	chr4	2.93	3.3	-1.3	0.0021	0.318
TC1100000698.mm.2	Olfr319	olfactory receptor 319	chr11	1.93	2.26	-1.26	0.0022	0.318
TC1400001354.mm.2	Gm17615	predicted gene, 17615 [Source:MGI Symbol;Acc:MGI:4937249]	chr14	1.62	2.32	-1.63	0.0022	0.3228
TC0600001805.mm.2	Pon1	paraoxonase 1	chr6	1.71	2.1	-1.32	0.0023	0.3257
TC1600001603.mm.2	Maats1	MYCBP-associated, testis expressed 1	chr16	2.39	3.22	-1.78	0.0023	0.3278
TC0400000909.mm.2	Ifna1	interferon alpha 1	chr4	3.9	3.38	1.43	0.0023	0.3257
TC0X00000871.mm.2	Gm14781	predicted gene 14781	chrX	1.86	2.33	-1.39	0.0023	0.3254
TC0700003702.mm.2	Tyr	tyrosinase	chr7	1.95	2.35	-1.32	0.0025	0.3367
TC0500000417.mm.2	Ppp2r2c	protein phosphatase 2, regulatory subunit B, gamma	chr5	7.29	6.91	1.3	0.0025	0.3367
TC1500001764.mm.2	Nrbp2	nuclear receptor binding protein 2	chr15	5.33	5.66	-1.26	0.0025	0.3367
TC1000002425.mm.2	Gm9508	PREDICTED: predicted gene 9508 (Gm9508), mRNA.	chr10	2.96	3.59	-1.54	0.0025	0.3367
TC1900001095.mm.2	Fads2	fatty acid desaturase 2	chr19	8.78	8.36	1.34	0.0025	0.3367
TC0700001725.mm.2	Abca14	ATP-binding cassette, sub-family A (ABC1), member 14	chr7	2.03	2.52	-1.4	0.0025	0.3367
TC1800000689.mm.2	Pmaip1	phorbol-12-myristate-13-acetate-induced protein 1	chr18	5.47	5.8	-1.25	0.0026	0.343
TC0600001180.mm.2	Cntn4	contactin 4	chr6	1.87	2.55	-1.6	0.0026	0.3419
TC0700001520.mm.2	Trim34b; Trim34a	tripartite motif-containing 34B; tripartite motif-containing 34A	chr7	6.35	5.95	1.32	0.0027	0.3457
TC1600001509.mm.2	Slc51a	solute carrier family 51, alpha subunit	chr16	3.6	4.37	-1.71	0.0027	0.3497
TC0800000646.mm.2	Mfap3l	microfibrillar-associated protein 3-like	chr8	5.26	4.8	1.38	0.0027	0.3457
TC1600001092.mm.2	Mx2	MX dynamin-like GTPase 2	chr16	5.25	4.88	1.3	0.0028	0.3497
TC0200002671.mm.2	Fam209	family with sequence similarity 209	chr2	2.93	2.48	1.36	0.0028	0.3545
TC0200002300.mm.2	Cox4i2	cytochrome c oxidase subunit IV isoform 2	chr2	5.17	4.64	1.45	0.0028	0.3545
TC1700001386.mm.2	Tmem181c-ps	transmembrane protein 181C, pseudogene	chr17	6.69	6.39	1.24	0.0029	0.3582
TC1000000473.mm.2	Slc35f1	solute carrier family 35, member F1	chr10	2.37	1.83	1.45	0.0029	0.3582
TC0500001607.mm.2	Myl10	myosin, light chain 10, regulatory	chr5	3.4	3.07	1.25	0.0029	0.3614
TC1100001832.mm.2	Arsg	arylsulfatase G	chr11	3.98	3.22	1.7	0.0029	0.3582
TC1800000528.mm.2	Sncaip	synuclein, alpha interacting protein (synphilin)	chr18	2.91	3.6	-1.61	0.003	0.3636
TC1000003196.mm.2	Olfr816	olfactory receptor 816	chr10	1.4	2.01	-1.52	0.003	0.3622
TC0500002608.mm.2	Lnx1	ligand of numb-protein X 1	chr5	5.72	6.12	-1.32	0.003	0.3631
TC1700000743.mm.2	H2-M10.5	histocompatibility 2, M region locus 10.5	chr17	1.71	1.99	-1.22	0.003	0.3637
TC1300002360.mm.2	Polr3g	polymerase (RNA) III (DNA directed) polypeptide G	chr13	6.98	6.72	1.21	0.0031	0.3678
TC0400002822.mm.2	Astn2	astrotactin 2	chr4	2.89	1.96	1.9	0.0031	0.366
TC0300002087.mm.2	Vmn2r6	vomeronasal 2, receptor 6	chr3	1.92	2.62	-1.63	0.0032	0.3698
TC1100003702.mm.2	Krt25	keratin 25	chr11	4.37	4.03	1.26	0.0033	0.3723
TC1600002172.mm.2	Ifnar2	interferon (alpha and beta) receptor 2	chr16	9.23	8.89	1.27	0.0033	0.3723
TC0700002783.mm.2	Hamp	hepcidin antimicrobial peptide	chr7	4.2	3.49	1.64	0.0033	0.3723
TC1800000452.mm.2	Gm10542	predicted gene 10542 [Source:MGI Symbol;Acc:MGI:3642604]	chr18	1.47	1.92	-1.37	0.0033	0.3723
TC1400001841.mm.2	Gm3015	predicted gene 3015 [Source:MGI Symbol;Acc:MGI:3781193]	chr14	5.16	4.77	1.31	0.0033	0.3723
TC1600002081.mm.2	Dnajc28	DnaJ (Hsp40) homolog, subfamily C, member 28	chr16	4.47	4.04	1.35	0.0033	0.3723
TC0500000347.mm.2	Depdc5	DEP domain containing 5	chr5	6.48	6.19	1.22	0.0033	0.3723
TC0200004317.mm.2	4930430A15Rik	RIKEN cDNA 4930430A15 gene	chr2	2.47	2.1	1.29	0.0033	0.3723
TC0700001496.mm.2	Olfr608	olfactory receptor 608	chr7	2.75	3.33	-1.49	0.0034	0.375
TC1400001867.mm.2	Gm8180	predicted gene 8180 [Source:MGI Symbol;Acc:MGI:3643326]	chr14	4.13	3.61	1.43	0.0035	0.3805
TC0700001399.mm.2	Chrdl2	chordin-like 2	chr7	4.66	3.77	1.84	0.0035	0.3792
TC0100000638.mm.2	Bcs1l	BCS1-like (yeast)	chr1	5.95	5.61	1.27	0.0035	0.3792
TC0700004024.mm.2	Olfr707	olfactory receptor 707	chr7	1.72	2.29	-1.48	0.0036	0.384
TC0200004563.mm.2	Mal	myelin and lymphocyte protein, T cell differentiation protein	chr2	7.25	6.74	1.43	0.0036	0.3805
TC1100000436.mm.2	Il12b	interleukin 12b	chr11	2.61	2.06	1.47	0.0036	0.3805
TC0600003109.mm.2	C1s2	complement component 1, s subcomponent 2	chr6	4.47	4.02	1.37	0.0036	0.384
TC0900000189.mm.2	Pde4a	phosphodiesterase 4A, cAMP specific	chr9	5.25	4.96	1.23	0.0037	0.3858
TC1200000765.mm.2	Pcnx	pecanex homolog (Drosophila)	chr12	7.63	7.36	1.21	0.0037	0.3858
TC1100000983.mm.2	Fam64a	family with sequence similarity 64, member A	chr11	4.36	3.99	1.29	0.0037	0.3858
TC0500001448.mm.2	Ddx55	DEAD (Asp-Glu-Ala-Asp) box polypeptide 55	chr5	4.2	4.54	-1.26	0.0037	0.3858
TC1600001983.mm.2	Ltn1	listerin E3 ubiquitin protein ligase 1	chr16	6.1	5.8	1.23	0.0038	0.395
TC1600001155.mm.2	Nagpa	N-acetylglucosamine-1-phosphodiester alpha-N-acetylglucosaminidase	chr16	6.35	6.02	1.25	0.0039	0.3998
TC0100001254.mm.2	Phlda3	pleckstrin homology-like domain, family A, member 3	chr1	5.84	6.37	-1.45	0.004	0.4026
TC1000001011.mm.2	1500009L16Rik	RIKEN cDNA 1500009L16 gene	chr10	6.47	6.04	1.35	0.004	0.4024
TC1800001005.mm.2	Zfp521	zinc finger protein 521	chr18	3.81	4.11	-1.23	0.0041	0.4036
TC0200005122.mm.2	Wfdc8	WAP four-disulfide core domain 8	chr2	4.18	3.47	1.64	0.0041	0.4036
TC0500003507.mm.2	Snx8	sorting nexin 8	chr5	6.35	6.68	-1.25	0.0041	0.4036
TC1100002730.mm.2	Gm10447	predicted gene 10447 [Source:MGI Symbol;Acc:MGI:3642647]; predicted gene 10447	chr11	2.79	3.09	-1.24	0.0041	0.4036
TC0X00001276.mm.2	Cenpi	centromere protein I	chrX	2.58	3.3	-1.64	0.0041	0.4036
TC0200003103.mm.2	Mastl	microtubule associated serine/threonine kinase-like	chr2	3.07	3.55	-1.4	0.0042	0.4052
TC0Y00000028.mm.2	Gm21900	predicted gene, 21900 [Source:MGI Symbol;Acc:MGI:5434064]	chrY	1.89	2.36	-1.38	0.0042	0.4052
TC1400002836.mm.2	Dok2	docking protein 2	chr14	5.4	5.91	-1.43	0.0042	0.4052
TC0700002421.mm.2	C5ar2	complement component 5a receptor 2	chr7	5.52	4.67	1.8	0.0042	0.4052
TC0200001913.mm.2	Dusp2	dual specificity phosphatase 2	chr2	3.35	2.58	1.7	0.0043	0.4139
TC0600003536.mm.2	Clec1b	C-type lectin domain family 1, member b	chr6	7.03	6.18	1.8	0.0043	0.4117
TC1700001447.mm.2	Map3k4	mitogen-activated protein kinase kinase kinase 4	chr17	7.5	7.21	1.22	0.0044	0.4139
TC1600001070.mm.2	Kcnj15	potassium inwardly-rectifying channel, subfamily J, member 15	chr16	5.29	5.01	1.21	0.0044	0.4142
TC0400000958.mm.2	Gm3831	PREDICTED: predicted gene 3831 (Gm3831), miscRNA.	chr4	1.91	2.51	-1.51	0.0044	0.4142
TC0300003138.mm.2	Gipc2	GIPC PDZ domain containing family, member 2	chr3	4.96	5.88	-1.89	0.0044	0.4139
TC1100003725.mm.2	Krtap4-7	keratin associated protein 4-7	chr11	3.52	3.15	1.29	0.0045	0.4197
TC1600002055.mm.2	Mis18a	MIS18 kinetochore protein homolog A (S. pombe)	chr16	5.49	5.14	1.28	0.0046	0.4235
TC1400002301.mm.2	Adam7	a disintegrin and metallopeptidase domain 7	chr14	2.5	2.01	1.41	0.0046	0.4235
TC0X00001569.mm.2	Samt4	spermatogenesis associated multipass transmembrane protein 4	chrX	1.53	1.98	-1.36	0.0047	0.4235
TC1100004231.mm.2	Rfng	RFNG O-fucosylpeptide 3-beta-N-acetylglucosaminyltransferase	chr11	5.39	4.92	1.38	0.0047	0.425
TC1600000176.mm.2	Nde1	nuclear distribution gene E homolog 1 (A nidulans)	chr16	6.17	5.84	1.26	0.0047	0.4235
TC0400003137.mm.2	Itgb3bp	integrin beta 3 binding protein (beta3-endonexin)	chr4	4.14	3.69	1.37	0.0047	0.425
TC1200001420.mm.2	Gen1	Gen homolog 1, endonuclease (Drosophila)	chr12	3.05	2.65	1.32	0.0047	0.4235
TC0900002321.mm.2	Cib2	calcium and integrin binding family member 2	chr9	5.32	4.96	1.28	0.0047	0.425
TC1300002120.mm.2	4921517D22Rik	RIKEN cDNA 4921517D22 gene	chr13	2.48	1.75	1.66	0.0047	0.4235
TC0400004004.mm.2	Plod1	procollagen-lysine, 2-oxoglutarate 5-dioxygenase 1	chr4	9.17	8.85	1.25	0.0049	0.4337
TC1000003184.mm.2	Olfr798	olfactory receptor 798	chr10	2.16	1.65	1.42	0.0049	0.4337
TC0X00000305.mm.2	Gm21699	predicted gene, 21699	chrX	2.8	2.25	1.46	0.0049	0.4337
TC1900001625.mm.2	Calhm3	calcium homeostasis modulator 3 [Source:MGI Symbol;Acc:MGI:3645665]	chr19	2.72	3.15	-1.35	0.0049	0.4337
TC0X00002068.mm.2	Rhox2g	reproductive homeobox 2G	chrX	1.92	2.46	-1.46	0.005	0.4346
TC1100003847.mm.2	Gm11627	predicted gene 11627	chr11	2.58	2.11	1.39	0.005	0.4346
TC1700002585.mm.2	Gm10190	predicted gene 10190	chr17	5.07	4.74	1.26	0.005	0.4346
TC0X00000267.mm.2	Gm10486; Gm14819; Gm10488	predicted gene 10486; predicted gene 14819; predicted gene 10488	chrX	3.07	3.79	-1.65	0.0051	0.4406
TC0X00000060.mm.2	Syp	synaptophysin	chrX	7.59	7.19	1.33	0.0052	0.4425
TC1600000278.mm.2	Dvl3	dishevelled 3, dsh homolog (Drosophila)	chr16	9.09	8.81	1.22	0.0052	0.4429
TC0700004483.mm.2	Cfap46	cilia and flagella associated protein 46	chr7	2.56	2.88	-1.25	0.0053	0.4429
TC1600001277.mm.2	2610318N02Rik	RIKEN cDNA 2610318N02 gene	chr16	2.33	1.94	1.31	0.0053	0.4429
TC0400001637.mm.2	Pafah2	platelet-activating factor acetylhydrolase 2	chr4	5.21	4.86	1.27	0.0054	0.4429
TC0X00000700.mm.2	Opn1mw	opsin 1 (cone pigments), medium-wave-sensitive (color blindness, deutan)	chrX	2.18	2.73	-1.47	0.0054	0.4429
TC0800001089.mm.2	Ogfod1	2-oxoglutarate and iron-dependent oxygenase domain containing 1	chr8	7.21	6.95	1.2	0.0054	0.4429
TC1000001949.mm.2	Hey2	hairy/enhancer-of-split related with YRPW motif 2	chr10	3.25	2.74	1.43	0.0054	0.4429
TC0400003950.mm.2	Gm436	predicted gene 436	chr4	3.29	2.87	1.34	0.0054	0.4429
TC0X00001764.mm.2	Ccnb3	cyclin B3	chrX	1.79	2.45	-1.58	0.0054	0.4429
TC0700003921.mm.2	Olfr643; Olfr639	olfactory receptor 643; olfactory receptor 639	chr7	2.76	3.25	-1.4	0.0055	0.4471
TC1700001105.mm.2	Epb41l3	erythrocyte membrane protein band 4.1 like 3	chr17	7.2	7.47	-1.2	0.0055	0.4471
TC0400003012.mm.2	Ifna2	interferon alpha 2	chr4	2.57	3.14	-1.48	0.0056	0.4501
TC0600002425.mm.2	Il23r	interleukin 23 receptor	chr6	5.83	5.16	1.59	0.0057	0.4502
TC0200001022.mm.2	Erich2	glutamate rich 2	chr2	4.15	3.68	1.38	0.0057	0.4502
TC1600002173.mm.2	Il10rb	interleukin 10 receptor, beta	chr16	7.48	7.1	1.3	0.0059	0.4596
TC1100004241.mm.2	Sectm1b	secreted and transmembrane 1B	chr11	2.38	3.14	-1.7	0.006	0.461
TC0700003596.mm.2	Crtc3	CREB regulated transcription coactivator 3	chr7	5.78	5.5	1.22	0.006	0.461
TC0100002830.mm.2	2310007B03Rik	RIKEN cDNA 2310007B03 gene	chr1	1.96	2.4	-1.35	0.006	0.461
TC0800002011.mm.2	Smim18	small integral membrane protein 18	chr8	3.17	3.53	-1.28	0.0061	0.461
TC1700002050.mm.2	Mog	myelin oligodendrocyte glycoprotein	chr17	2.33	1.85	1.4	0.0061	0.4611
TC0100002330.mm.2	1700019D03Rik	RIKEN cDNA 1700019D03 gene	chr1	4.45	5	-1.47	0.0061	0.461
TC0500001459.mm.2	Gm10382; Gm19631	predicted gene 10382 [Source:MGI Symbol;Acc:MGI:3647829]; PREDICTED: predicted gene, 19631, transcript variant 1 (Gm19631), miscRNA.; PREDICTED: predicted gene, 19631, transcript variant 2 (Gm19631), miscRNA.	chr5	7.67	7.32	1.28	0.0062	0.4633
TC1400001152.mm.2	Bora	bora, aurora kinase A activator	chr14	4.67	4.27	1.31	0.0062	0.4633
TC0X00001067.mm.2	Atp7a	ATPase, Cu++ transporting, alpha polypeptide	chrX	6.64	6.93	-1.22	0.0062	0.4633
TC0200002157.mm.2	Slc24a3	solute carrier family 24 (sodium/potassium/calcium exchanger), member 3	chr2	5.67	5.09	1.5	0.0063	0.4649
TC1500001457.mm.2	Rspo2	R-spondin 2	chr15	2.33	2.69	-1.29	0.0063	0.4646
TC0X00002416.mm.2	Pnma5	paraneoplastic antigen family 5	chrX	3.36	3.7	-1.26	0.0063	0.4649
TC1100000035.mm.2	Rnf215	ring finger protein 215	chr11	6.72	6.34	1.29	0.0064	0.4655
TC0700004465.mm.2	9430038I01Rik	RIKEN cDNA 9430038I01 gene	chr7	5.2	4.81	1.31	0.0064	0.4655
TC0300002432.mm.2	Gm9125	predicted gene 9125	chr3	1.43	1.89	-1.38	0.0065	0.4655
TC1400001853.mm.2	Gm8127	predicted gene 8127 [Source:MGI Symbol;Acc:MGI:3646865]; predicted gene 8127	chr14	5.23	4.55	1.6	0.0065	0.4655
TC0X00000032.mm.2	Gm3763	predicted gene 3763	chrX	2.11	2.71	-1.52	0.0065	0.4655
TC0600000202.mm.2	Lmod2	leiomodin 2 (cardiac)	chr6	2.13	2.61	-1.39	0.0066	0.4655
TC0300001673.mm.2	Gm9733	predicted gene 9733	chr3	1.64	2.02	-1.3	0.0066	0.4655
TC1100001905.mm.2	Tmem94	transmembrane protein 94	chr11	7.57	7.23	1.26	0.0067	0.4659
TC0X00000088.mm.2	Slc38a5	solute carrier family 38, member 5	chrX	3.39	2.82	1.48	0.0067	0.4659
TC1300001202.mm.2	Ercc8	excision repaiross-complementing rodent repair deficiency, complementation group 8	chr13	5.33	4.92	1.33	0.0067	0.4659
TC0600000573.mm.2	1600015I10Rik	RIKEN cDNA 1600015I10 gene	chr6	11.58	11.16	1.34	0.0067	0.4659
TC0800002411.mm.2	Slc5a5	solute carrier family 5 (sodium iodide symporter), member 5	chr8	5.75	5.41	1.26	0.0068	0.4659
TC1800000575.mm.2	Megf10	multiple EGF-like-domains 10	chr18	2.78	2.4	1.3	0.0068	0.4659
TC0200001843.mm.2	Sord	sorbitol dehydrogenase	chr2	6.98	7.37	-1.31	0.0069	0.4662
TC1000000852.mm.2	Reep6	receptor accessory protein 6	chr10	8.03	8.45	-1.34	0.0069	0.4662
TC0900000404.mm.2	Olfr907	olfactory receptor 907	chr9	1.45	1.76	-1.24	0.0069	0.4662
TC0900000133.mm.2	Ubtfl1	upstream binding transcription factor, RNA polymerase I-like 1	chr9	3.2	3.64	-1.36	0.007	0.4683
TC1500000081.mm.2	Rad1	RAD1 checkpoint DNA exonuclease	chr15	4.53	4.81	-1.21	0.007	0.4662
TC0100003272.mm.2	Lamc2	laminin, gamma 2	chr1	6.68	6.3	1.3	0.007	0.4662
TC0500002893.mm.2	Abcg3	ATP-binding cassette, sub-family G (WHITE), member 3	chr5	2.59	3.08	-1.41	0.007	0.4662
TC1900001541.mm.2	Got1	glutamic-oxaloacetic transaminase 1, soluble	chr19	8	7.65	1.28	0.0071	0.4683
TC0700003743.mm.2	Ddias	DNA damage-induced apoptosis suppressor	chr7	4.2	3.73	1.38	0.0071	0.47
TC1900001512.mm.2	Rrp12	ribosomal RNA processing 12 homolog (S. cerevisiae)	chr19	5.47	5.21	1.2	0.0073	0.4737
TC1400000317.mm.2	Itih4	inter alpha-trypsin inhibitor, heavy chain 4	chr14	3.64	4.25	-1.53	0.0073	0.4737
TC0700002189.mm.2	Vmn1r56	vomeronasal 1 receptor 56	chr7	2.13	2.54	-1.33	0.0074	0.4737
TC0X00001271.mm.2	Srpx2	sushi-repeat-containing protein, X-linked 2	chrX	2.99	3.77	-1.71	0.0074	0.4737
TC1900000054.mm.2	Rin1	Ras and Rab interactor 1	chr19	4.03	3.62	1.33	0.0075	0.477
TC1700002724.mm.2	Nrxn1	neurexin I	chr17	1.81	2.25	-1.36	0.0075	0.477
TC1300002392.mm.2	Vcan	versican	chr13	6.87	6.05	1.77	0.0076	0.4783
TC0200005089.mm.2	Jph2	junctophilin 2	chr2	4.73	4.24	1.4	0.0076	0.4783
TC1400000100.mm.2	3830406C13Rik	RIKEN cDNA 3830406C13 gene	chr14	4.64	4.36	1.22	0.0076	0.4783
TC1800001111.mm.2	Syt4	synaptotagmin IV	chr18	2.38	3.06	-1.61	0.0077	0.4786
TC0700000509.mm.2	Sars2	seryl-aminoacyl-tRNA synthetase 2	chr7	6.22	5.94	1.22	0.0077	0.4786
TC0200001227.mm.2	Prg2	proteoglycan 2, bone marrow	chr2	2.49	1.97	1.43	0.0077	0.4786
TC0400003445.mm.2	Exo5	exonuclease 5	chr4	5.34	5.63	-1.22	0.0077	0.4786
TC0400001681.mm.2	Tcea3	transcription elongation factor A (SII), 3	chr4	2.84	3.56	-1.64	0.0078	0.4786
TC1100004297.mm.2	Strada	STE20-related kinase adaptor alpha	chr11	4.85	4.44	1.33	0.0078	0.4786
TC0200004249.mm.2	Depdc7	DEP domain containing 7	chr2	3.44	4.06	-1.54	0.008	0.483
TC0500001205.mm.2	Wscd2	WSC domain containing 2	chr5	5.47	4.81	1.58	0.0081	0.4875
TC0800000945.mm.2	Rfx1	regulatory factor X, 1 (influences HLA class II expression)	chr8	5.65	5.23	1.34	0.0081	0.4875
TC1300002209.mm.2	Prss47	protease, serine 47	chr13	2.33	2.8	-1.38	0.0081	0.4873
TC0X00002019.mm.2	Gm21608	predicted gene, 21608 [Source:MGI Symbol;Acc:MGI:5434963]; predicted gene, 21608	chrX	2.42	3.09	-1.6	0.0081	0.4873
TC1000002525.mm.2	Creb3l3	cAMP responsive element binding protein 3-like 3	chr10	5.33	5.7	-1.29	0.0082	0.4901
TC0400001918.mm.2	Fv1	Friend virus susceptibility 1	chr4	3.19	3.71	-1.44	0.0083	0.4924
TC1400002215.mm.2	Fdft1	farnesyl diphosphate farnesyl transferase 1	chr14	8.81	9.14	-1.26	0.0083	0.4924
TC1000000197.mm.2	Taar4	trace amine-associated receptor 4	chr10	2.11	2.48	-1.29	0.0084	0.4924
TC0400001160.mm.2	Rab3b	RAB3B, member RAS oncogene family	chr4	5.87	5.34	1.45	0.0084	0.4924
TC0600003236.mm.2	Clec7a	C-type lectin domain family 7, member a	chr6	4.51	3.87	1.56	0.0084	0.4924
TC1800001018.mm.2	Chst9	carbohydrate (N-acetylgalactosamine 4-0) sulfotransferase 9	chr18	2.84	3.3	-1.37	0.0084	0.4924
TC1000001452.mm.2	Ifng	interferon gamma	chr10	1.97	2.74	-1.71	0.0085	0.4943
TC0700000493.mm.2	Eid2	EP300 interacting inhibitor of differentiation 2	chr7	4.79	5.2	-1.33	0.0085	0.4925
TC1100002690.mm.2	BC049762	cDNA sequence BC049762	chr11	4.43	4.09	1.26	0.0085	0.4943
TC0200005255.mm.2	4930470P17Rik	RIKEN cDNA 4930470P17 gene	chr2	2.62	2.16	1.38	0.0086	0.4985
TC0200004062.mm.2	Olfr1243	olfactory receptor 1243	chr2	1.19	1.57	-1.3	0.0087	0.5015
TC0800000291.mm.2	Ank1	ankyrin 1, erythroid	chr8	3.77	4.4	-1.55	0.0087	0.5015
TC0700001168.mm.2	Slc28a1	solute carrier family 28 (sodium-coupled nucleoside transporter), member 1	chr7	2.21	2.65	-1.36	0.0088	0.5015
TC0700002412.mm.2	Obox6	oocyte specific homeobox 6	chr7	2.29	1.73	1.47	0.0089	0.5015
TC0100001373.mm.2	Nmnat2	nicotinamide nucleotide adenylyltransferase 2	chr1	4.5	4.04	1.37	0.0089	0.5015
TC0300001727.mm.2	Nlgn1	neuroligin 1	chr3	2.15	1.87	1.22	0.0089	0.5015
TC0700002781.mm.2	Hamp2	hepcidin antimicrobial peptide 2	chr7	4.33	3.73	1.52	0.0089	0.5015
TC1600001057.mm.2	Ttc3	tetratricopeptide repeat domain 3	chr16	6.57	6.28	1.22	0.009	0.5028
TC0400004209.mm.2	Mup2; Mup1	major urinary protein 2; major urinary protein 1	chr4	2.55	2.98	-1.35	0.0091	0.5063
TC0200005028.mm.2	Tti1	TELO2 interacting protein 1	chr2	6.67	6.39	1.21	0.0093	0.514
TC1000001560.mm.2	Arhgap9	Rho GTPase activating protein 9	chr10	4.96	4.58	1.31	0.0093	0.5157
TC0800002690.mm.2	Irx3	Iroquois related homeobox 3	chr8	7.77	8.04	-1.21	0.0095	0.5218
TC0700002748.mm.2	Ovol3	OVO homolog-like 3 (Drosophila)	chr7	4.09	3.71	1.3	0.0096	0.5242
TC1700002720.mm.2	Fshr	follicle stimulating hormone receptor	chr17	1.73	2.11	-1.3	0.0096	0.5242
TC0600000763.mm.2	C130060K24Rik	RIKEN cDNA C130060K24 gene	chr6	3.69	3.15	1.46	0.0096	0.5242
TC0600002519.mm.2	Ctnna2	catenin (cadherin associated protein), alpha 2	chr6	2.75	2.33	1.34	0.0097	0.5242
TC0300001704.mm.2	Cpa3	carboxypeptidase A3, mast cell	chr3	2.56	2.92	-1.29	0.0097	0.5248
TC1700000220.mm.2	Vmn2r93	vomeronasal 2, receptor 93	chr17	1.71	1.42	1.22	0.0098	0.5292
TC0100000621.mm.2	Rufy4	RUN and FYVE domain containing 4	chr1	5.04	4.75	1.22	0.0099	0.5292
TC0Y00000060.mm.2	Gm21871	predicted gene, 21871	chrY	2.17	2.62	-1.37	0.0099	0.5292
TC1600000656.mm.2	Cfap44	cilia and flagella associated protein 44	chr16	3.17	3.83	-1.58	0.0099	0.5292
TC1300002239.mm.2	Zfp712	zinc finger protein 712	chr13	4.43	3.96	1.39	0.01	0.5292
TC0700002522.mm.2	Vmn1r103	vomeronasal 1 receptor 103	chr7	2.18	2.62	-1.35	0.01	0.5292
TC1900000451.mm.2	Trpd52l3	tumor protein D52-like 3	chr19	2.27	2.93	-1.59	0.01	0.5292
TC0300001772.mm.2	Mecom	MDS1 and EVI1 complex locus	chr3	4.52	4.08	1.36	0.01	0.5292
TC1100003983.mm.2	E030025P04Rik	RIKEN cDNA E030025P04 gene	chr11	3.72	4.59	-1.83	0.01	0.5292
TC0300002414.mm.2	2310050C09Rik	RIKEN cDNA 2310050C09 gene	chr3	2.34	1.8	1.46	0.0101	0.5292
TC0900002314.mm.2	Tnfaip8l3	tumor necrosis factor, alpha-induced protein 8-like 3	chr9	3.26	2.7	1.47	0.0102	0.5294
TC0X00000666.mm.2	Gabrq	gamma-aminobutyric acid (GABA) A receptor, subunit theta	chrX	2.47	3.03	-1.47	0.0102	0.5292
TC1700001976.mm.2	Ddr1	discoidin domain receptor family, member 1	chr17	7.27	6.94	1.25	0.0102	0.5292
TC1000000597.mm.2	Atoh7	atonal homolog 7 (Drosophila)	chr10	3.52	3.86	-1.26	0.0102	0.5292
TC0900001900.mm.2	Acp5	acid phosphatase 5, tartrate resistant	chr9	7.09	7.41	-1.25	0.0102	0.5292
TC1800000368.mm.2	Pcdhb12	protocadherin beta 12	chr18	1.94	1.47	1.38	0.0103	0.5294
TC0300000159.mm.2	Nceh1	neutral cholesterol ester hydrolase 1	chr3	7.98	8.29	-1.24	0.0103	0.5294
TC1000002076.mm.2	Sobp	sine oculis-binding protein homolog (Drosophila)	chr10	3.25	3.65	-1.32	0.0104	0.5307
TC0500000582.mm.2	Nwd2	NACHT and WD repeat domain containing 2	chr5	2.24	2.91	-1.59	0.0104	0.5307
TC1700002240.mm.2	Daam2	dishevelled associated activator of morphogenesis 2	chr17	5.57	5.17	1.32	0.0104	0.5307
TC0X00003324.mm.2	Rnf138rt1	ring finger protein 138, retrogene 1	chrX	2.13	3.03	-1.87	0.0106	0.5364
TC0500002158.mm.2	Cib4	calcium and integrin binding family member 4	chr5	2.64	1.97	1.6	0.0106	0.5352
TC1000000332.mm.2	Rev3l	REV3-like, catalytic subunit of DNA polymerase zeta RAD54 like (S. cerevisiae)	chr10	5.97	5.67	1.24	0.0107	0.5364
TC1400002159.mm.2	Gm5142	predicted gene 5142	chr14	2.25	1.74	1.42	0.0107	0.5387
TC0900001810.mm.2	Olfr24	olfactory receptor 24	chr9	2.09	2.47	-1.3	0.0108	0.5405
TC1000000836.mm.2	Hmha1	histocompatibility (minor) HA-1	chr10	5.07	5.39	-1.25	0.0108	0.5405
TC0400004203.mm.2	Gm13150	predicted gene 13150 [Source:MGI Symbol;Acc:MGI:3651739]; predicted gene 13150	chr4	5.1	4.68	1.34	0.0109	0.5405
TC1900000244.mm.2	Pfpl	pore forming protein-like	chr19	1.78	2.43	-1.57	0.011	0.5405
TC1000001636.mm.2	Olfr779	olfactory receptor 779 [Source:MGI Symbol;Acc:MGI:3030613]	chr10	2.46	2.85	-1.3	0.011	0.5405
TC0100001836.mm.2	Nsl1	NSL1, MIND kinetochore complex component, homolog (S. cerevisiae)	chr1	3.31	3.61	-1.23	0.011	0.5405
TC0100003892.mm.2	Gm1305	predicted gene 1305	chr1	3.3	2.86	1.36	0.011	0.5405
TC0800000480.mm.2	Adam20	a disintegrin and metallopeptidase domain 20	chr8	1.9	2.32	-1.34	0.011	0.5405
TC0600002456.mm.2	Tex37	testis expressed 37	chr6	2.47	3.08	-1.52	0.0112	0.5405
TC1400000580.mm.2	Rnase6	ribonuclease, RNase A family, 6	chr14	5.45	5.1	1.27	0.0112	0.5405
TC0600001481.mm.2	Parp11	poly (ADP-ribose) polymerase family, member 11	chr6	5.48	5.16	1.25	0.0112	0.5405
TC1000001207.mm.2	Dusp6	dual specificity phosphatase 6	chr10	6.68	7.06	-1.31	0.0112	0.5405
TC0200000514.mm.2	Cercam	cerebral endothelial cell adhesion molecule	chr2	4.47	5.03	-1.47	0.0112	0.5405
TC1100000893.mm.2	Borcs6	BLOC-1 related complex subunit 6	chr11	4.18	4.68	-1.42	0.0112	0.5405
TC0800001021.mm.2	4933402J07Rik	RIKEN cDNA 4933402J07 gene	chr8	1.92	2.47	-1.46	0.0113	0.5411
TC0400003911.mm.2	Prdm2	PR domain containing 2, with ZNF domain	chr4	5.44	5.73	-1.22	0.0115	0.5483
TC0400001677.mm.2	Id3	inhibitor of DNA binding 3	chr4	6.53	6.91	-1.3	0.0115	0.5484
TC0200004057.mm.2	Olfr1238	olfactory receptor 1238	chr2	1.75	2.05	-1.24	0.0117	0.5552
TC0400000497.mm.2	Ccdc180	coiled-coil domain containing 180	chr4	3.3	2.85	1.37	0.0117	0.553
TC0100003204.mm.2	Rgs2	regulator of G-protein signaling 2	chr1	5.27	5.68	-1.33	0.0119	0.5566
TC0700002764.mm.2	Proser3	proline and serine rich 3	chr7	3.8	3.35	1.37	0.0119	0.5566
TC0500002092.mm.2	Crygn	crystallin, gamma N	chr5	4.4	3.81	1.5	0.0119	0.5566
TC1100003090.mm.2	Alox12	arachidonate 12-lipoxygenase	chr11	4.16	3.66	1.41	0.0119	0.5566
TC0900001834.mm.2	Zfp560	zinc finger protein 560	chr9	4.48	4.99	-1.42	0.012	0.5566
TC0900003163.mm.2	Fbxl2	F-box and leucine-rich repeat protein 2	chr9	5.46	5.18	1.21	0.012	0.5566
TC0700001311.mm.2	Ccdc90b	coiled-coil domain containing 90B	chr7	5.95	5.63	1.24	0.012	0.5566
TC1300001248.mm.2	Actbl2	actin, beta-like 2	chr13	1.67	2.11	-1.36	0.012	0.5566
TC1700000271.mm.2	Zfp51	zinc finger protein 51	chr17	5.55	5.9	-1.27	0.0121	0.5575
TC1300001451.mm.2	Gpr137b-ps	G protein-coupled receptor 137B, pseudogene	chr13	7.64	7.37	1.21	0.0122	0.5613
TC1300000308.mm.2	Prl4a1	prolactin family 4, subfamily a, member 1	chr13	7.6	6.93	1.59	0.0123	0.5644
TC0500003026.mm.2	Crybb3	crystallin, beta B3	chr5	4.44	4.81	-1.29	0.0123	0.5644
TC0X00001447.mm.2	Htr2c	5-hydroxytryptamine (serotonin) receptor 2C	chrX	2.91	3.42	-1.43	0.0124	0.5644
TC0700001721.mm.2	Tmem159	transmembrane protein 159	chr7	6.17	5.81	1.29	0.0125	0.5644
TC0100003074.mm.2	Tmcc2	transmembrane and coiled-coil domains 2	chr1	5.56	5.85	-1.22	0.0125	0.5644
TC0600000441.mm.2	Prss2	protease, serine 2	chr6	3.45	2.95	1.41	0.0125	0.5644
TC1600000745.mm.2	Impg2	interphotoreceptor matrix proteoglycan 2	chr16	2.25	2.55	-1.23	0.0125	0.5644
TC0200005453.mm.2	Sox18	SRY (sex determining region Y)-box 18	chr2	4.75	5.08	-1.26	0.0126	0.5644
TC0600001532.mm.2	Clec12a	C-type lectin domain family 12, member a	chr6	5.38	4.43	1.93	0.0127	0.5644
TC1000000523.mm.2	BB019430	expressed sequence BB019430	chr10	2.47	1.84	1.55	0.0127	0.5644
TC0X00000884.mm.2	Arx	aristaless related homeobox	chrX	3.65	3.08	1.49	0.0127	0.5644
TC1700001395.mm.2	Tagap1	T cell activation GTPase activating protein 1	chr17	6.58	6.32	1.2	0.0128	0.5644
TC0X00002982.mm.2	Pcdh19	protocadherin 19	chrX	4.32	3.97	1.27	0.0128	0.5644
TC0900002055.mm.2	Panx3	pannexin 3	chr9	2.99	3.52	-1.44	0.0128	0.5644
TC0700001604.mm.2	Olfr512	olfactory receptor 512	chr7	1.78	1.39	1.31	0.0128	0.5644
TC0700003437.mm.2	Aldh1a3	aldehyde dehydrogenase family 1, subfamily A3	chr7	7.32	6.38	1.92	0.0128	0.5644
TC0900001829.mm.2	Olfr870	olfactory receptor 870	chr9	2.26	1.93	1.26	0.0129	0.5649
TC1000001640.mm.2	Olfr784	olfactory receptor 784	chr10	3.66	4.03	-1.29	0.0129	0.5649
TC1100002025.mm.2	Fscn2	fascin homolog 2, actin-bundling protein, retinal (Strongylocentrotus purpuratus)	chr11	2.73	2.19	1.46	0.0129	0.5649
TC1100000251.mm.2	Bcl11a	B cell CLL/lymphoma 11A (zinc finger protein)	chr11	2.79	3.39	-1.51	0.0129	0.5649
TC0600000962.mm.2	Smyd5	SET and MYND domain containing 5	chr6	3.86	3.52	1.26	0.013	0.5656
TC1600000425.mm.2	Ncbp2	nuclear cap binding protein subunit 2	chr16	7.01	6.72	1.23	0.013	0.5649
TC1100001493.mm.2	Hoxb8	homeobox B8	chr11	2.84	3.4	-1.47	0.013	0.5649
TC0200004133.mm.2	Creb3l1	cAMP responsive element binding protein 3-like 1	chr2	7.75	8.26	-1.42	0.013	0.5649
TC0200004063.mm.2	Olfr1245	olfactory receptor 1245	chr2	2.28	1.82	1.37	0.0131	0.5657
TC1300000307.mm.2	Gm11360	predicted gene 11360 [Source:MGI Symbol;Acc:MGI:3649916]	chr13	3.78	3.29	1.4	0.0131	0.5657
TC0400000351.mm.2	Spink4	serine peptidase inhibitor, Kazal type 4	chr4	3.76	3.21	1.46	0.0132	0.5657
TC0100003583.mm.2	Olfr1406	olfactory receptor 1406	chr1	1.43	1.7	-1.2	0.0132	0.5657
TC0900002034.mm.2	A630095E13Rik	RIKEN cDNA A630095E13 gene	chr9	3.28	2.71	1.48	0.0132	0.5657
TC0300000017.mm.2	Zfhx4	zinc finger homeodomain 4	chr3	3.09	2.7	1.32	0.0133	0.5658
TC1100003630.mm.2	Sp2	Sp2 transcription factor	chr11	5.97	5.6	1.29	0.0133	0.5658
TC0200003885.mm.2	P2rx3	purinergic receptor P2X, ligand-gated ion channel, 3	chr2	2.81	3.28	-1.38	0.0133	0.5658
TC1200000710.mm.2	Fam71d	family with sequence similarity 71, member D	chr12	1.9	1.49	1.33	0.0134	0.5689
TC0200004396.mm.2	Rasgrp1	RAS guanyl releasing protein 1	chr2	5.35	5.02	1.26	0.0135	0.5707
TC1700000782.mm.2	Olfr122	olfactory receptor 122	chr17	3.19	3.75	-1.48	0.0135	0.5707
TC0700003586.mm.2	Cib1	calcium and integrin binding 1 (calmyrin)	chr7	5.76	6.09	-1.26	0.0136	0.5733
TC0200004219.mm.2	Cd44	CD44 antigen	chr2	6.56	7	-1.36	0.0136	0.5733
TC1300001523.mm.2	Nme8	NME/NM23 family member 8	chr13	2.02	1.68	1.27	0.0137	0.5755
TC1500000398.mm.2	Mtbp	Mdm2, transformed 3T3 cell double minute p53 binding protein	chr15	5	4.5	1.41	0.0138	0.5779
TC0900001508.mm.2	Susd5	sushi domain containing 5	chr9	2.64	2.18	1.37	0.0139	0.5796
TC0400001352.mm.2	Slfnl1	schlafen like 1	chr4	2.88	2.45	1.35	0.014	0.5796
TC1600002097.mm.2	Runx1	runt related transcription factor 1	chr16	6.64	6.32	1.25	0.014	0.5796
TC0500000466.mm.2	Bst1	bone marrow stromal cell antigen 1	chr5	7.2	7.97	-1.7	0.014	0.5796
TC0X00000957.mm.2	Arr3	arrestin 3, retinal	chrX	2.95	3.39	-1.36	0.014	0.5796
TC1300000817.mm.2	Zfp759	zinc finger protein 759	chr13	3.3	3.91	-1.54	0.0141	0.58
TC0900002090.mm.2	Olfr980	olfactory receptor 980	chr9	1.68	1.97	-1.22	0.0141	0.5796
TC0700002010.mm.2	Olfr525	olfactory receptor 525	chr7	2.48	2.94	-1.38	0.0141	0.5796
TC0700001585.mm.2	Olfr472	olfactory receptor 472	chr7	2.06	1.64	1.34	0.0142	0.58
TC0400003074.mm.2	Lrrc19	leucine rich repeat containing 19	chr4	2.77	2.43	1.27	0.0142	0.58
TC0100001569.mm.2	1700015E13Rik	RIKEN cDNA 1700015E13 gene	chr1	2.33	2.07	1.2	0.0142	0.5802
TC1600002152.mm.2	Tmprss2	transmembrane protease, serine 2	chr16	8.34	7.9	1.35	0.0144	0.5825
TC0700004293.mm.2	Coro1a	coronin, actin binding protein 1A	chr7	3.92	4.29	-1.29	0.0144	0.5826
TC1500000627.mm.2	Apol10a	apolipoprotein L 10A	chr15	2.37	2.76	-1.32	0.0144	0.5825
TC0700002042.mm.2	Lrrc56	leucine rich repeat containing 56	chr7	4.2	4.61	-1.32	0.0145	0.583
TC1100001497.mm.2	Hoxb5	homeobox B5	chr11	3.68	3.17	1.42	0.0146	0.583
TC1800001061.mm.2	Ccdc178	coiled coil domain containing 178	chr18	2.48	2	1.39	0.0146	0.583
TC0400002876.mm.2	Ptprd	protein tyrosine phosphatase, receptor type, D	chr4	4.24	3.56	1.61	0.0147	0.583
TC0500000918.mm.2	Gm7982	predicted gene 7982 [Source:MGI Symbol;Acc:MGI:3648891]; predicted gene 7982	chr5	2.32	2.88	-1.48	0.0147	0.583
TC0500000900.mm.2	Gm6351	predicted gene 6351 [Source:MGI Symbol;Acc:MGI:3647817]; predicted gene 6351	chr5	2.32	2.88	-1.48	0.0147	0.583
TC1300001287.mm.2	BC067074	cDNA sequence BC067074	chr13	4.29	3.85	1.36	0.0147	0.583
TC0X00002211.mm.2	Gpc3	glypican 3	chrX	7.27	7.82	-1.47	0.0148	0.5831
TC1400002469.mm.2	Tnfsf11	tumor necrosis factor (ligand) superfamily, member 11	chr14	1.97	2.42	-1.36	0.0149	0.5831
TC1100000374.mm.2	Slit3	slit homolog 3 (Drosophila)	chr11	5.97	5.65	1.24	0.0149	0.5831
TC0900000339.mm.2	Pus3	pseudouridine synthase 3	chr9	4.79	5.12	-1.26	0.0149	0.5831
TC0X00000678.mm.2	F8a	factor 8-associated gene A	chrX	5.08	4.79	1.22	0.0149	0.5831
TC0300000185.mm.2	Gm1527	predicted gene 1527	chr3	2.25	2.72	-1.39	0.015	0.5831
TC0700002037.mm.2	B4galnt4	beta-1,4-N-acetyl-galactosaminyl transferase 4	chr7	2.4	1.97	1.35	0.015	0.5831
TC0600001463.mm.2	Ano2	anoctamin 2	chr6	4.5	4.06	1.35	0.015	0.5831
TC0600000621.mm.2	5730596B20Rik	RIKEN cDNA 5730596B20 gene [Source:MGI Symbol;Acc:MGI:1924830]; RIKEN cDNA 5730596B20 gene	chr6	2.6	3.11	-1.43	0.015	0.5831
TC0100000372.mm.2	Sdpr	serum deprivation response	chr1	5.79	6.07	-1.22	0.0151	0.5831
TC0600003374.mm.2	Gys2	glycogen synthase 2	chr6	4.24	4.78	-1.45	0.0151	0.5831
TC0400003704.mm.2	Gm17688	predicted gene, 17688	chr4	4.87	4.43	1.35	0.0151	0.5831
TC0800000561.mm.2	Cldn22	claudin 22	chr8	3.16	2.48	1.6	0.0152	0.5831
TC0400003100.mm.2	Cyp2j9	cytochrome P450, family 2, subfamily j, polypeptide 9	chr4	2.17	2.86	-1.61	0.0154	0.5888
TC0200000419.mm.2	Clic3	chloride intracellular channel 3	chr2	2.77	3.65	-1.84	0.0154	0.5888
TC0200002815.mm.2	BC051628	cDNA sequence BC051628	chr2	2.45	2.81	-1.29	0.0154	0.5888
TC0900003344.mm.2	Trf	transferrin	chr9	9.26	9.98	-1.65	0.0155	0.5888
TC0600001787.mm.2	Samd9l	sterile alpha motif domain containing 9-like	chr6	5.93	5.59	1.27	0.0155	0.5888
TC0700002997.mm.2	Dkkl1	dickkopf-like 1	chr7	7.81	7.53	1.21	0.0155	0.5888
TC1100001219.mm.2	Ccl2	chemokine (C-C motif) ligand 2	chr11	5.22	4.78	1.36	0.0155	0.5888
TC0900002696.mm.2	Tinag	tubulointerstitial nephritis antigen	chr9	2.79	3.32	-1.44	0.0156	0.5888
TC0200002497.mm.2	Kcnk15	potassium channel, subfamily K, member 15	chr2	2.76	3.16	-1.32	0.0156	0.5888
TC0300000987.mm.2	Wars2	tryptophanyl tRNA synthetase 2 (mitochondrial)	chr3	4.7	4.28	1.34	0.0157	0.589
TC0700000785.mm.2	Klk1b9	kallikrein 1-related peptidase b9	chr7	2.25	2.65	-1.32	0.0157	0.589
TC1900000965.mm.2	Ccdc85b	coiled-coil domain containing 85B	chr19	5.53	5.26	1.2	0.0157	0.589
TC0800000602.mm.2	Gm2745	PREDICTED: predicted gene 2745 (Gm2745), mRNA.	chr8	4.93	4.44	1.4	0.0158	0.589
TC1100002255.mm.2	Etaa1	Ewing tumor-associated antigen 1	chr11	5.39	5.06	1.26	0.0158	0.589
TC1100003097.mm.2	Cxcl16	chemokine (C-X-C motif) ligand 16	chr11	6.33	6.63	-1.24	0.0158	0.589
TC1200001797.mm.2	Slc25a21	solute carrier family 25 (mitochondrial oxodicarboxylate carrier), member 21	chr12	3.9	4.24	-1.27	0.0159	0.589
TC0900001103.mm.2	Bckdhb	branched chain ketoacid dehydrogenase E1, beta polypeptide	chr9	6.56	5.99	1.49	0.0159	0.589
TC0700002180.mm.2	Zfp579	zinc finger protein 579	chr7	4.86	4.53	1.26	0.016	0.589
TC1700001756.mm.2	Tulp1	tubby like protein 1	chr17	6.65	6.34	1.24	0.016	0.589
TC1200001921.mm.2	Tmem30b	transmembrane protein 30B	chr12	5.94	6.64	-1.62	0.016	0.589
TC0800000689.mm.2	Tktl2	transketolase-like 2	chr8	1.95	2.28	-1.26	0.016	0.589
TC1200001353.mm.2	Ncoa1	nuclear receptor coactivator 1	chr12	5.46	5.74	-1.21	0.016	0.589
TC0200002793.mm.2	Ntsr1	neurotensin receptor 1	chr2	3.8	4.22	-1.34	0.0161	0.5897
TC0600003290.mm.2	Tas2r109	taste receptor, type 2, member 109	chr6	2.34	2.7	-1.28	0.0162	0.5897
TC0200003754.mm.2	Wipf1	WAS/WASL interacting protein family, member 1	chr2	5.24	4.89	1.28	0.0163	0.5897
TC1500001754.mm.2	Tsta3	tissue specific transplantation antigen P35B	chr15	5.54	5.81	-1.2	0.0163	0.5897
TC1100000497.mm.2	Olfr1395	olfactory receptor 1395	chr11	2.13	2.52	-1.31	0.0163	0.5897
TC0700004618.mm.2	Numbl	numb-like	chr7	6.05	5.77	1.21	0.0163	0.5897
TC0100000648.mm.2	Cdk5r2	cyclin-dependent kinase 5, regulatory subunit 2 (p39)	chr1	3.97	3.64	1.25	0.0164	0.5897
TC1100000531.mm.2	Rnf130	ring finger protein 130	chr11	6.93	7.35	-1.34	0.0165	0.5897
TC0700004547.mm.2	Muc6	mucin 6, gastric	chr7	2.6	3.01	-1.33	0.0165	0.5897
TC1300002715.mm.2	Itga2	integrin alpha 2	chr13	8.19	7.86	1.25	0.0165	0.5897
TC0400002018.mm.2	Gpr153	G protein-coupled receptor 153	chr4	4.35	5.21	-1.82	0.0165	0.5897
TC1700001316.mm.2	Gm4832	predicted gene 4832	chr17	4.99	4.67	1.24	0.0165	0.5897
TC1400000901.mm.2	Xkr6	X Kell blood group precursor related family member 6 homolog	chr14	3.87	4.39	-1.44	0.0168	0.5959
TSUnmapped00000044.mm.2	Rora	RAR-related orphan receptor alpha		3.71	3.23	1.4	0.0168	0.5959
TC0100003872.mm.2	Irf6	interferon regulatory factor 6	chr1	6.07	6.58	-1.42	0.0168	0.5959
TC1400001719.mm.2	Npy4r	neuropeptide Y receptor Y4	chr14	2.3	2.69	-1.32	0.0169	0.5966
TC1300000004.mm.2	Gm16505	predicted gene 16505 [Source:MGI Symbol;Acc:MGI:3642261]	chr13	3.57	3.18	1.31	0.0169	0.5959
TC0400002507.mm.2	Gm12394	predicted gene 12394 [Source:MGI Symbol;Acc:MGI:3649790]	chr4	2.28	1.82	1.37	0.017	0.5966
TC0900001923.mm.2	Dpy19l2	dpy-19-like 2 (C. elegans)	chr9	2.14	2.42	-1.22	0.017	0.5966
TC1400000795.mm.2	Nfatc4	nuclear factor of activated T cells, cytoplasmic, calcineurin dependent 4	chr14	3.15	3.67	-1.43	0.0171	0.5966
TC1200001803.mm.2	Foxa1	forkhead box A1	chr12	2.64	3.27	-1.55	0.0171	0.5966
TC0500003043.mm.2	Cmklr1	chemokine-like receptor 1	chr5	7.23	6.93	1.24	0.0171	0.5966
TC0300000491.mm.2	P2ry1	purinergic receptor P2Y, G-protein coupled 1	chr3	4.85	5.2	-1.27	0.0172	0.5966
TC0600002250.mm.2	Osbpl3	oxysterol binding protein-like 3	chr6	5.35	4.99	1.28	0.0172	0.5966
TC0700000515.mm.2	Lgals4; Lgals6	lectin, galactose binding, soluble 4; lectin, galactose binding, soluble 6	chr7	5.9	6.68	-1.72	0.0173	0.5978
TC0600001401.mm.2	Clec4a2	C-type lectin domain family 4, member a2	chr6	2.09	1.65	1.36	0.0173	0.5978
TC1700000316.mm.2	Cldn6	claudin 6	chr17	5	5.52	-1.44	0.0173	0.5978
TC0500001756.mm.2	Nptx2	neuronal pentraxin 2	chr5	3.48	2.97	1.42	0.0175	0.5981
TC1900001636.mm.2	Col17a1	collagen, type XVII, alpha 1	chr19	3.53	3.23	1.24	0.0175	0.5981
TC1700001791.mm.2	Ccdc167	coiled-coil domain containing 167	chr17	6.26	5.94	1.25	0.0175	0.5981
TC0900000647.mm.2	Slc35f2	solute carrier family 35, member F2	chr9	6.17	5.8	1.3	0.0176	0.5981
TC0700001439.mm.2	Phox2a	paired-like homeobox 2a	chr7	3.09	2.56	1.45	0.0176	0.5981
TC0200004038.mm.2	Olfr1218	olfactory receptor 1218	chr2	1.63	2.02	-1.31	0.0176	0.5981
TC1100003518.mm.2	4932411E22Rik	RIKEN cDNA 4932411E22 gene	chr11	1.99	2.77	-1.72	0.0176	0.5981
TC1100004272.mm.2	Septin4	septin 4	chr11	9.28	9.01	1.2	0.0177	0.5981
TC1500002349.mm.2	Tonsl	tonsoku-like, DNA repair protein	chr15	3.91	3.49	1.33	0.0179	0.6007
TC0800003021.mm.2	Slc38a8	solute carrier family 38, member 8	chr8	4.23	3.73	1.41	0.018	0.6007
TC1300001098.mm.2	Fam169a	family with sequence similarity 169, member A	chr13	4.1	4.53	-1.35	0.018	0.6007
TC1100004115.mm.2	Foxj1; Rnf157	forkhead box J1; ring finger protein 157	chr11	5.68	6.1	-1.34	0.0181	0.6007
TC0100001451.mm.2	4930523C07Rik	RIKEN cDNA 4930523C07 gene	chr1	5.55	5.24	1.24	0.0181	0.6007
TC0300000605.mm.2	Serpini1	serine (or cysteine) peptidase inhibitor, clade I, member 1	chr3	4.72	4.34	1.31	0.0182	0.6007
TC1500001131.mm.2	Nckap1l	NCK associated protein 1 like	chr15	5.28	4.91	1.29	0.0182	0.6007
TC0500002266.mm.2	Man2b2	mannosidase 2, alpha B2	chr5	6.07	6.54	-1.38	0.0182	0.6007
TC0200003728.mm.2	Dlx2	distal-less homeobox 2	chr2	3.7	3.37	1.26	0.0182	0.6007
TC1100004023.mm.2	BC006965	cDNA sequence BC006965	chr11	1.77	2.07	-1.23	0.0183	0.6007
TC0200000393.mm.2	Pnpla7	patatin-like phospholipase domain containing 7	chr2	5.04	5.31	-1.2	0.0184	0.6007
TC0600002693.mm.2	Gm839	predicted gene 839	chr6	1.69	2.03	-1.26	0.0185	0.6027
TC1300002175.mm.2	Fbp2	fructose bisphosphatase 2	chr13	3.49	4.64	-2.21	0.0185	0.6025
TC0300002408.mm.2	Lce1h	late cornified envelope 1H	chr3	4.73	4.18	1.46	0.0186	0.6027
TC0800003193.mm.2	Irf2bp2	interferon regulatory factor 2 binding protein 2	chr8	6.02	6.37	-1.27	0.0186	0.6027
TC0100001218.mm.2	Fmod	fibromodulin	chr1	5.21	4.86	1.27	0.0186	0.6027
TC1600001311.mm.2	Dgcr8; Mir1306	DiGeorge syndrome critical region gene 8; microRNA 1306	chr16	5.48	5.15	1.26	0.0186	0.6027
TC0500001103.mm.2	Pde6b	phosphodiesterase 6B, cGMP, rod receptor, beta polypeptide	chr5	2.06	2.45	-1.31	0.0187	0.6027
TC0200004055.mm.2	Olfr1234	olfactory receptor 1234	chr2	2.85	2.47	1.31	0.0187	0.6027
TC0500002887.mm.2	Sparcl1	SPARC-like 1	chr5	8.19	8.49	-1.23	0.0188	0.6027
TC0200000433.mm.2	Obp2b	odorant binding protein 2B	chr2	3.59	3.19	1.32	0.0188	0.6027
TC0600001008.mm.2	Bmp10	bone morphogenetic protein 10	chr6	6.24	6.54	-1.23	0.0188	0.6027
TC1900000457.mm.2	Gm19602	PREDICTED: predicted gene, 19602 (Gm19602), partial mRNA.	chr19	2.05	2.36	-1.24	0.0189	0.6027
TC0300000306.mm.2	Slc25a31	solute carrier family 25 (mitochondrial carrier; adenine nucleotide translocator), member 31	chr3	3.66	4.27	-1.52	0.019	0.6027
TC0200003063.mm.2	4921504E06Rik	RIKEN cDNA 4921504E06 gene	chr2	1.76	2.3	-1.45	0.019	0.6027
TC0200004207.mm.2	Ldlrad3	low density lipoprotein receptor class A domain containing 3	chr2	7.2	6.85	1.27	0.0191	0.6027
TC0900002764.mm.2	Hmgn3	high mobility group nucleosomal binding domain 3	chr9	5.06	4.5	1.47	0.0191	0.6046
TC1200001760.mm.2	Gm7511	PREDICTED: predicted gene 7511 (Gm7511), mRNA.	chr12	2.91	3.32	-1.33	0.0192	0.6046
TC1700000355.mm.2	Igfals	insulin-like growth factor binding protein, acid labile subunit	chr17	2.68	3.63	-1.94	0.0193	0.6046
TC0800001835.mm.2	AY761185	cDNA sequence AY761185	chr8	3.09	3.46	-1.29	0.0193	0.6046
TC0600003144.mm.2	Tuba3a	tubulin, alpha 3A	chr6	2.36	2.76	-1.33	0.0194	0.6046
TC0500003063.mm.2	Trpv4	transient receptor potential cation channel, subfamily V, member 4	chr5	2.84	2.21	1.55	0.0194	0.6046
TC1700000348.mm.2	Noxo1	NADPH oxidase organizer 1	chr17	5.06	4.65	1.33	0.0194	0.6046
TC0300002728.mm.2	Gstm4	glutathione S-transferase, mu 4	chr3	6.58	6.85	-1.2	0.0194	0.6046
TC1200001898.mm.2	Gpr135	G protein-coupled receptor 135	chr12	3.16	2.32	1.8	0.0194	0.6046
TC0300000092.mm.2	Car13	carbonic anhydrase 13	chr3	3.41	4.03	-1.53	0.0194	0.6046
TC0800003011.mm.2	Sdr42e1	short chain dehydrogenase/reductase family 42E, member 1	chr8	6.31	6.03	1.22	0.0195	0.605
TC0400002140.mm.2	Gm11780	predicted gene 11780	chr4	1.99	2.54	-1.46	0.0195	0.6048
TC0900002397.mm.2	Rec114	REC114 meiotic recombination protein	chr9	4.77	4.49	1.22	0.0197	0.6054
TC1400002345.mm.2	Fam160b2	family with sequence similarity 160, member B2	chr14	5.37	5.06	1.24	0.0197	0.6054
TC1100000856.mm.2	Myh8	myosin, heavy polypeptide 8, skeletal muscle, perinatal	chr11	3.49	4.03	-1.45	0.0198	0.6054
TC0100002945.mm.2	Inhbb	inhibin beta-B	chr1	8.61	8.32	1.22	0.0198	0.6054
TC0800001213.mm.2	Elmo3	engulfment and cell motility 3	chr8	5.17	5.49	-1.25	0.0198	0.6054
TC0300002309.mm.2	Bglap	bone gamma carboxyglutamate protein	chr3	7.16	7.55	-1.31	0.0198	0.6054
TC0300000813.mm.2	Gm7166	PREDICTED: predicted gene 7166 (Gm7166), mRNA.	chr3	2.17	1.77	1.32	0.0199	0.6054
TC1700001265.mm.2	Abcg8	ATP-binding cassette, sub-family G (WHITE), member 8	chr17	1.8	2.28	-1.4	0.0199	0.6054
TC1800001122.mm.2	Proc	protein C	chr18	5.7	6.27	-1.48	0.02	0.6054
TC1800001740.mm.2	Pcdhac1; Pcdhac2; Pcdha4; Pcdha6; Pcdha7; Pcdha5; Pcdha11; Pcdha10; Pcdha1; Pcdha9; Pcdha3; Pcdha12; Pcdha2; Pcdha8; Gm37013	protocadherin alpha subfamily C, 1; protocadherin alpha subfamily C, 2; protocadherin alpha 4; protocadherin alpha 6; protocadherin alpha 7; protocadherin alpha 5; protocadherin alpha 11; protocadherin alpha 10; protocadherin alpha 1; protocadherin alpha 9; protocadherin alpha 3; protocadherin alpha 12; protocadherin alpha 2; protocadherin alpha 8; predicted gene, 37013	chr18	2.45	2.1	1.28	0.02	0.6054
TC0800002701.mm.2	Ces1c	carboxylesterase 1C	chr8	2.07	1.63	1.36	0.02	0.6054
TC1400001661.mm.2	Itih3	inter-alpha trypsin inhibitor, heavy chain 3	chr14	2.85	3.29	-1.36	0.0201	0.6054
TC0200004318.mm.2	Olfr1275	olfactory receptor 1275	chr2	1.53	1.81	-1.21	0.0203	0.6054
TC1000002522.mm.2	Diras1	DIRAS family, GTP-binding RAS-like 1	chr10	3.16	2.83	1.25	0.0203	0.6054
TC0900003335.mm.2	Uba7	ubiquitin-like modifier activating enzyme 7	chr9	5.58	5.3	1.21	0.0204	0.6054
TC0500001146.mm.2	Galnt9	UDP-N-acetyl-alpha-D-galactosamine:polypeptide N-acetylgalactosaminyltransferase 9	chr5	3.51	3.08	1.35	0.0204	0.6054
TC0X00002048.mm.2	Akap17b	A kinase (PRKA) anchor protein 17B	chrX	3.55	4	-1.37	0.0204	0.6054
TC0100001029.mm.2	Serpinb7	serine (or cysteine) peptidase inhibitor, clade B, member 7	chr1	2.11	2.58	-1.39	0.0205	0.6054
TC0900000410.mm.2	Olfr913	olfactory receptor 913	chr9	2.5	2.78	-1.21	0.0205	0.6054
TC0X00000040.mm.2	Gm14374	predicted gene 14374	chrX	3.29	2.91	1.3	0.0205	0.6054
TC1400001795.mm.2	Gm6482	predicted gene 6482 [Source:MGI Symbol;Acc:MGI:3644578]	chr14	4.36	4.09	1.21	0.0205	0.6054
TC1300002405.mm.2	Atp6ap1l	ATPase, H+ transporting, lysosomal accessory protein 1-like	chr13	3.02	2.65	1.29	0.0205	0.6054
TC0700001197.mm.2	Tmc3	transmembrane channel-like gene family 3	chr7	4.1	3.64	1.38	0.0206	0.6054
TC1300002303.mm.2	Slc6a19	solute carrier family 6 (neurotransmitter transporter), member 19	chr13	5.17	5.44	-1.2	0.0206	0.6054
TC1700002536.mm.2	Nlrc4	NLR family, CARD domain containing 4	chr17	2.5	2.98	-1.4	0.0206	0.6054
TC0200002663.mm.2	Mc3r	melanocortin 3 receptor	chr2	2.34	2.04	1.23	0.0207	0.6054
TC1700000799.mm.2	Olfr138	olfactory receptor 138	chr17	1.87	2.21	-1.27	0.0208	0.6054
TC1700000203.mm.2	Lix1	limb expression 1 homolog (chicken)	chr17	3.41	3.14	1.2	0.0208	0.6054
TC1800001130.mm.2	Gypc	glycophorin C	chr18	4.34	3.87	1.39	0.0208	0.6054
TC0200004410.mm.2	Gpr176	G protein-coupled receptor 176	chr2	2.82	3.32	-1.41	0.0208	0.6054
TC1600000697.mm.2	Retnlb	resistin like beta	chr16	1.67	1.99	-1.24	0.0209	0.6054
TC0800003069.mm.2	Mvd	mevalonate (diphospho) decarboxylase	chr8	5.25	5.52	-1.2	0.0209	0.6054
TC1900001128.mm.2	Ms4a1	membrane-spanning 4-domains, subfamily A, member 1	chr19	3.07	2.59	1.4	0.0209	0.6054
TC1300002276.mm.2	Srd5a1	steroid 5 alpha-reductase 1	chr13	7.76	7.19	1.48	0.021	0.6054
TC1100002825.mm.2	Olfr329-ps; Olfr330	olfactory receptor 329, pseudogene; olfactory receptor 330	chr11	2.77	2.33	1.35	0.021	0.6054
TC0900001208.mm.2	Gk5	glycerol kinase 5 (putative)	chr9	6.71	6.37	1.26	0.021	0.6054
TC0700001689.mm.2	Xylt1	xylosyltransferase 1	chr7	8.11	7.76	1.28	0.0211	0.6054
TC0200001776.mm.2	Nusap1	nucleolar and spindle associated protein 1	chr2	4.01	4.41	-1.32	0.0211	0.6054
TC0200001647.mm.2	Olfr1287	olfactory receptor 1287	chr2	2.34	2.7	-1.29	0.0212	0.6054
TC1700001665.mm.2	Sox8	SRY (sex determining region Y)-box 8	chr17	2.96	2.46	1.41	0.0213	0.6054
TC1000000322.mm.2	Lama4	laminin, alpha 4	chr10	7.62	7.16	1.38	0.0213	0.6054
TC1400000890.mm.2	Defb47	defensin beta 47	chr14	2.9	3.42	-1.44	0.0213	0.6054
TC1400002142.mm.2	Cryl1	crystallin, lambda 1	chr14	5.39	5.77	-1.3	0.0213	0.6054
TC0X00000954.mm.2	Awat1	acyl-CoA wax alcohol acyltransferase 1	chrX	3.05	2.54	1.43	0.0214	0.6054
TC0700001070.mm.2	Fam174b	family with sequence similarity 174, member B	chr7	4.78	4.47	1.25	0.0215	0.6054
TC1100003087.mm.2	Bcl6b	B cell CLL/lymphoma 6, member B	chr11	4.69	4.34	1.27	0.0215	0.6066
TC0X00002990.mm.2	Trmt2b	TRM2 tRNA methyltransferase 2B	chrX	4.98	5.27	-1.22	0.0217	0.6089
TC1200000314.mm.2	Agr3	anterior gradient 3	chr12	2.98	2.58	1.33	0.0217	0.6089
TC1400000469.mm.2	Gm8247	predicted gene 8247 [Source:MGI Symbol;Acc:MGI:3644638]	chr14	5.08	4.6	1.4	0.0219	0.6103
TC0700003914.mm.2	Hbb-y	hemoglobin Y, beta-like embryonic chain	chr7	2.28	3.07	-1.73	0.022	0.6103
TC1300001378.mm.2	Akr1c12	aldo-keto reductase family 1, member C12	chr13	3.6	3.99	-1.3	0.022	0.6103
TC1600000036.mm.2	4930562C15Rik	RIKEN cDNA 4930562C15 gene	chr16	2.66	3.13	-1.39	0.022	0.6103
TC1100002158.mm.2	Camk2b	calcium/calmodulin-dependent protein kinase II, beta	chr11	3.29	2.88	1.33	0.0222	0.6167
TC0700001511.mm.2	Olfr633	olfactory receptor 633	chr7	2.26	1.97	1.22	0.0223	0.6179
TC0900000111.mm.2	Mre11a	meiotic recombination 11 homolog A (S. cerevisiae)	chr9	4.52	4.18	1.27	0.0223	0.6169
TC0X00001892.mm.2	Maob	monoamine oxidase B	chrX	3.99	5.33	-2.53	0.0225	0.6191
TC0500002344.mm.2	Fam184b	family with sequence similarity 184, member B	chr5	3.06	3.42	-1.29	0.0225	0.6191
TC0300002405.mm.2	Lce1e	late cornified envelope 1E	chr3	2.3	2.01	1.22	0.0226	0.6191
TC1400001834.mm.2	Gm17204; Gm17124; LOC100504358	predicted gene 17204 [Source:MGI Symbol;Acc:MGI:4938031]; predicted gene 17124 [Source:MGI Symbol;Acc:MGI:4937951]; PREDICTED: disks large homolog 5-like (LOC100504358), mRNA.	chr14	3.07	2.72	1.28	0.0226	0.6193
TC1300000385.mm.2	Bphl	biphenyl hydrolase-like (serine hydrolase, breast epithelial mucin-associated antigen)	chr13	3.75	4.24	-1.41	0.0226	0.6191
TC0700001417.mm.2	Fam168a	family with sequence similarity 168, member A	chr7	6.02	5.73	1.23	0.0228	0.6205
TC1100000033.mm.2	Sec14l3	SEC14-like lipid binding 3	chr11	2.74	3.21	-1.38	0.023	0.6228
TC1400002040.mm.2	Olfr1507	olfactory receptor 1507	chr14	2.86	3.38	-1.44	0.023	0.6228
TC0800002948.mm.2	Fa2h	fatty acid 2-hydroxylase	chr8	6.69	7.16	-1.39	0.023	0.6228
TC0200001532.mm.2	Elf5	E74-like factor 5	chr2	3.51	3.01	1.41	0.023	0.6228
TC1300002121.mm.2	Spata31d1a	spermatogenesis associated 31 subfamily D, member 1A	chr13	3.07	2.57	1.42	0.0231	0.6228
TC0900000746.mm.2	Adpgk	ADP-dependent glucokinase	chr9	5.73	6.07	-1.26	0.0231	0.6228
TC0600002098.mm.2	Zc3hav1l	zinc finger CCCH-type, antiviral 1-like	chr6	5.5	5.86	-1.28	0.0232	0.6238
TC1300002453.mm.2	Pde8b	phosphodiesterase 8B	chr13	3.65	3.95	-1.23	0.0232	0.6234
TC1400000344.mm.2	Ogdhl	oxoglutarate dehydrogenase-like	chr14	4.55	4.93	-1.3	0.0233	0.6238
TC0400001506.mm.2	Trim62	tripartite motif-containing 62	chr4	6.01	6.39	-1.3	0.0234	0.6238
TC0200000685.mm.2	Olfr368	olfactory receptor 368	chr2	2.49	2.85	-1.29	0.0234	0.6238
TC0900001678.mm.2	Nlrp4g	NLR family, pyrin domain containing 4G	chr9	1.59	1.88	-1.23	0.0235	0.6238
TC0200004020.mm.2	Olfr1181	olfactory receptor 1181	chr2	1.68	2.1	-1.33	0.0236	0.6238
TC0400002506.mm.2	Gm1987; Ccl21a	predicted gene 1987; chemokine (C-C motif) ligand 21A (serine)	chr4	2.46	2.93	-1.39	0.0236	0.6238
TC0700004652.mm.2	Snrpn; Snurf	small nuclear ribonucleoprotein N; SNRPN upstream reading frame	chr7	7.02	6.74	1.22	0.0238	0.6238
TC1300001553.mm.2	Olfr1361	olfactory receptor 1361	chr13	2.16	2.82	-1.57	0.0238	0.6238
TC1900001454.mm.2	Ide	insulin degrading enzyme	chr19	7.22	6.95	1.21	0.0238	0.6238
TC1900000924.mm.2	2010003K11Rik	RIKEN cDNA 2010003K11 gene	chr19	3.31	4.24	-1.91	0.0239	0.6238
TC1400000587.mm.2	Vmn2r88	vomeronasal 2, receptor 88	chr14	1.7	2.1	-1.32	0.024	0.6238
TC0400001738.mm.2	Tmco4	transmembrane and coiled-coil domains 4	chr4	5.58	5.23	1.28	0.0241	0.6238
TC1300000532.mm.2	Rbm24	RNA binding motif protein 24	chr13	2.89	2.44	1.37	0.0241	0.6238
TC0500000690.mm.2	Spata18	spermatogenesis associated 18	chr5	2.49	2.06	1.35	0.0242	0.6238
TC0400003375.mm.2	Klf17	Kruppel-like factor 17	chr4	2.99	2.59	1.32	0.0242	0.6238
TC0700000972.mm.2	E030018B13Rik	RIKEN cDNA E030018B13 gene	chr7	2.68	2.33	1.28	0.0242	0.6238
TC0900001902.mm.2	1810064F22Rik	RIKEN cDNA 1810064F22 gene	chr9	1.82	1.34	1.39	0.0242	0.6238
TC0600001411.mm.2	Vmn2r23	vomeronasal 2, receptor 23	chr6	1.88	1.58	1.23	0.0243	0.6238
TC0400000531.mm.2	Invs	inversin	chr4	4.57	4.29	1.21	0.0243	0.6238
TC0X00000234.mm.2	Ppp1r2-ps7	protein phosphatase 1, regulatory (inhibitor) subunit 2, pseudogene 7	chrX	1.88	1.58	1.23	0.0244	0.6238
TC0200003005.mm.2	Nsun6	NOL1/NOP2/Sun domain family member 6	chr2	4.08	3.71	1.3	0.0244	0.6238
TC1300000498.mm.2	Cd83	CD83 antigen	chr13	7.41	7.07	1.27	0.0244	0.6238
TC0200001849.mm.2	Slc28a2	solute carrier family 28 (sodium-coupled nucleoside transporter), member 2	chr2	4.68	4.24	1.36	0.0245	0.6247
TC0500002420.mm.2	Sel1l3	sel-1 suppressor of lin-12-like 3 (C. elegans)	chr5	5.4	5.72	-1.24	0.0246	0.625
TC1700000560.mm.2	A530088E08Rik	RIKEN cDNA A530088E08 gene	chr17	1.68	2.08	-1.32	0.0248	0.6284
TC1500001378.mm.2	Snx31	sorting nexin 31	chr15	3.32	3.62	-1.23	0.025	0.6313
TC0200004309.mm.2	Fibin	fin bud initiation factor homolog (zebrafish)	chr2	4.16	3.61	1.47	0.0252	0.6334
TC0100003301.mm.2	Mr1	major histocompatibility complex, class I-related	chr1	4.7	4.09	1.52	0.0253	0.6334
TC0100001640.mm.2	Olfr426; Olfr427	olfactory receptor 426; olfactory receptor 427	chr1	1.93	2.41	-1.39	0.0254	0.6334
TC1000002604.mm.2	Mterf2	mitochondrial transcription termination factor 2	chr10	4.69	5.06	-1.29	0.0254	0.6334
TC1900001726.mm.2	Hspa12a	heat shock protein 12A	chr19	3.74	4.21	-1.39	0.0254	0.6334
TC0600003537.mm.2	Clec9a	C-type lectin domain family 9, member a	chr6	3.36	2.47	1.85	0.0254	0.6334
TC0X00002235.mm.2	Plac1	placental specific protein 1	chrX	8.43	8.09	1.26	0.0255	0.6334
TC0300002250.mm.2	Dear1	dual endothelin 1/angiotensin II receptor 1	chr3	3.24	2.66	1.49	0.0255	0.6334
TC1100001891.mm.2	Cdr2l	cerebellar degeneration-related protein 2-like	chr11	5	4.58	1.34	0.0255	0.6334
TC0800002585.mm.2	Ier2	immediate early response 2	chr8	4.71	5.04	-1.26	0.0256	0.6334
TC1100003024.mm.2	Rangrf	RAN guanine nucleotide release factor	chr11	2.27	2.63	-1.28	0.0257	0.6334
TC0100000312.mm.2	Pou3f3; 2900092D14Rik	POU domain, class 3, transcription factor 3; RIKEN cDNA 2900092D14 gene	chr1	2.69	2.98	-1.22	0.0257	0.6334
TC1000003214.mm.2	Lilrb4a	leukocyte immunoglobulin-like receptor, subfamily B, member 4A	chr10	5.54	5.08	1.38	0.0257	0.6334
TC0700002565.mm.2	Vmn1r151	vomeronasal 1 receptor 151	chr7	2.03	2.37	-1.26	0.0258	0.6334
TC0800000282.mm.2	Dkk4	dickkopf homolog 4 (Xenopus laevis)	chr8	1.81	2.26	-1.36	0.0258	0.6334
TC0400001359.mm.2	Rims3	regulating synaptic membrane exocytosis 3	chr4	3.86	4.17	-1.24	0.0259	0.6334
TC1600001357.mm.2	Gm6557	PREDICTED: predicted gene 6557 (Gm6557), mRNA.	chr16	2.04	2.34	-1.24	0.0259	0.6334
TC1100003698.mm.2	Krt222	keratin 222	chr11	2.55	2.25	1.23	0.026	0.6334
TC0900002065.mm.2	Olfr934	olfactory receptor 934	chr9	2.42	2.16	1.2	0.0262	0.6334
TC1800001230.mm.2	Gnpda1	glucosamine-6-phosphate deaminase 1	chr18	7.6	7.92	-1.25	0.0264	0.6334
TC1500001832.mm.2	Tmprss6	transmembrane serine protease 6	chr15	3.55	3.84	-1.22	0.0265	0.6334
TC1700000122.mm.2	Plg	plasminogen	chr17	3.28	4.01	-1.65	0.0265	0.6334
TC0400002543.mm.2	Olfr29-ps1	olfactory receptor 29, pseudogene 1	chr4	3.37	2.87	1.41	0.0265	0.6334
TC0600002149.mm.2	Gm2663	predicted gene 2663	chr6	2.45	2.76	-1.24	0.0265	0.6334
TC1300000677.mm.2	Catsper3	cation channel, sperm associated 3	chr13	3.08	3.44	-1.28	0.0265	0.6334
TC1700000383.mm.2	Rpusd1	RNA pseudouridylate synthase domain containing 1	chr17	4.35	4.86	-1.42	0.0266	0.6334
TC0900000704.mm.2	Rpp25	ribonuclease P/MRP 25 subunit	chr9	4.34	4.78	-1.35	0.0266	0.6334
TC1100000514.mm.2	Olfr1384	olfactory receptor 1384	chr11	2.26	2.58	-1.25	0.0266	0.6334
TC1600000262.mm.2	Olfr166	olfactory receptor 166	chr16	2.56	2.11	1.37	0.0266	0.6334
TC0200004165.mm.2	Accsl	1-aminocyclopropane-1-carboxylate synthase (non-functional)-like	chr2	2.73	2.34	1.31	0.0266	0.6334
TC0600002509.mm.2	4931417E11Rik	RIKEN cDNA 4931417E11 gene	chr6	2.78	2.36	1.34	0.0266	0.6334
TC0100000602.mm.2	Xrcc5	X-ray repair complementing defective repair in Chinese hamster cells 5	chr1	5.95	6.37	-1.33	0.0267	0.6334
TC0300002411.mm.2	Lce1k	late cornified envelope 1K	chr3	2.35	2.67	-1.25	0.0267	0.6334
TC0X00003209.mm.2	Kctd12b	potassium channel tetramerisation domain containing 12b	chrX	5.14	5.62	-1.39	0.0267	0.6334
TC1000002546.mm.2	Gna15	guanine nucleotide binding protein, alpha 15	chr10	3.1	2.58	1.43	0.0267	0.6334
TC1400001837.mm.2	Gm3633	predicted gene 3633 [Source:MGI Symbol;Acc:MGI:3781809]	chr14	5.16	4.89	1.21	0.0267	0.6334
TC0600000452.mm.2	Tas2r139	taste receptor, type 2, member 139	chr6	1.8	1.43	1.29	0.0268	0.6334
TC1300002086.mm.2	Spock1	sparc/osteonectin, cwcv and kazal-like domains proteoglycan 1	chr13	4.97	4.58	1.31	0.027	0.6363
TC1400001971.mm.2	Olfr724	olfactory receptor 724	chr14	2.33	1.93	1.32	0.027	0.6368
TC0300002565.mm.2	Hsd3b1	hydroxy-delta-5-steroid dehydrogenase, 3 beta- and steroid delta-isomerase 1	chr3	3.37	4.4	-2.03	0.027	0.6363
TC1800001041.mm.2	Dsc3	desmocollin 3	chr18	2.96	2.57	1.31	0.0271	0.6379
TC1600000534.mm.2	Hgd	homogentisate 1, 2-dioxygenase	chr16	2.77	3.72	-1.94	0.0272	0.6389
TC0300000577.mm.2	Gm1647	predicted gene 1647 (Gm1647), mRNA.; predicted gene 1647	chr3	2.42	2.8	-1.3	0.0273	0.6389
TC0900003321.mm.2	Ppp2r3d	protein phosphatase 2 (formerly 2A), regulatory subunit B, delta; protein phosphatase 2 (formerly 2A), regulatory subunit B'', delta	chr9	3.48	3.15	1.26	0.0274	0.6389
TC0900003325.mm.2	Dyx1c1	dyslexia susceptibility 1 candidate 1 homolog (human)	chr9	3.43	2.86	1.48	0.0274	0.6389
TC0900002720.mm.2	Dppa5a	developmental pluripotency associated 5A	chr9	3.9	4.54	-1.56	0.0274	0.6389
TC0400004062.mm.2	Car6	carbonic anhydrase 6	chr4	2.53	2.1	1.34	0.0274	0.6389
TC0200002330.mm.2	Bpifb4	BPI fold containing family B, member 4	chr2	3.96	3.39	1.48	0.0274	0.6389
TC1900000184.mm.2	Rab3il1	RAB3A interacting protein (rabin3)-like 1	chr19	3.89	4.17	-1.22	0.0275	0.6392
TC1300001383.mm.2	Akr1e1	aldo-keto reductase family 1, member E1	chr13	5.44	5.15	1.23	0.0275	0.6392
TC1700001611.mm.2	Prss30	protease, serine 30	chr17	2.51	2.94	-1.35	0.0277	0.6392
TC0400001319.mm.2	Olfr1330	olfactory receptor 1330	chr4	1.66	2.1	-1.36	0.0277	0.6392
TC0900000046.mm.2	Mmp12	matrix metallopeptidase 12	chr9	8.09	7.67	1.34	0.0277	0.6392
TC1600002157.mm.2	Prdm15	PR domain containing 15	chr16	3.98	3.58	1.32	0.0278	0.6392
TC1300000009.mm.2	Asb13	ankyrin repeat and SOCS box-containing 13	chr13	6.04	5.73	1.25	0.0278	0.6392
TC1100001490.mm.2	Gm53	predicted gene 53	chr11	3.72	3.33	1.31	0.028	0.6392
TC1100004049.mm.2	Btbd17	BTB (POZ) domain containing 17	chr11	2.77	3.23	-1.38	0.028	0.6392
TC1500001090.mm.2	Soat2	sterol O-acyltransferase 2	chr15	3	3.62	-1.54	0.0281	0.6392
TC1200000438.mm.2	Npas3	neuronal PAS domain protein 3	chr12	2.48	3.01	-1.45	0.0281	0.6392
TC1100000851.mm.2	Myh3	myosin, heavy polypeptide 3, skeletal muscle, embryonic	chr11	2.76	2.44	1.25	0.0281	0.6392
TC1100003814.mm.2	Etv4	ets variant 4	chr11	4.18	3.69	1.4	0.0281	0.6392
TC0400004153.mm.2	Tmem88b	transmembrane protein 88B	chr4	1.99	2.38	-1.31	0.0282	0.6392
TC1500001809.mm.2	Apol9a	apolipoprotein L 9a	chr15	5.11	4.76	1.27	0.0285	0.6417
TC0200002367.mm.2	Acss2	acyl-CoA synthetase short-chain family member 2	chr2	6.01	5.73	1.22	0.0285	0.6417
TC1100002861.mm.2	Pld6	phospholipase D family, member 6	chr11	3.74	4.08	-1.27	0.0286	0.6417
TC1400001400.mm.2	Gm9603	predicted gene 9603 [Source:MGI Symbol;Acc:MGI:3780011]	chr14	3.13	2.74	1.31	0.0286	0.6417
TC0500001844.mm.2	Alox5ap	arachidonate 5-lipoxygenase activating protein	chr5	5.2	4.93	1.2	0.0286	0.6417
TC0100001649.mm.2	Olfr414	olfactory receptor 414	chr1	1.79	2.33	-1.46	0.0287	0.6431
TC1100003342.mm.2	5730455P16Rik	RIKEN cDNA 5730455P16 gene	chr11	3.83	4.16	-1.26	0.0287	0.6424
TC0900001318.mm.2	Mrpl3	mitochondrial ribosomal protein L3	chr9	6.44	6.76	-1.25	0.0288	0.6431
TC0200004312.mm.2	Ano3	anoctamin 3	chr2	2.25	1.95	1.23	0.0288	0.6431
TC0200001306.mm.2	Olfr1148	olfactory receptor 1148	chr2	2.2	2.57	-1.29	0.0289	0.6431
TC1100000700.mm.2	Olfr316	olfactory receptor 316	chr11	3.11	3.47	-1.28	0.0289	0.6431
TC0100001625.mm.2	Olfr16	olfactory receptor 16	chr1	1.69	2.02	-1.26	0.0289	0.6431
TC1700000812.mm.2	Esp8	exocrine gland secreted peptide 8	chr17	2.05	2.71	-1.58	0.0289	0.6431
TC0600000877.mm.2	Reg2	regenerating islet-derived 2	chr6	2.07	1.66	1.33	0.029	0.6431
TC1200001625.mm.2	Hdac9	histone deacetylase 9	chr12	5.01	4.74	1.2	0.029	0.6431
TC1400001624.mm.2	Pde12; Mir7672	phosphodiesterase 12; microRNA 7672	chr14	6.05	5.77	1.21	0.0291	0.6431
TC1100004038.mm.2	Cpsf4l	cleavage and polyadenylation specific factor 4-like	chr11	4.51	4.09	1.34	0.0291	0.6431
TC0900002435.mm.2	Lrrc49	leucine rich repeat containing 49	chr9	5.38	5	1.3	0.0292	0.6431
TC0800001954.mm.2	Got1l1	glutamic-oxaloacetic transaminase 1-like 1	chr8	3.19	2.64	1.46	0.0292	0.6431
TC1500000222.mm.2	Cpq	carboxypeptidase Q	chr15	5.35	5	1.28	0.0292	0.6431
TC0300002782.mm.2	Amy2a4; Amy2a2	amylase 2a4; amylase 2a2	chr3	2.19	1.86	1.25	0.0292	0.6431
TC0500000365.mm.2	Gm1673	predicted gene 1673	chr5	3.95	3.61	1.26	0.0293	0.6432
TC0700001352.mm.2	Kctd14	potassium channel tetramerisation domain containing 14	chr7	3.33	2.94	1.32	0.0295	0.6461
TC0700004179.mm.2	Gprc5b	G protein-coupled receptor, family C, group 5, member B	chr7	4.53	4.94	-1.33	0.0295	0.6461
TC0600000571.mm.2	Gm7932	predicted gene 7932	chr6	4.08	4.38	-1.23	0.0296	0.6493
TC1600000435.mm.2	Smco1	single-pass membrane protein with coiled-coil domains 1	chr16	2.29	2.58	-1.22	0.0297	0.6495
TC0200005426.mm.2	Nkain4	Na+/K+ transporting ATPase interacting 4	chr2	3.81	3.02	1.73	0.0299	0.651
TC1100001271.mm.2	Hnf1b	HNF1 homeobox B	chr11	4.94	5.43	-1.41	0.0299	0.651
TC0400002027.mm.2	Gm833	predicted gene 833	chr4	2.61	3	-1.31	0.0299	0.651
TC0500002947.mm.2	Cplx1	complexin 1	chr5	4.08	3.75	1.26	0.0299	0.6513
TC0700002117.mm.2	Mrgprf	MAS-related GPR, member F	chr7	3.39	2.94	1.37	0.03	0.6522
TC0100003689.mm.2	Ccdc121	coiled-coil domain containing 121	chr1	2.96	3.29	-1.26	0.0301	0.6522
TC0X00001710.mm.2	Mid1	midline 1	chrX	5.08	4.55	1.44	0.0302	0.6522
TC1000000558.mm.2	Pcbd1	pterin 4 alpha carbinolamine dehydratase/dimerization cofactor of hepatocyte nuclear factor 1 alpha (TCF1) 1	chr10	5.84	6.28	-1.36	0.0303	0.6528
TC1200002534.mm.2	Serpina1c	serine (or cysteine) peptidase inhibitor, clade A, member 1C	chr12	2.93	4.11	-2.27	0.0304	0.6528
TC1000002773.mm.2	Gm4301; Gm4312	predicted gene 4301; predicted gene 4312	chr10	2.48	1.94	1.45	0.0304	0.6528
TC1800000490.mm.2	Arl14epl	ADP-ribosylation factor-like 14 effector protein-like	chr18	5.06	4.48	1.49	0.0304	0.6528
TC1700002065.mm.2	Olfr101	olfactory receptor 101	chr17	2.45	2.05	1.32	0.0305	0.6535
TC1100003008.mm.2	Cfap52	cilia and flagella associated protein 52	chr11	3.44	3.06	1.3	0.0306	0.6544
TC0200004425.mm.2	Ppp1r14d	protein phosphatase 1, regulatory (inhibitor) subunit 14D	chr2	3.2	3.67	-1.39	0.0308	0.6564
TC0200000478.mm.2	Col5a1	collagen, type V, alpha 1	chr2	3.85	4.27	-1.34	0.0308	0.6564
TC1900000102.mm.2	Batf2	basic leucine zipper transcription factor, ATF-like 2	chr19	3.38	3.05	1.26	0.0308	0.6564
TC0700002539.mm.2	Vmn1r127	vomeronasal 1 receptor 127	chr7	2.61	1.99	1.53	0.0309	0.6564
TC0800000865.mm.2	Prmt10	protein arginine methyltransferase 10 (putative)	chr8	6.57	6.26	1.23	0.0309	0.6564
TC1900000508.mm.2	Kif20b	kinesin family member 20B	chr19	4.06	4.52	-1.37	0.0309	0.6564
TC1600001337.mm.2	Klhl6	kelch-like 6	chr16	3.78	3.47	1.24	0.031	0.6564
TC0700002652.mm.2	Cyp2b23	cytochrome P450, family 2, subfamily b, polypeptide 23	chr7	3.71	4.06	-1.27	0.031	0.6564
TC1100004194.mm.2	Cep131	centrosomal protein 131	chr11	6.05	5.74	1.24	0.031	0.6564
TC0300003158.mm.2	St6galnac3	ST6 (alpha-N-acetyl-neuraminyl-2,3-beta-galactosyl-1,3)-N-acetylgalactosaminide alpha-2,6-sialyltransferase 3	chr3	4.68	5.15	-1.39	0.0311	0.6564
TC0700001462.mm.2	Olfr554	olfactory receptor 554	chr7	2.37	2.84	-1.38	0.0311	0.6564
TC1500000308.mm.2	Dcstamp	dentrocyte expressed seven transmembrane protein	chr15	1.97	1.66	1.25	0.0312	0.6564
TC1900001123.mm.2	AW112010	expressed sequence AW112010	chr19	4.94	4.65	1.22	0.0314	0.6583
TC0700004142.mm.2	Calca	calcitonin/calcitonin-related polypeptide, alpha	chr7	3.93	4.24	-1.24	0.0316	0.6601
TC0X00001964.mm.2	Gm5934	predicted gene 5934	chrX	2.4	2.83	-1.34	0.0318	0.6624
TC0100000783.mm.2	B3gnt7	UDP-GlcNAc:betaGal beta-1,3-N-acetylglucosaminyltransferase 7	chr1	8.4	8.67	-1.2	0.0319	0.664
TSUnmapped00000060.mm.2	Klra16	killer cell lectin-like receptor, subfamily A, member 16		2.18	1.72	1.38	0.032	0.664
TC1300001049.mm.2	Gm6109	PREDICTED: predicted gene 6109 (Gm6109), mRNA.	chr13	3.22	2.9	1.24	0.032	0.664
TC0400000899.mm.2	Gm13275; Gm13285	predicted gene 13275; predicted gene 13285	chr4	3.21	2.69	1.43	0.0321	0.6665
TC0100000071.mm.2	Xkr9	X Kell blood group precursor related family member 9 homolog	chr1	2.35	3.04	-1.61	0.0322	0.6671
TC1100000512.mm.2	Olfr1386	olfactory receptor 1386	chr11	2.02	2.34	-1.25	0.0323	0.6674
TC0800001682.mm.2	Lig4	ligase IV, DNA, ATP-dependent	chr8	3.89	4.28	-1.31	0.0325	0.6688
TC0300002932.mm.2	Egf	epidermal growth factor	chr3	1.9	2.38	-1.4	0.0326	0.6696
TC1500002344.mm.2	Gsdmc2	gasdermin C2	chr15	2.11	1.8	1.24	0.0327	0.6705
TC0300003236.mm.2	Bglap2	bone gamma-carboxyglutamate protein 2	chr3	7.21	7.5	-1.22	0.0327	0.6705
TC0500000387.mm.2	Rgs12	regulator of G-protein signaling 12	chr5	5.73	5.42	1.24	0.0329	0.6713
TC1500000237.mm.2	Matn2	matrilin 2	chr15	5.71	5.17	1.46	0.033	0.6713
TC0700003025.mm.2	Grin2d	glutamate receptor, ionotropic, NMDA2D (epsilon 4)	chr7	3.4	3.03	1.29	0.033	0.6713
TC1300000523.mm.2	Gmpr	guanosine monophosphate reductase	chr13	5.38	5.67	-1.22	0.033	0.6713
TC0100002376.mm.2	Kctd18	potassium channel tetramerisation domain containing 18	chr1	5.42	5.14	1.21	0.0332	0.6729
TC0300003238.mm.2	Mtx1	metaxin 1	chr3	4.34	3.95	1.31	0.0333	0.674
TC0500001638.mm.2	Azgp1	alpha-2-glycoprotein 1, zinc	chr5	2.96	2.59	1.29	0.0334	0.674
TC1900001053.mm.2	Slc22a19	solute carrier family 22 (organic anion transporter), member 19	chr19	1.3	1.71	-1.33	0.0336	0.674
TC1600000142.mm.2	Gm9961	predicted gene 9961	chr16	4.52	4.24	1.21	0.0336	0.674
TC0200000427.mm.2	Lcn8	lipocalin 8	chr2	2.55	2.1	1.36	0.0338	0.674
TC0400001392.mm.2	Nt5c1a	5-nucleotidase, cytosolic IA; 5'-nucleotidase, cytosolic IA	chr4	3.21	3.5	-1.23	0.0339	0.674
TC0400001043.mm.2	Gm12800	predicted gene 12800 [Source:MGI Symbol;Acc:MGI:3652120]; predicted gene 12800	chr4	2.01	2.35	-1.27	0.0339	0.674
TC0600001044.mm.2	4933427D06Rik	RIKEN cDNA 4933427D06 gene	chr6	2.85	3.13	-1.21	0.0339	0.674
TC1800000123.mm.2	Psma8	proteasome (prosome, macropain) subunit, alpha type, 8	chr18	2.78	2.51	1.21	0.034	0.6749
TC0700000841.mm.2	Mtag2	metastasis associated gene 2	chr7	3.07	2.74	1.26	0.0342	0.6749
TC0200001741.mm.2	Bub1b	budding uninhibited by benzimidazoles 1 homolog, beta (S. cerevisiae)	chr2	3.33	3.93	-1.51	0.0342	0.6749
TC0700001567.mm.2	Olfr1532-ps1	olfactory receptor 1532, pseudogene 1	chr7	2.52	2.92	-1.32	0.0343	0.6749
TC0400000284.mm.2	Rngtt	RNA guanylyltransferase and 5-phosphatase; RNA guanylyltransferase and 5'-phosphatase	chr4	5.52	5.21	1.23	0.0345	0.6765
TC0200002709.mm.2	Zfp831	zinc finger protein 831	chr2	2.02	2.33	-1.24	0.0346	0.6784
TC1800001237.mm.2	Fgf1	fibroblast growth factor 1	chr18	3.8	4.34	-1.45	0.0346	0.6784
TC0900003276.mm.2	Cyp8b1	cytochrome P450, family 8, subfamily b, polypeptide 1	chr9	2.57	2.3	1.21	0.0347	0.6795
TC1100000053.mm.2	Nipsnap1	4-nitrophenylphosphatase domain and non-neuronal SNAP25-like protein homolog 1 (C. elegans)	chr11	3.27	3.7	-1.35	0.0351	0.6807
TC0Y00000547.mm.2	LOC100504642	PREDICTED: X-linked lymphocyte-regulated protein PM1-like, transcript variant 1 (LOC100504642), mRNA.; PREDICTED: X-linked lymphocyte-regulated protein PM1-like, transcript variant 2 (LOC100504642), mRNA.	chrY	3.3	2.9	1.33	0.0351	0.6807
TC0600003333.mm.2	Smco3	single-pass membrane protein with coiled-coil domains 3	chr6	2.29	2.65	-1.29	0.0352	0.6807
TC0500002272.mm.2	Evc	Ellis van Creveld gene syndrome	chr5	3.07	3.45	-1.31	0.0353	0.6807
TC0500001487.mm.2	Glt1d1	glycosyltransferase 1 domain containing 1	chr5	1.76	2.38	-1.53	0.0354	0.6807
TC0300002312.mm.2	Sema4a; Mir7011	sema domain, immunoglobulin domain (Ig), transmembrane domain (TM) and short cytoplasmic domain, (semaphorin) 4A; microRNA 7011	chr3	4.29	4.65	-1.29	0.0356	0.6807
TC1400002009.mm.2	Gm17174	predicted gene 17174 [Source:MGI Symbol;Acc:MGI:4938001]	chr14	3.3	3.03	1.21	0.0356	0.6807
TC0300000752.mm.2	Thbs3	thrombospondin 3	chr3	3.99	4.43	-1.36	0.0357	0.6807
TC0X00001118.mm.2	Tex16	testis expressed gene 16	chrX	1.5	1.77	-1.21	0.0357	0.6807
TC0700001914.mm.2	Dmbt1	deleted in malignant brain tumors 1	chr7	2.64	2.22	1.34	0.0357	0.6807
TC0300002089.mm.2	Vmn2r7; Vmn2r-ps11	vomeronasal 2, receptor 7; vomeronasal 2, receptor, pseudogene 11	chr3	1.95	1.63	1.25	0.0358	0.6807
TC1600001460.mm.2	Gp5	glycoprotein 5 (platelet)	chr16	3.09	2.59	1.42	0.0358	0.6807
TC0100000227.mm.2	Cfc1	cripto, FRL-1, cryptic family 1	chr1	3.63	3.33	1.24	0.0358	0.6807
TC1300000784.mm.2	Spata31	spermatogenesis associated 31	chr13	2.19	2.65	-1.38	0.0359	0.6807
TC0600002174.mm.2	Olfr455	olfactory receptor 455	chr6	2.36	1.99	1.29	0.0359	0.6807
TC1100001353.mm.2	Mpo	myeloperoxidase	chr11	2.31	1.99	1.24	0.0359	0.6807
TC0X00001798.mm.2	Tbc1d25	TBC1 domain family, member 25	chrX	6.19	5.88	1.24	0.036	0.6807
TC0800000931.mm.2	Ptger1	prostaglandin E receptor 1 (subtype EP1)	chr8	4.64	4.21	1.35	0.036	0.6807
TC1500002243.mm.2	Pou6f1	POU domain, class 6, transcription factor 1	chr15	4.58	4.27	1.23	0.036	0.6807
TC1200001220.mm.2	Tecpr2	tectonin beta-propeller repeat containing 2	chr12	5.53	5.19	1.26	0.0361	0.6807
TC0900001115.mm.2	Rwdd2a	RWD domain containing 2A	chr9	3.72	4.23	-1.43	0.0361	0.6807
TC1300001547.mm.2	Zkscan8	zinc finger with KRAB and SCAN domains 8	chr13	4.48	4.88	-1.32	0.0365	0.6845
TC0600002635.mm.2	Pcyox1	prenylcysteine oxidase 1	chr6	7.55	7.82	-1.21	0.0367	0.6859
TC0400002796.mm.2	Ambp	alpha 1 microglobulin/bikunin	chr4	2.35	2.84	-1.4	0.0367	0.6859
TC0200002411.mm.2	Nnat	neuronatin	chr2	5.26	5.7	-1.36	0.0368	0.6859
TC0800000745.mm.2	Gdf1; Cers1	growth differentiation factor 1; ceramide synthase 1	chr8	4.12	3.79	1.26	0.0368	0.6859
TC0200002972.mm.2	Itga8	integrin alpha 8	chr2	3.74	4.17	-1.35	0.0369	0.6859
TC0X00001374.mm.2	Cldn2	claudin 2	chrX	4.04	4.95	-1.88	0.0369	0.6859
TC0700004131.mm.2	Gm5600	predicted gene 5600 [Source:MGI Symbol;Acc:MGI:3645703]	chr7	3.64	4.01	-1.29	0.037	0.6859
TC0100002965.mm.2	Steap3	STEAP family member 3	chr1	6.54	6.21	1.26	0.0373	0.6871
TC0700004631.mm.2	Pirb	paired Ig-like receptor B	chr7	4.03	3.7	1.26	0.0373	0.6871
TC1000003169.mm.2	Mettl7b	methyltransferase like 7B	chr10	3.69	4.1	-1.33	0.0373	0.6871
TC1100003965.mm.2	Cacng5	calcium channel, voltage-dependent, gamma subunit 5	chr11	3.19	3.71	-1.44	0.0373	0.6871
TC0700000264.mm.2	Igfl3	IGF-like family member 3	chr7	2.57	3.08	-1.43	0.0374	0.6871
TC1900001549.mm.2	Cpn1	carboxypeptidase N, polypeptide 1	chr19	4.82	5.78	-1.94	0.0374	0.6871
TC0500001773.mm.2	Cyp3a57	cytochrome P450, family 3, subfamily a, polypeptide 57	chr5	2.91	3.27	-1.28	0.0375	0.6873
TC1500001238.mm.2	Cdh6	cadherin 6	chr15	5.68	5.07	1.53	0.0375	0.6871
TC0700000006.mm.2	Prkcg	protein kinase C, gamma	chr7	3.61	3	1.53	0.0377	0.6894
TC0100002707.mm.2	C130026I21Rik; A530032D15Rik	RIKEN cDNA C130026I21 gene; RIKEN cDNA A530032D15Rik gene	chr1	4.85	4.57	1.21	0.0379	0.691
TC0500001573.mm.2	Stx1a	syntaxin 1A (brain)	chr5	3.4	3.71	-1.24	0.038	0.6922
TC0600001930.mm.2	Fezf1	Fez family zinc finger 1	chr6	2.2	1.86	1.26	0.038	0.6922
TC1400001426.mm.2	Gm10339	predicted gene 10339 [Source:MGI Symbol;Acc:MGI:3704428]	chr14	6.27	5.92	1.27	0.0382	0.6925
TC0300000137.mm.2	Cp	ceruloplasmin	chr3	6.52	6.84	-1.25	0.0383	0.6925
TC0700002866.mm.2	Zfp536	zinc finger protein 536	chr7	2.35	2.75	-1.32	0.0384	0.6925
TC1900001203.mm.2	Psat1	phosphoserine aminotransferase 1	chr19	5.45	5.97	-1.43	0.0385	0.6925
TC1100001723.mm.2	Crhr1	corticotropin releasing hormone receptor 1	chr11	2.82	2.45	1.29	0.0385	0.6925
TC1600001711.mm.2	Ccdc54	coiled-coil domain containing 54	chr16	3.32	2.83	1.41	0.0387	0.6925
TC0500002717.mm.2	Gc	group specific component	chr5	2.82	4.05	-2.35	0.0388	0.6925
TC0100002601.mm.2	Abcb6	ATP-binding cassette, sub-family B (MDR/TAP), member 6	chr1	3.76	4.27	-1.42	0.0389	0.6925
TC0100000343.mm.2	Col3a1	collagen, type III, alpha 1	chr1	8.33	7.99	1.27	0.039	0.6925
TC0300002173.mm.2	Golim4	golgi integral membrane protein 4	chr3	6.78	6.47	1.24	0.0391	0.6925
TC1400001807.mm.2	Gm7929	predicted gene 7929 [Source:MGI Symbol;Acc:MGI:3646066]	chr14	4.67	4.36	1.24	0.0391	0.6925
TC0200002759.mm.2	Fam217b	family with sequence similarity 217, member B	chr2	2.89	2.4	1.41	0.0392	0.6925
TC1400000805.mm.2	Rnf17	ring finger protein 17	chr14	3.73	3.4	1.26	0.0394	0.6925
TC0800002747.mm.2	Prss54	protease, serine 54	chr8	2.53	2.84	-1.24	0.0394	0.6925
TC0700003664.mm.2	Vmn2r66	vomeronasal 2, receptor 66	chr7	1.8	2.07	-1.2	0.0395	0.6925
TC1700002340.mm.2	Acer1	alkaline ceramidase 1	chr17	2.38	2.77	-1.3	0.0395	0.6925
TC0700001583.mm.2	Olfr467	olfactory receptor 467	chr7	2.56	2.21	1.27	0.0396	0.6925
TC0700000276.mm.2	Nova2	neuro-oncological ventral antigen 2	chr7	3.54	3.17	1.29	0.0396	0.6925
TC0500000663.mm.2	Gabrb1	gamma-aminobutyric acid (GABA) A receptor, subunit beta 1	chr5	2.05	2.45	-1.32	0.0396	0.6925
TC0200004227.mm.2	Cat	catalase	chr2	8.28	8.56	-1.22	0.0396	0.6925
TC1700001570.mm.2	Zfp947	zinc finger protein 947	chr17	4.61	4.21	1.32	0.0397	0.6925
TC1700002287.mm.2	Sult1c2	sulfotransferase family, cytosolic, 1C, member 2	chr17	2.42	2.1	1.25	0.0397	0.6925
TC0700001468.mm.2	Olfr564	olfactory receptor 564	chr7	1.6	2.28	-1.61	0.0397	0.6926
TC0X00001549.mm.2	Gpr143	G protein-coupled receptor 143	chrX	2.95	2.62	1.26	0.0397	0.6925
TC0200000352.mm.2	Apbb1ip	amyloid beta (A4) precursor protein-binding, family B, member 1 interacting protein	chr2	5.55	5.18	1.29	0.0398	0.6926
TC0400002976.mm.2	Saxo1	stablizer of axonemal microtubules 1	chr4	2.25	1.91	1.27	0.0399	0.6928
TC0200002945.mm.2	Itih2	inter-alpha trypsin inhibitor, heavy chain 2	chr2	4.04	4.4	-1.28	0.0399	0.6935
TC0600002604.mm.2	Gm5878	predicted gene 5878	chr6	2.74	3.34	-1.51	0.0401	0.6957
TC0200005252.mm.2	Cyp24a1	cytochrome P450, family 24, subfamily a, polypeptide 1	chr2	3.01	3.66	-1.57	0.0401	0.6957
TC0300002080.mm.2	Vmn2r3	vomeronasal 2, receptor 3	chr3	1.63	2.03	-1.32	0.0402	0.6959
TC0200001641.mm.2	Olfr1279	olfactory receptor 1279	chr2	1.58	1.86	-1.21	0.0402	0.6965
TC0300000801.mm.2	S100a14	S100 calcium binding protein A14	chr3	4.92	5.26	-1.26	0.0404	0.6971
TC0900001695.mm.2	Gria4	glutamate receptor, ionotropic, AMPA4 (alpha 4)	chr9	2.14	2.42	-1.21	0.0404	0.6971
TC1800001384.mm.2	Fbn2	fibrillin 2	chr18	3.66	3.2	1.38	0.0404	0.6971
TC1400002267.mm.2	Ptk2b	PTK2 protein tyrosine kinase 2 beta	chr14	3.73	3.36	1.29	0.0407	0.6978
TC1100003720.mm.2	Gm11938	predicted gene 11938	chr11	2.97	3.35	-1.3	0.0407	0.6978
TC1400001052.mm.2	5031414D18Rik	RIKEN cDNA 5031414D18 gene	chr14	3.35	3.9	-1.46	0.0407	0.6978
TC1100002045.mm.2	Rac3	RAS-related C3 botulinum substrate 3	chr11	3.72	4.31	-1.51	0.0408	0.6978
TC1400002842.mm.2	Gm21560	predicted gene, 21560 [Source:MGI Symbol;Acc:MGI:5434915]; predicted gene, 21560	chr14	4.23	3.96	1.21	0.0408	0.6978
TC0800001259.mm.2	Sntb2	syntrophin, basic 2	chr8	6.15	5.84	1.24	0.041	0.6979
TC1000000592.mm.2	Dna2	DNA replication helicase 2 homolog (yeast)	chr10	6.31	5.78	1.44	0.041	0.6979
TC1800000261.mm.2	Bin1	bridging integrator 1	chr18	5.45	5.73	-1.21	0.0411	0.6979
TC1100001707.mm.2	Hexim2	hexamethylene bis-acetamide inducible 2	chr11	4.82	5.09	-1.21	0.0412	0.6983
TC1400001406.mm.2	Gm6337	predicted gene 6337	chr14	3.55	3.07	1.4	0.0413	0.699
TC1400002756.mm.2	Ggact	gamma-glutamylamine cyclotransferase	chr14	4.35	4.77	-1.34	0.0413	0.699
TC0500000877.mm.2	Stbd1	starch binding domain 1	chr5	2.45	2.86	-1.33	0.0414	0.699
TC0400004173.mm.2	Plekhn1	pleckstrin homology domain containing, family N member 1	chr4	3.53	3.96	-1.35	0.0414	0.6992
TC1300002048.mm.2	Uimc1	ubiquitin interaction motif containing 1	chr13	6.42	6.16	1.2	0.0416	0.7
TC0900000509.mm.2	Slc37a4	solute carrier family 37 (glucose-6-phosphate transporter), member 4	chr9	4.73	5.07	-1.27	0.0417	0.7007
TC0600001567.mm.2	Tas2r113	taste receptor, type 2, member 113	chr6	1.89	2.34	-1.36	0.0418	0.7008
TC0700001711.mm.2	Acsm1	acyl-CoA synthetase medium-chain family member 1	chr7	2.58	3.06	-1.39	0.0418	0.7012
TC1700001813.mm.2	Tff1	trefoil factor 1	chr17	4.68	4.33	1.28	0.0422	0.7047
TC0X00001425.mm.2	Zcchc16	zinc finger, CCHC domain containing 16	chrX	2.03	2.33	-1.23	0.0423	0.7052
TC0Y00000202.mm.2	Gm21650	predicted gene, 21650 [Source:MGI Symbol;Acc:MGI:5435005]; predicted gene, 21650	chrY	3.79	3.3	1.4	0.0429	0.7099
TC1600002019.mm.2	Krtap19-4	keratin associated protein 19-4	chr16	2.86	3.16	-1.23	0.043	0.7102
TC0100001837.mm.2	Batf3	basic leucine zipper transcription factor, ATF-like 3	chr1	5.16	4.79	1.29	0.0431	0.7106
TC0300001313.mm.2	Cfi	complement component factor i	chr3	3.11	4.27	-2.24	0.0433	0.7123
TC1300001693.mm.2	Prl8a1	prolactin family 8, subfamily a, member 1	chr13	8.4	8.1	1.24	0.0435	0.713
TC1300000942.mm.2	Pou5f2	POU domain class 5, transcription factor 2	chr13	3.38	2.99	1.31	0.0435	0.713
TC0200005290.mm.2	Zbp1	Z-DNA binding protein 1	chr2	3.74	3.46	1.21	0.0436	0.713
TC1400002036.mm.2	Olfr1512	olfactory receptor 1512	chr14	1.91	2.22	-1.24	0.0436	0.713
TC1300001599.mm.2	Vmn1r207-ps	vomeronasal 1 receptor 207, pseudogene	chr13	2.54	1.72	1.76	0.0437	0.713
TC0400002407.mm.2	Lingo2	leucine rich repeat and Ig domain containing 2	chr4	2.06	2.46	-1.32	0.0437	0.713
TC0900000272.mm.2	Adamts8	a disintegrin-like and metallopeptidase (reprolysin type) with thrombospondin type 1 motif, 8	chr9	2.18	2.6	-1.34	0.0437	0.713
TC0500003590.mm.2	Ptcd1	pentatricopeptide repeat domain 1	chr5	4.57	4.13	1.36	0.0438	0.713
TC0200001018.mm.2	Myo3b	myosin IIIB	chr2	3.7	3.32	1.31	0.0438	0.713
TC0200002527.mm.2	Wfdc13	WAP four-disulfide core domain 13	chr2	4.09	3.74	1.27	0.0439	0.7139
TC1700000673.mm.2	Ltb	lymphotoxin B	chr17	3.6	3.23	1.29	0.044	0.715
TC1000003181.mm.2	Olfr777	olfactory receptor 777	chr10	1.46	1.77	-1.24	0.0442	0.7162
TC0100000743.mm.2	Gm7609	predicted pseudogene 7609	chr1	4.98	4.67	1.23	0.0442	0.7162
TC0400003307.mm.2	Foxd2	forkhead box D2	chr4	3.46	3.17	1.22	0.0444	0.7171
TC0600000980.mm.2	Tgfa	transforming growth factor alpha	chr6	3.95	3.6	1.28	0.0446	0.7175
TC1300002347.mm.2	Slf1	SMC5-SMC6 complex localization factor 1	chr13	4.84	5.18	-1.27	0.0446	0.7175
TC1100002165.mm.2	Npc1l1	NPC1-like 1	chr11	2.9	3.6	-1.62	0.0448	0.718
TC0100002605.mm.2	A630095N17Rik	RIKEN cDNA A630095N17 gene	chr1	2.17	2.73	-1.47	0.045	0.718
TC0800000266.mm.2	Fam90a1a	family with sequence similarity 90, member A1A	chr8	2.56	3	-1.36	0.0453	0.7195
TC1100001459.mm.2	Fam117a	family with sequence similarity 117, member A	chr11	6.91	6.65	1.2	0.0454	0.7195
TC1100004151.mm.2	Dnah17	dynein, axonemal, heavy chain 17	chr11	3.47	3.92	-1.36	0.0454	0.7195
TC0X00003116.mm.2	Dcx	doublecortin	chrX	2.18	2.47	-1.23	0.0454	0.7195
TC1400001970.mm.2	Olfr723	olfactory receptor 723	chr14	2.18	1.75	1.35	0.0456	0.7195
TC1400001499.mm.2	Nr1d2	nuclear receptor subfamily 1, group D, member 2	chr14	5.54	5.81	-1.21	0.0456	0.7195
TC1800001581.mm.2	Me2	malic enzyme 2, NAD(+)-dependent, mitochondrial	chr18	5.38	5.73	-1.27	0.0456	0.7195
TC1100003993.mm.2	Fam20a	family with sequence similarity 20, member A	chr11	4.11	4.56	-1.37	0.0457	0.7195
TC0300000862.mm.2	Them5	thioesterase superfamily member 5	chr3	1.79	2.16	-1.3	0.046	0.7195
TC0900000668.mm.2	Chrna5	cholinergic receptor, nicotinic, alpha polypeptide 5	chr9	2.18	1.87	1.24	0.046	0.7195
TC0200002549.mm.2	Slc2a10	solute carrier family 2 (facilitated glucose transporter), member 10	chr2	3.33	2.89	1.36	0.0462	0.7195
TC1400000365.mm.2	Rbp3	retinol binding protein 3, interstitial	chr14	1.6	1.99	-1.32	0.0462	0.7195
TC0400001641.mm.2	Paqr7	progestin and adipoQ receptor family member VII	chr4	6.16	6.43	-1.21	0.0462	0.7195
TC0200001312.mm.2	Olfr1153	olfactory receptor 1153	chr2	2.33	2	1.26	0.0462	0.7195
TC1700002331.mm.2	Safb2	scaffold attachment factor B2	chr17	6.08	5.79	1.22	0.0463	0.7195
TC0200001940.mm.2	Zc3h6	zinc finger CCCH type containing 6	chr2	4.39	3.94	1.37	0.0465	0.7219
TC0400000993.mm.2	Angptl3	angiopoietin-like 3	chr4	2.79	3.56	-1.7	0.0465	0.7214
TC0800001698.mm.2	Rab20	RAB20, member RAS oncogene family	chr8	5.15	5.43	-1.21	0.0466	0.7222
TC0500001351.mm.2	Oas1h	2-5 oligoadenylate synthetase 1H; 2'-5' oligoadenylate synthetase 1H	chr5	1.78	2.3	-1.43	0.0466	0.7223
TC0600001176.mm.2	Cntn6	contactin 6	chr6	1.79	2.26	-1.39	0.0467	0.7223
TC0700000359.mm.2	Vmn1r174	vomeronasal 1 receptor 174	chr7	1.58	1.99	-1.33	0.0468	0.7223
TC0700001549.mm.2	Gm5901	predicted gene 5901	chr7	2.25	2.69	-1.36	0.0469	0.7223
TC1700000676.mm.2	Atp6v1g2	ATPase, H+ transporting, lysosomal V1 subunit G2	chr17	3.61	4.12	-1.43	0.0469	0.7223
TC1200001036.mm.2	Serpina5	serine (or cysteine) peptidase inhibitor, clade A, member 5	chr12	2.99	3.93	-1.92	0.0471	0.7223
TC0200000312.mm.2	Msrb2	methionine sulfoxide reductase B2	chr2	3.69	3.24	1.36	0.0471	0.7223
TC1000000077.mm.2	Gm10944	predicted gene 10944 [Source:MGI Symbol;Acc:MGI:3779154]	chr10	2.12	2.63	-1.43	0.0471	0.7223
TC0800002362.mm.2	Gm9495	PREDICTED: predicted gene 9495 (Gm9495), mRNA.	chr8	2.44	2.95	-1.42	0.0471	0.7223
TC1300000166.mm.2	Zkscan4	zinc finger with KRAB and SCAN domains 4	chr13	2.89	2.53	1.29	0.0472	0.7223
TC0800001896.mm.2	Ido1	indoleamine 2,3-dioxygenase 1	chr8	3.54	3.19	1.28	0.0473	0.7223
TC0900001890.mm.2	Rgl3	ral guanine nucleotide dissociation stimulator-like 3	chr9	4.23	3.82	1.33	0.0475	0.7223
TC1600001452.mm.2	Gm1968	predicted gene 1968	chr16	2.87	2.48	1.31	0.0475	0.7223
TC0500002503.mm.2	9130230L23Rik	RIKEN cDNA 9130230L23 gene	chr5	3.9	4.17	-1.21	0.0475	0.7223
TC1900000973.mm.2	Ovol1	OVO homolog-like 1 (Drosophila)	chr19	3.92	4.34	-1.34	0.0477	0.7223
TC1000002759.mm.2	Phxr2	per-hexamer repeat gene 2	chr10	1.96	2.39	-1.34	0.0478	0.7223
TC1200001615.mm.2	Cdhr3	cadherin-related family member 3	chr12	2.71	3.04	-1.26	0.0478	0.7223
TC0X00001601.mm.2	Smpx	small muscle protein, X-linked	chrX	4.6	4.11	1.41	0.0479	0.7223
TC1700001465.mm.2	Unc93a; Gm9992	unc-93 homolog A (C. elegans); predicted gene 9992	chr17	6.6	6.32	1.21	0.048	0.7223
TC0200003378.mm.2	Lhx6	LIM homeobox protein 6	chr2	3.85	3.54	1.25	0.048	0.7223
TC1600002006.mm.2	Krtap24-1	keratin associated protein 24-1	chr16	2.19	1.74	1.36	0.048	0.7223
TC0800000028.mm.2	Evi5l	ecotropic viral integration site 5 like	chr8	5.15	4.88	1.21	0.048	0.7223
TC0500002578.mm.2	Cnga1	cyclic nucleotide gated channel alpha 1	chr5	2.42	2.08	1.26	0.048	0.7223
TC1100003763.mm.2	Krt17	keratin 17	chr11	2.24	2.57	-1.26	0.0481	0.7223
TC1500000606.mm.2	Mfsd3	major facilitator superfamily domain containing 3	chr15	3.63	4.04	-1.32	0.0482	0.7223
TC0900003013.mm.2	Iqcf3	IQ motif containing F3	chr9	2.77	3.19	-1.34	0.0483	0.7223
TC1500000300.mm.2	Cthrc1	collagen triple helix repeat containing 1	chr15	4.37	4.74	-1.3	0.0484	0.7223
TC0200003987.mm.2	Olfr1132	olfactory receptor 1132	chr2	1.48	1.74	-1.2	0.0485	0.7223
TC0200001275.mm.2	Olfr1102	olfactory receptor 1102	chr2	1.93	2.33	-1.32	0.0485	0.7223
TC0200003470.mm.2	Gtdc1	glycosyltransferase-like domain containing 1	chr2	3.83	3.4	1.34	0.0485	0.7223
TC1900001093.mm.2	Best1	bestrophin 1	chr19	3.12	2.58	1.46	0.0486	0.7223
TC0600002614.mm.2	Fbxo41	F-box protein 41	chr6	2.17	1.84	1.26	0.0487	0.7223
TC1500001570.mm.2	Fbxo32	F-box protein 32	chr15	7.96	8.37	-1.33	0.0487	0.7223
TC1500001725.mm.2	2010109I03Rik	RIKEN cDNA 2010109I03 gene	chr15	2.89	3.68	-1.73	0.0487	0.7223
TC0300003218.mm.2	Itga10	integrin, alpha 10	chr3	2.89	2.43	1.38	0.049	0.7223
TC0100001995.mm.2	4930444P10Rik	RIKEN cDNA 4930444P10 gene	chr1	2.44	2.13	1.24	0.0492	0.7223
TC0800002320.mm.2	Trim75	tripartite motif-containing 75	chr8	2.15	2.5	-1.27	0.0493	0.7223
TC1000001577.mm.2	Sdr9c7	4short chain dehydrogenase/reductase family 9C, member 7	chr10	3.15	2.7	1.36	0.0493	0.7223
TC0800001797.mm.2	Angpt2	angiopoietin 2	chr8	7.7	7.34	1.29	0.0493	0.7223
TC0700004487.mm.2	Adam8	a disintegrin and metallopeptidase domain 8	chr7	4.88	4.36	1.43	0.0493	0.7223
TC0900000396.mm.2	Olfr899; Olfr250	olfactory receptor 899; olfactory receptor 250	chr9	2.34	2.66	-1.25	0.0495	0.7223
TC0700000524.mm.2	Ggn	gametogenetin	chr7	3.5	3.85	-1.27	0.0495	0.7223
TC0500003480.mm.2	1700123K08Rik	RIKEN cDNA 1700123K08 gene	chr5	3.64	3.29	1.27	0.0495	0.7223
TC1900000356.mm.2	Trpm3	transient receptor potential cation channel, subfamily M, member 3	chr19	3.36	2.84	1.43	0.0496	0.7223
TC0900002968.mm.2	1300017J02Rik	RIKEN cDNA 1300017J02 gene	chr9	6.05	6.72	-1.6	0.0496	0.7223
TC1100000112.mm.2	Igfbp1	insulin-like growth factor binding protein 1	chr11	3.74	4.54	-1.74	0.0497	0.7223
TC1700002108.mm.2	Glyatl3	glycine-N-acyltransferase-like 3	chr17	2.06	2.47	-1.32	0.0498	0.7223

## Sheet: MDGs-Ts66Yah-Placenta
ID	Gene Symbol	Description	Chromosome	TS Avg (log2)	EUP Avg (log2)	Fold Change	P-val	FDR P-val
TC1600002060.mm.2	Synj1	synaptojanin 1	chr16	8.08	7.47	1.53	8.81e-07	0.0196
TC1600002084.mm.2	Cryzl1	crystallin, zeta (quinone reductase)-like 1	chr16	8.43	7.73	1.62	2.43e-06	0.0237
TC1600001966.mm.2	App	amyloid beta (A4) precursor protein	chr16	11.94	11.5	1.36	3.2e-06	0.0237
TC0500000871.mm.2	Art3	ADP-ribosyltransferase 3	chr5	6.62	6	1.54	6.18e-06	0.0343
TC1600001986.mm.2	Cct8	chaperonin containing Tcp1, subunit 8 (theta)	chr16	10.75	10.33	1.34	1.01e-05	0.0414
TC1600002156.mm.2	Ripk4	receptor-interacting serine-threonine kinase 4	chr16	7.32	6.81	1.42	1.31e-05	0.0414
TC1600001964.mm.2	Atp5j	ATP synthase, H+ transporting, mitochondrial F0 complex, subunit F	chr16	10.52	10.07	1.37	1.34e-05	0.0414
TC1600002082.mm.2	Gart	phosphoribosylglycinamide formyltransferase	chr16	8.82	8.33	1.4	1.49e-05	0.0414
TC1600002172.mm.2	Ifnar2	interferon (alpha and beta) receptor 2	chr16	11	10.6	1.32	2.06e-05	0.0508
TC1600002120.mm.2	Vps26c	VPS26 endosomal protein sorting factor C	chr16	8.87	8.38	1.41	2.52e-05	0.0559
TC1600001047.mm.2	Dopey2	dopey family member 2	chr16	8.13	7.73	1.33	5.25e-05	0.106
TC1600002152.mm.2	Tmprss2	transmembrane protease, serine 2	chr16	9.91	9.21	1.62	5.74e-05	0.1062
TC1600001079.mm.2	Wrb	tryptophan rich basic protein	chr16	9.77	9.33	1.35	7.99e-05	0.1209
TC1400002709.mm.2	Dct	dopachrome tautomerase	chr14	4.64	3.91	1.66	8.08e-05	0.1209
TC1600002055.mm.2	Mis18a	MIS18 kinetochore protein homolog A (S. pombe)	chr16	7.13	6.58	1.46	8.17e-05	0.1209
TC0200003601.mm.2	Ly75	lymphocyte antigen 75	chr2	6.76	6.14	1.54	0.0002	0.242
TC1600001011.mm.2	Itsn1	intersectin 1 (SH3 domain protein 1A)	chr16	9.66	9.08	1.49	0.0002	0.2353
TC0200001976.mm.2	Ebf4	early B cell factor 4	chr2	5.18	5.67	-1.4	0.0002	0.2353
TC0700002435.mm.2	Ceacam15	carcinoembryonic antigen-related cell adhesion molecule 15	chr7	9.49	10.23	-1.67	0.0002	0.2353
TC1600001042.mm.2	Cbr1	carbonyl reductase 1	chr16	8.87	8.34	1.45	0.0002	0.242
TC1200001481.mm.2	1700030C10Rik	RIKEN cDNA 1700030C10 gene	chr12	5.26	5.71	-1.36	0.0002	0.242
TC1600002059.mm.2	1110004E09Rik	RIKEN cDNA 1110004E09 gene	chr16	7.23	6.74	1.41	0.0002	0.2353
TC1600001092.mm.2	Mx2	MX dynamin-like GTPase 2	chr16	6.64	6.04	1.52	0.0003	0.242
TC0100002967.mm.2	Marco	macrophage receptor with collagenous structure	chr1	3.99	3.39	1.52	0.0003	0.2663
TC1700000946.mm.2	Lrfn2	leucine rich repeat and fibronectin type III domain containing 2	chr17	4.67	5.3	-1.55	0.0003	0.2425
TC1300000183.mm.2	Hist1h2br	histone cluster 1 H2br	chr13	7.27	7.63	-1.28	0.0003	0.2469
TC1600001064.mm.2	Dyrk1a	dual-specificity tyrosine-(Y)-phosphorylation regulated kinase 1a	chr16	10.22	9.79	1.34	0.0003	0.242
TC1100001677.mm.2	Cd300lg	CD300 antigen like family member G	chr11	5.81	5.07	1.67	0.0003	0.2425
TC1200000715.mm.2	Arg2	arginase type II	chr12	4.37	5.11	-1.67	0.0003	0.242
TC1700002292.mm.2	Sult1c1	sulfotransferase family, cytosolic, 1C, member 1	chr17	3.05	2.64	1.33	0.0004	0.2792
TC0800002386.mm.2	Slc25a42	solute carrier family 25, member 42	chr8	6.4	6.93	-1.44	0.0004	0.2792
TC1400000355.mm.2	Lrrc18	leucine rich repeat containing 18	chr14	5.57	6.12	-1.46	0.0005	0.32
TC0X00003437.mm.2	Il2rg	interleukin 2 receptor, gamma chain	chrX	10	9.68	1.25	0.0005	0.32
TC1500002320.mm.2	Gtsf1	gametocyte specific factor 1	chr15	3.65	4.1	-1.36	0.0005	0.32
TC1700002799.mm.2	Eme2	essential meiotic endonuclease 1 homolog 2 (S. pombe)	chr17	6.93	7.26	-1.26	0.0005	0.32
TC1700002281.mm.2	Efhb	EF hand domain family, member B	chr17	4.02	3.35	1.59	0.0005	0.32
TC0100000588.mm.2	Vwc2l	von Willebrand factor C domain-containing protein 2-like	chr1	3.96	3.61	1.28	0.0006	0.32
TC1100002733.mm.2	Sowaha	sosondowah ankyrin repeat domain family member A	chr11	4.31	3.87	1.36	0.0006	0.32
TC0200003915.mm.2	Olfr1040	olfactory receptor 1040	chr2	2.12	1.73	1.31	0.0006	0.32
TC1100001785.mm.2	Milr1	mast cell immunoglobulin like receptor 1	chr11	4.93	4.51	1.34	0.0006	0.32
TC1900000502.mm.2	Ifit3b	interferon-induced protein with tetratricopeptide repeats 3B	chr19	8.5	7.82	1.6	0.0006	0.32
TC0300003133.mm.2	Ifi44	interferon-induced protein 44	chr3	8.31	7.7	1.53	0.0006	0.32
TC1600001089.mm.2	Bace2	beta-site APP-cleaving enzyme 2	chr16	7.77	7.09	1.61	0.0006	0.32
TC0300002414.mm.2	2310050C09Rik	RIKEN cDNA 2310050C09 gene	chr3	4.82	4.28	1.46	0.0006	0.32
TC1600001983.mm.2	Ltn1	listerin E3 ubiquitin protein ligase 1	chr16	8.08	7.62	1.38	0.0007	0.3287
TC1100000362.mm.2	Lcp2	lymphocyte cytosolic protein 2	chr11	3.12	3.88	-1.7	0.0007	0.3219
TC1600002115.mm.2	Hlcs	holocarboxylase synthetase (biotin- [propriony-Coenzyme A-carboxylase (ATP-hydrolysing)] ligase)	chr16	8.09	7.41	1.6	0.0007	0.3287
TC0400002746.mm.2	AI481877	expressed sequence AI481877	chr4	4.43	3.42	2.01	0.0007	0.3287
TC0100000766.mm.2	Sp100	nuclear antigen Sp100	chr1	7.83	7.38	1.37	0.0008	0.3287
TC1900000973.mm.2	Ovol1	OVO homolog-like 1 (Drosophila)	chr19	5.05	5.61	-1.47	0.0008	0.3287
TC1900000504.mm.2	Ifit1	interferon-induced protein with tetratricopeptide repeats 1	chr19	7.85	7.31	1.45	0.0008	0.3287
TC0700000450.mm.2	Cyp2t4	cytochrome P450, family 2, subfamily t, polypeptide 4	chr7	2.62	2.33	1.22	0.0008	0.3287
TC1600002158.mm.2	C2cd2	C2 calcium-dependent domain containing 2	chr16	10.31	9.79	1.44	0.0008	0.3287
TC0400002837.mm.2	Brinp1	bone morphogenic protein/retinoic acid inducible neural specific 1	chr4	3.4	2.84	1.48	0.0008	0.3287
TC0600000667.mm.2	Adcyap1r1	adenylate cyclase activating polypeptide 1 receptor 1	chr6	7.37	6.29	2.12	0.0008	0.3287
TC1900000952.mm.2	Rab1b	RAB1B, member RAS oncogene family	chr19	5.76	6.2	-1.35	0.0009	0.3287
TC1600002118.mm.2	Pigp	phosphatidylinositol glycan anchor biosynthesis, class P	chr16	9.39	9	1.31	0.0009	0.3496
TC1900000501.mm.2	Ifit3	interferon-induced protein with tetratricopeptide repeats 3	chr19	8.52	7.97	1.46	0.0009	0.3287
TC0400003542.mm.2	Ago1	argonaute RISC catalytic subunit 1	chr4	7.84	7.49	1.27	0.0009	0.3287
TC1400002113.mm.2	Mcpt8	mast cell protease 8	chr14	5.39	4.82	1.48	0.001	0.3626
TC1500000662.mm.2	H1f0	H1 histone family, member 0	chr15	9.34	9.65	-1.23	0.001	0.3626
TC0400002601.mm.2	Trim14	tripartite motif-containing 14	chr4	6.14	5.57	1.48	0.0011	0.3816
TC1300000338.mm.2	Irf4	interferon regulatory factor 4	chr13	4.11	3.38	1.66	0.0011	0.3816
TC1300001859.mm.2	Elovl2	elongation of very long chain fatty acids (FEN1/Elo2, SUR4/Elo3, yeast)-like 2	chr13	4.7	5.47	-1.71	0.0011	0.3816
TC0900001475.mm.2	Als2cl	ALS2 C-terminal like	chr9	5.89	5.39	1.41	0.0011	0.3816
TC1100000989.mm.2	Xaf1	XIAP associated factor 1	chr11	9.57	9.23	1.27	0.0012	0.3879
TC1300001693.mm.2	Prl8a1	prolactin family 8, subfamily a, member 1	chr13	10.21	9.4	1.75	0.0012	0.3879
TC1300000293.mm.2	Prl3d1	prolactin family 3, subfamily d, member 1	chr13	7.6	9.17	-2.96	0.0012	0.3879
TC0200002772.mm.2	Cdh4	cadherin 4	chr2	5.11	5.83	-1.64	0.0012	0.3879
TC0200002089.mm.2	Ism1	isthmin 1 homolog (zebrafish)	chr2	6.42	5.85	1.49	0.0013	0.3879
TC1600001005.mm.2	Ifnar1	interferon (alpha and beta) receptor 1	chr16	9.76	9.33	1.35	0.0013	0.3879
TC1600000982.mm.2	Hunk	hormonally upregulated Neu-associated kinase	chr16	6.95	6.48	1.38	0.0013	0.3879
TC1600000940.mm.2	Gabpa	GA repeat binding protein, alpha	chr16	10.4	9.95	1.36	0.0013	0.3996
TC1100002065.mm.2	Fn3k	fructosamine 3 kinase	chr11	3.92	3.53	1.32	0.0013	0.3879
TC0200000379.mm.2	Il1f5	interleukin 1 family, member 5 (delta)	chr2	4.68	3.9	1.72	0.0014	0.4145
TC1400002286.mm.2	Gm6878	predicted gene 6878	chr14	3.61	3.1	1.43	0.0014	0.4145
TC1600000958.mm.2	Bach1	BTB and CNC homology 1	chr16	9.47	9.17	1.23	0.0014	0.4106
TC0900000074.mm.2	Gm16833	predicted gene, 16833	chr9	4.42	4.88	-1.38	0.0015	0.4145
TC0100003597.mm.2	Gm7897	PREDICTED: predicted gene 7897 (Gm7897), mRNA.	chr1	2.46	2.15	1.23	0.0015	0.417
TC1600002183.mm.2	Atp5o	ATP synthase, H+ transporting, mitochondrial F1 complex, O subunit	chr16	10.19	9.78	1.33	0.0015	0.417
TC1100000561.mm.2	9230009I02Rik	RIKEN cDNA 9230009I02 gene	chr11	3.98	3.24	1.67	0.0015	0.417
TC1600000346.mm.2	Rtp4	receptor transporter protein 4	chr16	8.62	8.28	1.27	0.0016	0.4185
TC0700001576.mm.2	Syt9	synaptotagmin IX	chr7	6	5.53	1.38	0.0017	0.445
TC0500002895.mm.2	Gbp10; Gbp6	guanylate-binding protein 10; guanylate binding protein 6	chr5	8.76	8.44	1.25	0.0017	0.4485
TC0700000131.mm.2	Vmn1r79	vomeronasal 1 receptor 79	chr7	3.17	2.85	1.24	0.0018	0.4485
TC1600000955.mm.2	Usp16	ubiquitin specific peptidase 16	chr16	9.33	9.02	1.24	0.0018	0.4485
TC1600000981.mm.2	Sod1	superoxide dismutase 1, soluble	chr16	11.17	10.76	1.32	0.0018	0.4485
TC1300000308.mm.2	Prl4a1	prolactin family 4, subfamily a, member 1	chr13	8.6	7.97	1.55	0.0018	0.4485
TC1200000098.mm.2	Fam49a	family with sequence similarity 49, member A	chr12	7.56	7.25	1.24	0.0018	0.4485
TC0200005429.mm.2	Chrna4	cholinergic receptor, nicotinic, alpha polypeptide 4	chr2	7.24	6.94	1.23	0.0018	0.4485
TC0700000358.mm.2	Vmn1r173	vomeronasal 1 receptor 173	chr7	2.88	2.5	1.3	0.0019	0.4499
TC0800002146.mm.2	Tlr3	toll-like receptor 3	chr8	8.1	7.65	1.36	0.0019	0.4499
TC0500000642.mm.2	Limch1	LIM and calponin homology domains 1	chr5	7.34	6.93	1.33	0.0019	0.4499
TC1100004115.mm.2	Foxj1; Rnf157	forkhead box J1; ring finger protein 157	chr11	6.77	7.07	-1.23	0.0019	0.4499
TC0300001448.mm.2	Ccbl2	cysteine conjugate-beta lyase 2	chr3	5.73	5.12	1.53	0.0019	0.4499
TC1700002216.mm.2	Foxp4	forkhead box P4	chr17	6.79	7.14	-1.28	0.002	0.4587
TC1600001675.mm.2	Cd96	CD96 antigen	chr16	4.66	3.5	2.24	0.0021	0.4732
TC0500002110.mm.2	Xrcc2	X-ray repair complementing defective repair in Chinese hamster cells 2	chr5	5.42	5.81	-1.31	0.0022	0.4732
TC1100003636.mm.2	Tbx21	T-box 21	chr11	3.85	3.34	1.43	0.0022	0.4732
TC1300002304.mm.2	Nkd2	naked cuticle 2 homolog (Drosophila)	chr13	5.26	4.79	1.38	0.0022	0.4732
TC1400002008.mm.2	Gm17175	predicted gene 17175 [Source:MGI Symbol;Acc:MGI:4938002]	chr14	5.72	5.35	1.28	0.0022	0.4732
TC1400002836.mm.2	Dok2	docking protein 2	chr14	6.34	7.53	-2.28	0.0022	0.4732
TC0400002455.mm.2	Aqp7	aquaporin 7	chr4	7.59	7.2	1.3	0.0022	0.4732
TC1100003999.mm.2	Abca8a	ATP-binding cassette, sub-family A (ABC1), member 8a	chr11	4.35	3.8	1.46	0.0022	0.4732
TC0800002142.mm.2	F11	coagulation factor XI	chr8	9.85	10.35	-1.41	0.0023	0.4845
TC1100003138.mm.2	4933427D14Rik	RIKEN cDNA 4933427D14 gene	chr11	6.28	6.68	-1.32	0.0023	0.4771
TC1500001651.mm.2	Lrrc6	leucine rich repeat containing 6 (testis)	chr15	4.11	4.55	-1.36	0.0024	0.4923
TC1600002173.mm.2	Il10rb	interleukin 10 receptor, beta	chr16	9.16	8.7	1.37	0.0024	0.4884
TC0600001527.mm.2	Klrb1f	killer cell lectin-like receptor subfamily B member 1F	chr6	2.55	3.03	-1.39	0.0025	0.4995
TC0700002481.mm.2	Klc3	kinesin light chain 3	chr7	6.16	6.52	-1.28	0.0025	0.4972
TC0700001756.mm.2	Prkcb	protein kinase C, beta	chr7	7.69	7.08	1.52	0.0026	0.4995
TC0500003001.mm.2	Hscb	HscB iron-sulfur cluster co-chaperone homolog (E. coli)	chr5	5.4	5	1.32	0.0026	0.4995
TC1700002815.mm.2	C4a	complement component 4A (Rodgers blood group)	chr17	3.12	3.69	-1.49	0.0026	0.4995
TC0200005514.mm.2	Zhx3	zinc fingers and homeoboxes 3	chr2	6.96	6.7	1.2	0.0027	0.5082
TC0700004104.mm.2	Lyve1	lymphatic vessel endothelial hyaluronan receptor 1	chr7	10.26	9.7	1.47	0.0028	0.5155
TC0700001549.mm.2	Gm5901	predicted gene 5901	chr7	3.22	3.77	-1.47	0.0028	0.5155
TC1600000693.mm.2	Dppa2	developmental pluripotency associated 2	chr16	7.65	6.92	1.66	0.0028	0.5155
TC1500000894.mm.2	CN725425	cDNA sequence CN725425 [Source:MGI Symbol;Acc:MGI:3613655]; cDNA sequence CN725425	chr15	5.01	4.25	1.69	0.0028	0.5155
TC0600002154.mm.2	Try5	trypsin 5	chr6	4.23	4.57	-1.27	0.0029	0.5155
TC0500001239.mm.2	Oasl2	2-5 oligoadenylate synthetase-like 2; 2'-5' oligoadenylate synthetase-like 2	chr5	9.34	9.04	1.24	0.0029	0.5155
TC1100001925.mm.2	Cdk3-ps	cyclin-dependent kinase 3, pseudogene	chr11	4.7	5.21	-1.42	0.0029	0.5155
TSUnmapped00000023.mm.2	Rbm4	RNA binding motif protein 4		8.43	8.74	-1.24	0.003	0.5193
TC1800001710.mm.2	Cndp1	carnosine dipeptidase 1 (metallopeptidase M20 family)	chr18	3.79	3.23	1.47	0.003	0.5193
TC1900001126.mm.2	1700025F22Rik	RIKEN cDNA 1700025F22 gene	chr19	2.89	2.54	1.28	0.003	0.5193
TC1700002549.mm.2	Fez2	fasciculation and elongation protein zeta 2 (zygin II)	chr17	8.78	8.42	1.28	0.0031	0.5285
TC0200001810.mm.2	Ckmt1	creatine kinase, mitochondrial 1, ubiquitous	chr2	4.71	5.32	-1.53	0.0031	0.5285
TC1900000646.mm.2	Scd2; Mir5114	stearoyl-Coenzyme A desaturase 2; microRNA 5114	chr19	10.08	10.45	-1.29	0.0032	0.5285
TC0X00000074.mm.2	Pim2	proviral integration site 2	chrX	6.02	6.44	-1.33	0.0032	0.5285
TC0200004020.mm.2	Olfr1181	olfactory receptor 1181	chr2	2.21	1.81	1.32	0.0032	0.5285
TC1300002617.mm.2	Ipo11	importin 11	chr13	8.1	7.69	1.33	0.0032	0.5285
TC1100002426.mm.2	Eml6	echinoderm microtubule associated protein like 6	chr11	4.52	4.98	-1.37	0.0032	0.5285
TC0600003084.mm.2	Clec4e	C-type lectin domain family 4, member e	chr6	5	5.45	-1.37	0.0032	0.5285
TC0200000365.mm.2	4931423N10Rik	RIKEN cDNA 4931423N10 gene	chr2	2.33	2.01	1.25	0.0032	0.5285
TC0700002684.mm.2	Zfp850	zinc finger protein 850	chr7	5.64	5.03	1.53	0.0033	0.5352
TC1300002276.mm.2	Srd5a1	steroid 5 alpha-reductase 1	chr13	8.91	8.34	1.48	0.0033	0.5352
TC0300001035.mm.2	Tspan2	tetraspanin 2	chr3	8.25	7.79	1.38	0.0034	0.5352
TC1900000962.mm.2	Tsga10ip	testis specific 10 interacting protein	chr19	3.98	3.54	1.36	0.0034	0.5369
TC1300001204.mm.2	Elovl7	ELOVL family member 7, elongation of long chain fatty acids (yeast)	chr13	5.47	4.81	1.58	0.0034	0.5352
TC0900002034.mm.2	A630095E13Rik	RIKEN cDNA A630095E13 gene	chr9	3.77	4.4	-1.55	0.0034	0.5352
TC1600002039.mm.2	Tiam1	T cell lymphoma invasion and metastasis 1	chr16	6.58	5.98	1.51	0.0035	0.5423
TC0600003612.mm.2	Klra10	killer cell lectin-like receptor subfamily A, member 10	chr6	1.79	1.5	1.22	0.0035	0.5397
TC1000002892.mm.2	Tph2	tryptophan hydroxylase 2	chr10	2.4	2.06	1.27	0.0036	0.5477
TC1900001773.mm.2	Lipo4	lipase, member O4	chr19	3.79	3.36	1.34	0.0036	0.5477
TC1400002088.mm.2	A730061H03Rik	RIKEN cDNA A730061H03 gene [Source:MGI Symbol;Acc:MGI:2445099]	chr14	3.66	4.36	-1.63	0.0037	0.5612
TC1100001882.mm.2	Cd300a	CD300A antigen	chr11	6.24	5.77	1.39	0.0038	0.5712
TC0500002685.mm.2	Tmprss11b	transmembrane protease, serine 11B	chr5	2.96	2.5	1.38	0.0039	0.5746
TC1600001270.mm.2	Igll1	immunoglobulin lambda-like polypeptide 1	chr16	5.18	5.55	-1.29	0.0039	0.5801
TC1800000610.mm.2	Iigp1	interferon inducible GTPase 1	chr18	6.06	5.51	1.46	0.004	0.5842
TC1600001019.mm.2	Slc5a3; Mrps6	solute carrier family 5 (inositol transporters), member 3; mitochondrial ribosomal protein S6	chr16	10.03	9.67	1.29	0.0041	0.5842
TC0300002045.mm.2	Siah2	seven in absentia 2	chr3	6.75	7.1	-1.28	0.0041	0.5842
TC0100003502.mm.2	Rgs4	regulator of G-protein signaling 4	chr1	6.74	5.85	1.86	0.0041	0.5842
TC0700001472.mm.2	Olfr574	olfactory receptor 574	chr7	3.07	2.53	1.46	0.0041	0.5842
TC1600001971.mm.2	Cyyr1	cysteine and tyrosine-rich protein 1	chr16	8.22	7.57	1.57	0.0041	0.5842
TC1100002218.mm.2	Zpbp	zona pellucida binding protein	chr11	4.04	3.49	1.47	0.0042	0.5842
TC0400001646.mm.2	Rsrp1	arginine/serine rich protein 1	chr4	10.01	10.29	-1.22	0.0042	0.5842
TC0200004456.mm.2	Pla2g4d	phospholipase A2, group IVD	chr2	6.24	5.43	1.75	0.0042	0.5879
TC0100003890.mm.2	Mndal	myeloid nuclear differentiation antigen like	chr1	6.55	6.02	1.45	0.0043	0.5898
TC0100003888.mm.2	Ifi204	interferon activated gene 204	chr1	7.93	7.59	1.27	0.0043	0.5898
TC0800000291.mm.2	Ank1	ankyrin 1, erythroid	chr8	5.48	5.81	-1.26	0.0043	0.5898
TC0X00001601.mm.2	Smpx	small muscle protein, X-linked	chrX	6.38	5.8	1.5	0.0044	0.591
TC0300001727.mm.2	Nlgn1	neuroligin 1	chr3	3.36	3.84	-1.4	0.0044	0.591
TC1000002927.mm.2	9530003J23Rik	RIKEN cDNA 9530003J23 gene	chr10	2.54	2.05	1.4	0.0044	0.591
TC0200004065.mm.2	Olfr1247	olfactory receptor 1247	chr2	1.99	1.71	1.21	0.0045	0.5943
TC1900001130.mm.2	Ms4a14	PREDICTED: membrane-spanning 4-domains, subfamily A, member 14 (Ms4a14), mRNA.	chr19	3.62	3.06	1.47	0.0045	0.5943
TC1600001050.mm.2	Chaf1b	chromatin assembly factor 1, subunit B (p60)	chr16	5.77	5.18	1.5	0.0045	0.5943
TC0100002605.mm.2	A630095N17Rik	RIKEN cDNA A630095N17 gene	chr1	3.55	4.12	-1.49	0.0045	0.5943
TC1600000539.mm.2	Gpr156	G protein-coupled receptor 156	chr16	7.12	7.6	-1.4	0.0046	0.5987
TC0500003379.mm.2	Eln	elastin	chr5	6.89	7.38	-1.4	0.0046	0.5977
TC1600002135.mm.2	Psmg1	proteasome (prosome, macropain) assembly chaperone 1	chr16	7.59	7.28	1.24	0.0047	0.6001
TC1600000971.mm.2	Gm6358	predicted gene 6358 [Source:MGI Symbol;Acc:MGI:3643237]	chr16	4.32	3.83	1.41	0.0047	0.6001
TC1000002330.mm.2	1700040L02Rik	RIKEN cDNA 1700040L02 gene	chr10	6	5.58	1.34	0.0047	0.6006
TC0700001408.mm.2	Ucp3	uncoupling protein 3 (mitochondrial, proton carrier)	chr7	6.33	5.88	1.36	0.0048	0.6039
TC1400002215.mm.2	Fdft1	farnesyl diphosphate farnesyl transferase 1	chr14	9.82	10.23	-1.32	0.0048	0.6083
TC0600003229.mm.2	Cd69	CD69 antigen	chr6	3.31	2.58	1.66	0.005	0.6249
TC0400002987.mm.2	Slc24a2	solute carrier family 24 (sodium/potassium/calcium exchanger), member 2	chr4	2.86	2.4	1.38	0.0051	0.6249
TC1300000295.mm.2	Prl3d3	prolactin family 3, subfamily d, member 3	chr13	6.3	7.74	-2.71	0.0051	0.6249
TC0700002523.mm.2	Gm5726; Gm8677	predicted gene 5726; predicted gene 8677	chr7	2.69	2.15	1.46	0.0051	0.6249
TC0700002566.mm.2	Gm5726; Gm8677	predicted gene 5726; predicted gene 8677	chr7	2.69	2.15	1.46	0.0051	0.6249
TC0100001373.mm.2	Nmnat2	nicotinamide nucleotide adenylyltransferase 2	chr1	6.33	5.86	1.39	0.0052	0.6257
TC1700002214.mm.2	Mdfi	MyoD family inhibitor	chr17	8.32	8.73	-1.33	0.0052	0.6257
TC0500002896.mm.2	Gbp11	guanylate binding protein 11	chr5	6.65	6.28	1.29	0.0052	0.6257
TC0700004626.mm.2	Sez6l2	seizure related 6 homolog like 2	chr7	3.73	4.17	-1.36	0.0053	0.6323
TCUn_JH58430400000005.mm.2	Pisd-ps3	phosphatidylserine decarboxylase, pseudogene 3	chrUn_JH584304	7.79	8.12	-1.26	0.0053	0.6286
TC1200001047.mm.2	Serpina3n	serine (or cysteine) peptidase inhibitor, clade A, member 3N	chr12	6.17	5.16	2.01	0.0055	0.6433
TC1000002495.mm.2	2310011J03Rik	RIKEN cDNA 2310011J03 gene	chr10	7.37	7.74	-1.3	0.0055	0.6433
TC0500000584.mm.2	0610040J01Rik	RIKEN cDNA 0610040J01 gene	chr5	5.46	5.84	-1.3	0.0055	0.6433
TC1300000294.mm.2	Prl3d2	prolactin family 3, subfamily d, member 1	chr13	6.26	7.52	-2.39	0.0056	0.6433
TC0100002210.mm.2	Mitd1	MIT, microtubule interacting and transport, domain containing 1	chr1	9.11	8.79	1.25	0.0056	0.6433
TC1700001013.mm.2	Catsperd	catsper channel auxiliary subunit delta	chr17	4.25	3.36	1.86	0.0056	0.6471
TC0400001062.mm.2	Tctex1d1	Tctex1 domain containing 1	chr4	3.08	3.43	-1.27	0.0057	0.6471
TC1600002022.mm.2	Krtap19-9b	keratin associated protein 19-9B	chr16	3	2.49	1.43	0.0057	0.6471
TC1900001414.mm.2	Ankrd22	ankyrin repeat domain 22	chr19	4.67	5.16	-1.41	0.0057	0.6471
TC0800001572.mm.2	Kcnk1	potassium channel, subfamily K, member 1	chr8	8.61	8.95	-1.26	0.0058	0.6471
TC0500002843.mm.2	Hpse	heparanase	chr5	8.32	7.86	1.38	0.0058	0.6471
TC0100000626.mm.2	Gpbar1	G protein-coupled bile acid receptor 1	chr1	5.37	5.8	-1.35	0.0058	0.6471
TC0300000161.mm.2	Tnfsf10	tumor necrosis factor (ligand) superfamily, member 10	chr3	7.67	7.01	1.59	0.006	0.6481
TC0X00000223.mm.2	Ssxa1	synovial sarcoma, X member A, breakpoint 1	chrX	3.63	3.27	1.29	0.006	0.6481
TC0100001858.mm.2	Nek2	NIMA (never in mitosis gene a)-related expressed kinase 2	chr1	4.71	4.05	1.58	0.006	0.6481
TC0900000821.mm.2	Megf11	multiple EGF-like-domains 11	chr9	4.89	5.83	-1.92	0.006	0.6481
TC1600002107.mm.2	Setd4	SET domain containing 4	chr16	6	5.51	1.41	0.0061	0.6481
TC1000000402.mm.2	Cd24a	CD24a antigen	chr10	7.33	7.84	-1.43	0.0061	0.6481
TC0500003018.mm.2	Asphd2	aspartate beta-hydroxylase domain containing 2	chr5	3.75	3.33	1.34	0.0061	0.6481
TC0500001979.mm.2	4930572O03Rik	spermatogenesis associated glutamate (E)-rich protein pseudogene	chr5	6.48	6.12	1.29	0.0061	0.6481
TC0100001721.mm.2	Lefty2	left-right determination factor 2	chr1	5.28	5.91	-1.55	0.0062	0.6481
TC1600002182.mm.2	Donson	downstream neighbor of SON	chr16	7.87	7.39	1.39	0.0062	0.6484
TC0700004481.mm.2	Nkx6-2	NK6 homeobox 2	chr7	4.95	4.62	1.26	0.0063	0.6505
TC1400002572.mm.2	Klhl1	kelch-like 1	chr14	3.39	3.83	-1.36	0.0063	0.6505
TC0200000220.mm.2	Il2ra	interleukin 2 receptor, alpha chain	chr2	3.06	2.78	1.21	0.0064	0.6505
TC0X00000922.mm.2	Gpr165	G protein-coupled receptor 165	chrX	3.52	4.15	-1.55	0.0064	0.6505
TC0500000303.mm.2	Agbl5	ATP/GTP binding protein-like 5	chr5	6.2	6.53	-1.26	0.0064	0.6505
TC1300000197.mm.2	Vmn1r194	vomeronasal 1 receptor 194	chr13	2.54	2.27	1.21	0.0065	0.6549
TC0900002104.mm.2	4931429I11Rik	RIKEN cDNA 4931429I11 gene	chr9	4.28	3.99	1.22	0.0066	0.6552
TC0500003171.mm.2	Rita1	RBPJ interacting and tubulin associated 1	chr5	5.68	5.95	-1.21	0.0067	0.6552
TC1700000373.mm.2	Prss29	protease, serine 29	chr17	4.07	4.46	-1.31	0.0067	0.6552
TC1700002776.mm.2	Pram1	PML-RAR alpha-regulated adaptor molecule 1	chr17	4.81	5.29	-1.39	0.0067	0.6552
TC0200002099.mm.2	Macrod2	MACRO domain containing 2	chr2	6.1	5.68	1.33	0.0067	0.6552
TC0300002325.mm.2	1500004A13Rik	RIKEN cDNA 1500004A13 gene	chr3	7.62	7.96	-1.26	0.0067	0.6552
TC1700000942.mm.2	Unc5cl	unc-5 homolog C (C. elegans)-like	chr17	5.66	6.09	-1.35	0.0068	0.6554
TC1300000883.mm.2	Slc6a3	solute carrier family 6 (neurotransmitter transporter, dopamine), member 3	chr13	4.33	3.82	1.42	0.0068	0.6552
TC1700000923.mm.2	Pgc	progastricsin (pepsinogen C)	chr17	9.15	8.5	1.56	0.0068	0.6552
TC1400001718.mm.2	A630023A22Rik	RIKEN cDNA A630023A22 gene	chr14	3.44	2.95	1.4	0.0068	0.6552
TC0400001000.mm.2	Gm12689	predicted gene 12689 [Source:MGI Symbol;Acc:MGI:3650433]	chr4	4.69	5.11	-1.34	0.007	0.6636
TC0Y00000556.mm.2	Ssty1; Gm20910	spermiogenesis specific transcript on the Y 1 (Ssty1), mRNA.; predicted gene, 20910	chrY	3.15	2.75	1.32	0.0071	0.6636
TC0Y00000555.mm.2	Ssty1	spermiogenesis specific transcript on the Y 1 (Ssty1), mRNA.; spermiogenesis specific transcript on the Y 1 [Source:MGI Symbol;Acc:MGI:1314663]; spermiogenesis specific transcript on the Y 1	chrY	3.15	2.75	1.32	0.0071	0.6636
TC1100000903.mm.2	Alox12b	arachidonate 12-lipoxygenase, 12R type	chr11	4.98	4.68	1.23	0.0071	0.6636
TC1000002905.mm.2	4933416C03Rik	RIKEN cDNA 4933416C03 gene	chr10	3.64	3.28	1.28	0.0071	0.6645
TC0400001524.mm.2	Fam229a	family with sequence similarity 229, member A	chr4	5.06	4.59	1.38	0.0073	0.6658
TC0800002948.mm.2	Fa2h	fatty acid 2-hydroxylase	chr8	7.78	8.17	-1.3	0.0073	0.6658
TC1100000503.mm.2	Olfr1392	olfactory receptor 1392	chr11	3.93	4.45	-1.43	0.0074	0.6658
TC1100000697.mm.2	Olfr320	olfactory receptor 320	chr11	4.54	4.95	-1.32	0.0075	0.6753
TC1500002243.mm.2	Pou6f1	POU domain, class 6, transcription factor 1	chr15	5.5	5.98	-1.4	0.0076	0.6793
TC0X00003301.mm.2	Reps2	RALBP1 associated Eps domain containing protein 2	chrX	8.61	8.93	-1.25	0.0077	0.6793
TC1600002094.mm.2	Rcan1	regulator of calcineurin 1	chr16	9.84	9.5	1.26	0.0077	0.6793
TC1400000430.mm.2	Gm10378	predicted gene 10378 [Source:MGI Symbol;Acc:MGI:3704430]	chr14	5.03	4.42	1.52	0.0077	0.6793
TC0900002326.mm.2	AY074887	cDNA sequence AY074887	chr9	3.91	4.35	-1.36	0.0077	0.6793
TC1300002449.mm.2	Gm9776	predicted gene 9776	chr13	6.42	5.9	1.43	0.0078	0.6807
TC1900001478.mm.2	Cyp2c68	cytochrome P450, family 2, subfamily c, polypeptide 68	chr19	3.26	2.86	1.33	0.0078	0.6807
TC1100000462.mm.2	Sox30	SRY (sex determining region Y)-box 30	chr11	5.54	5.02	1.43	0.0079	0.6807
TC0100001628.mm.2	Olfr218	olfactory receptor 218	chr1	2.22	1.94	1.21	0.0079	0.6807
TC0600000978.mm.2	Add2	adducin 2 (beta)	chr6	7.69	7.98	-1.23	0.0079	0.6807
TC0900003011.mm.2	Parp3	poly (ADP-ribose) polymerase family, member 3	chr9	7.66	7.26	1.32	0.008	0.6809
TC1700002224.mm.2	A530064D06Rik	RIKEN cDNA A530064D06 gene	chr17	2.96	3.36	-1.32	0.008	0.6809
TC0700000275.mm.2	Pglyrp1	peptidoglycan recognition protein 1	chr7	5.55	5.23	1.24	0.0081	0.6815
TC1500000605.mm.2	Gpt	glutamic pyruvic transaminase, soluble	chr15	3.7	3.27	1.35	0.0081	0.6815
TC1000000851.mm.2	Apc2	adenomatosis polyposis coli 2	chr10	4.96	5.45	-1.4	0.0081	0.6815
TC1000000803.mm.2	Vmn2r81	vomeronasal 2, receptor 81	chr10	2.15	1.84	1.24	0.0083	0.6994
TC1000001696.mm.2	Ulbp1	UL16 binding protein 1	chr10	6.49	6.08	1.33	0.0084	0.7013
TC0900000690.mm.2	Snupn	snurportin 1	chr9	7.23	6.95	1.22	0.0086	0.7013
TC1200002392.mm.2	Mok	MOK protein kinase	chr12	5.65	5	1.57	0.0086	0.7013
TC1200000021.mm.2	Adcy3	adenylate cyclase 3	chr12	5.78	5.29	1.4	0.0086	0.7013
TC1200000883.mm.2	BB287469	expressed sequence BB287469	chr12	3.76	3.28	1.4	0.0087	0.7013
TC1800001005.mm.2	Zfp521	zinc finger protein 521	chr18	5.93	5.43	1.41	0.0088	0.7013
TC1500002347.mm.2	Parp10	poly (ADP-ribose) polymerase family, member 10	chr15	9.7	9.33	1.29	0.0088	0.7013
TC0100002938.mm.2	2900060B14Rik	RIKEN cDNA 2900060B14 gene	chr1	12.13	12.48	-1.27	0.0088	0.7013
TC0X00000339.mm.2	Rhox3a	reproductive homeobox 3A	chrX	2.52	2.17	1.27	0.0089	0.7013
TC1300000596.mm.2	Nxnl2	nucleoredoxin-like 2	chr13	5.53	5.88	-1.28	0.0089	0.7013
TC0300000220.mm.2	4930429B21Rik	RIKEN cDNA 4930429B21 gene	chr3	3.74	3.26	1.4	0.0089	0.7013
TC0200003902.mm.2	Olfr154	olfactory receptor 154	chr2	2.7	2.39	1.24	0.009	0.7013
TC0100002477.mm.2	Crygd	crystallin, gamma D	chr1	4.16	3.51	1.57	0.009	0.7013
TC1800000107.mm.2	Cabyr	calcium-binding tyrosine-(Y)-phosphorylation regulated (fibrousheathin 2)	chr18	3.24	2.77	1.39	0.009	0.7013
TC0400003430.mm.2	AA415398	expressed sequence AA415398	chr4	6.22	5.91	1.24	0.009	0.7013
TC1600002128.mm.2	Erg	avian erythroblastosis virus E-26 (v-ets) oncogene related	chr16	8.08	7.67	1.33	0.0091	0.7013
TC1700000622.mm.2	Psmb8	proteasome (prosome, macropain) subunit, beta type 8 (large multifunctional peptidase 7)	chr17	7.29	7.01	1.22	0.0092	0.7013
TC0400001678.mm.2	E2f2	E2F transcription factor 2	chr4	5.51	5.14	1.29	0.0092	0.7013
TC0700001362.mm.2	Pak1	p21 protein (Cdc42/Rac)-activated kinase 1	chr7	8.06	8.46	-1.32	0.0093	0.7013
TC1700002348.mm.2	Tubb4a	tubulin, beta 4A class IVA	chr17	7.87	7.51	1.29	0.0094	0.7013
TC0100003889.mm.2	Mnda	myeloid cell nuclear differentiation antigen	chr1	8.2	7.91	1.23	0.0094	0.7013
TC1000002708.mm.2	Gm4792	predicted gene 4792	chr10	3.67	3.11	1.47	0.0094	0.7013
TC0600000270.mm.2	Cpa4	carboxypeptidase A4	chr6	4	3.4	1.52	0.0095	0.7013
TC1300001287.mm.2	BC067074	cDNA sequence BC067074	chr13	5.64	5.32	1.25	0.0095	0.7013
TC0200004335.mm.2	Olfr1307	olfactory receptor 1307	chr2	3.22	2.82	1.32	0.0096	0.7013
TC0200003912.mm.2	Olfr1037	olfactory receptor 1037	chr2	3.67	3.24	1.34	0.0096	0.7013
TC1500001712.mm.2	Arc	activity regulated cytoskeletal-associated protein	chr15	4.83	5.25	-1.34	0.0096	0.7013
TC0900000272.mm.2	Adamts8	a disintegrin-like and metallopeptidase (reprolysin type) with thrombospondin type 1 motif, 8	chr9	2.57	3	-1.35	0.0096	0.7013
TC0400000003.mm.2	Vmn1r2	vomeronasal 1 receptor 2	chr4	2.77	2.41	1.28	0.0097	0.7013
TC0400001125.mm.2	Hspb11	heat shock protein family B (small), member 11	chr4	6.86	6.48	1.3	0.0097	0.7013
TC0300002558.mm.2	Hsd3b2	hydroxy-delta-5-steroid dehydrogenase, 3 beta- and steroid delta-isomerase 2	chr3	5.43	4.98	1.37	0.0097	0.7013
TC1200001420.mm.2	Gen1	Gen homolog 1, endonuclease (Drosophila)	chr12	5.4	4.86	1.44	0.0099	0.7013
TC1700001473.mm.2	Tcte2; 2700054A10Rik	t-complex-associated testis expressed 2; RIKEN cDNA 2700054A10 gene	chr17	5.95	5.63	1.25	0.01	0.7013
TC1400001426.mm.2	Gm10339	predicted gene 10339 [Source:MGI Symbol;Acc:MGI:3704428]	chr14	7.38	7.78	-1.32	0.01	0.7013
TC1500001570.mm.2	Fbxo32	F-box protein 32	chr15	9.33	9.68	-1.28	0.01	0.7013
TC0X00000801.mm.2	Tmem47	transmembrane protein 47	chrX	8.28	7.79	1.4	0.0101	0.7013
TC1700000402.mm.2	Tmem8	transmembrane protein 8 (five membrane-spanning domains)	chr17	8.09	7.77	1.25	0.0101	0.7013
TC1000000564.mm.2	Nodal	nodal	chr10	4.93	5.34	-1.33	0.0101	0.7013
TC0300000834.mm.2	Lce3b	late cornified envelope 3B	chr3	3.4	3	1.32	0.0101	0.7013
TC0300000200.mm.2	Lrriq4	leucine-rich repeats and IQ motif containing 4	chr3	3.78	2.99	1.72	0.0102	0.7013
TC0500003297.mm.2	Stx2	syntaxin 2	chr5	9.51	9.25	1.2	0.0103	0.7013
TC1900001406.mm.2	Gm8975	predicted gene 8975 [Source:MGI Symbol;Acc:MGI:3648531]	chr19	3.82	3.47	1.27	0.0103	0.7013
TC1600000952.mm.2	N6amt1	N-6 adenine-specific DNA methyltransferase 1 (putative)	chr16	7.84	7.54	1.23	0.0104	0.7013
TC0100000103.mm.2	Ly96	lymphocyte antigen 96	chr1	9.49	8.83	1.59	0.0104	0.7013
TC1000001560.mm.2	Arhgap9	Rho GTPase activating protein 9	chr10	6.56	6.08	1.39	0.0104	0.7013
TC0800001256.mm.2	Tango6	transport and golgi organization 6	chr8	4.82	5.19	-1.29	0.0105	0.7013
TC1600002139.mm.2	Hmgn1	high mobility group nucleosomal binding domain 1	chr16	11.18	10.91	1.21	0.0105	0.7013
TC1400000360.mm.2	Ptpn20	protein tyrosine phosphatase, non-receptor type 20	chr14	2.27	1.85	1.34	0.0106	0.7013
TC0500001240.mm.2	Oasl1	2-5 oligoadenylate synthetase-like 1; 2'-5' oligoadenylate synthetase-like 1	chr5	4.81	4.17	1.55	0.0106	0.7013
TC1000001851.mm.2	E030030I06Rik	RIKEN cDNA E030030I06 gene	chr10	4.64	5.31	-1.59	0.0106	0.7013
TC1400001432.mm.2	Dnase1l3	deoxyribonuclease 1-like 3	chr14	10.17	9.78	1.31	0.0106	0.7013
TC1400002797.mm.2	Cphx3	cytoplasmic polyadenylated homeobox 3	chr14	5.45	4.9	1.46	0.0106	0.7013
TC0600002159.mm.2	Trpv6	transient receptor potential cation channel, subfamily V, member 6	chr6	8.09	7.76	1.25	0.0107	0.7013
TC0600003050.mm.2	Mical3	microtubule associated monooxygenase, calponin and LIM domain containing 3	chr6	9.8	10.08	-1.22	0.0107	0.7013
TC1200000073.mm.2	Matn3	matrilin 3	chr12	3.95	3.57	1.3	0.0107	0.7013
TC0X00001235.mm.2	Gm17267	predicted gene, 17267 [Source:MGI Symbol;Acc:MGI:4936901]; predicted gene, 17267	chrX	3.21	3.66	-1.37	0.0107	0.7013
TC1700001902.mm.2	Psmb9	proteasome (prosome, macropain) subunit, beta type 9 (large multifunctional peptidase 2)	chr17	6.3	5.95	1.28	0.0108	0.7013
TC0400002025.mm.2	Nphp4	nephronophthisis 4 (juvenile) homolog (human)	chr4	5.25	4.91	1.27	0.0108	0.7013
TC1000001366.mm.2	Cpm	carboxypeptidase M	chr10	8.11	8.44	-1.25	0.0108	0.7013
TC1200001562.mm.2	Sox11	SRY (sex determining region Y)-box 11	chr12	8.48	8.93	-1.36	0.0109	0.7013
TC1800000160.mm.2	Rnf125	ring finger protein 125	chr18	8.56	8.27	1.22	0.0109	0.7013
TC1000001804.mm.2	Ect2l	epithelial cell transforming sequence 2 oncogene-like	chr10	4.01	3.66	1.28	0.0109	0.7013
TC0100001377.mm.2	Shcbp1l	Shc SH2-domain binding protein 1-like	chr1	4.11	3.61	1.42	0.011	0.7013
TC1600001048.mm.2	Morc3	microrchidia 3	chr16	8.05	7.74	1.25	0.011	0.7013
TC1400002861.mm.2	Gm10377; Gm10375	predicted gene 10377; predicted gene 10375	chr14	2.61	2.09	1.43	0.011	0.7013
TC1800001279.mm.2	Spink11	serine peptidase inhibitor, Kazal type 11	chr18	3.56	2.94	1.54	0.0111	0.7013
TC0600003126.mm.2	Ptms	parathymosin	chr6	9.01	9.33	-1.25	0.0111	0.7013
TC0400000718.mm.2	Orm1	orosomucoid 1	chr4	6.58	5.82	1.69	0.0111	0.7013
TC0300003173.mm.2	Acadm	acyl-Coenzyme A dehydrogenase, medium chain	chr3	8.93	9.2	-1.21	0.0111	0.7013
TC1100002909.mm.2	Slc47a1	solute carrier family 47, member 1	chr11	4.64	5.26	-1.54	0.0112	0.7013
TC0200000316.mm.2	Otud1	OTU domain containing 1	chr2	6.17	5.86	1.24	0.0112	0.7013
TC0100001650.mm.2	Olfr220	olfactory receptor 220	chr1	2.93	2.26	1.59	0.0112	0.7013
TC1600000918.mm.2	Ncam2	neural cell adhesion molecule 2	chr16	5.03	5.38	-1.27	0.0113	0.7016
TC0700002554.mm.2	Gm16442; Gm16451	predicted gene 16442; predicted pseudogene 16451	chr7	3.26	2.68	1.5	0.0113	0.7013
TC0400003945.mm.2	Aadacl3	arylacetamide deacetylase-like 3	chr4	3.76	4.22	-1.37	0.0113	0.7013
TC0100003207.mm.2	Rgs1	regulator of G-protein signaling 1	chr1	6.65	5.58	2.1	0.0115	0.7029
TC1700001264.mm.2	Dync2li1	dynein cytoplasmic 2 light intermediate chain 1	chr17	6.67	6.38	1.22	0.0115	0.7029
TC0200002077.mm.2	Snap25	synaptosomal-associated protein 25	chr2	4.53	3.98	1.46	0.0116	0.7039
TC0400003000.mm.2	Hacd4	3-hydroxyacyl-CoA dehydratase 4	chr4	7.16	6.84	1.25	0.0116	0.7039
TC1200000334.mm.2	Agmo	alkylglycerol monooxygenase	chr12	5.98	5.58	1.32	0.0116	0.7029
TC0100003891.mm.2	Ifi203	interferon activated gene 203	chr1	6.84	6.34	1.42	0.0119	0.7148
TC0X00002207.mm.2	Gpc4	glypican 4	chrX	7.55	7.22	1.25	0.0119	0.7148
TC0700003609.mm.2	Ap3b2	adaptor-related protein complex 3, beta 2 subunit	chr7	6.28	5.83	1.37	0.0119	0.7148
TC1500001103.mm.2	Gm10337	predicted gene 10337 [Source:MGI Symbol;Acc:MGI:3704459]	chr15	5.37	5	1.29	0.0121	0.7167
TC1400000425.mm.2	Gm7995	predicted gene 7995 [Source:MGI Symbol;Acc:MGI:3779776]	chr14	4.93	4.43	1.42	0.0121	0.7167
TC0600000451.mm.2	Sva	seminal vesicle antigen	chr6	1.78	1.47	1.23	0.0122	0.7167
TC1100001015.mm.2	Itgae	integrin alpha E, epithelial-associated	chr11	3.98	3.63	1.28	0.0122	0.7167
TC1600001006.mm.2	Ifngr2	interferon gamma receptor 2	chr16	8.42	8.12	1.23	0.0122	0.7167
TC0300002912.mm.2	Alpk1	alpha-kinase 1	chr3	5.46	4.98	1.4	0.0122	0.7167
TC0700000402.mm.2	Cd79a	CD79A antigen (immunoglobulin-associated alpha)	chr7	3.89	4.28	-1.31	0.0123	0.7167
TC1100002788.mm.2	Glra1	glycine receptor, alpha 1 subunit	chr11	2.67	2.31	1.29	0.0124	0.7167
TC0100001574.mm.2	Fcgr4	Fc receptor, IgG, low affinity IV	chr1	3.62	3.25	1.29	0.0125	0.7167
TC0800000012.mm.2	C330021F23Rik	RIKEN cDNA C330021F23 gene	chr8	5.98	6.25	-1.21	0.0125	0.7167
TC0200004308.mm.2	Bbox1	butyrobetaine (gamma), 2-oxoglutarate dioxygenase 1 (gamma-butyrobetaine hydroxylase)	chr2	3.44	3.11	1.26	0.0125	0.7167
TC1300002392.mm.2	Vcan	versican	chr13	8.77	7.87	1.87	0.0127	0.7167
TC0800001797.mm.2	Angpt2	angiopoietin 2	chr8	9.61	9.17	1.36	0.0127	0.7167
TC0200002511.mm.2	Svs6	seminal vesicle secretory protein 6	chr2	1.88	2.41	-1.44	0.0128	0.7167
TC1300001349.mm.2	Gm7120	predicted gene 7120	chr13	7.12	6.37	1.67	0.0128	0.7167
TC0900001621.mm.2	Vipr1	vasoactive intestinal peptide receptor 1	chr9	3.98	3.69	1.22	0.0129	0.7167
TC1100004094.mm.2	Recql5	RecQ protein-like 5	chr11	6.42	6.75	-1.26	0.0129	0.7167
TC0800001903.mm.2	Plekha2	pleckstrin homology domain-containing, family A (phosphoinositide binding specific) member 2	chr8	8	7.72	1.21	0.0129	0.7167
TC1500002240.mm.2	Csrnp2	cysteine-serine-rich nuclear protein 2	chr15	7.25	7.54	-1.22	0.0129	0.7167
TC1400002796.mm.2	Cphx2	cytoplasmic polyadenylated homeobox 2	chr14	5.92	5.57	1.28	0.0129	0.7167
TC1100003567.mm.2	Acsf2	acyl-CoA synthetase family member 2	chr11	7.2	6.88	1.25	0.0129	0.7167
TC1400000421.mm.2	1700024B05Rik	RIKEN cDNA 1700024B05 gene [Source:MGI Symbol;Acc:MGI:1922768]; RIKEN cDNA 1700024B05 gene	chr14	4.76	4.04	1.66	0.0129	0.7167
TC1600002160.mm.2	Zbtb21	zinc finger and BTB domain containing 21	chr16	7.17	6.88	1.22	0.013	0.7167
TC1100000510.mm.2	Olfr1388	olfactory receptor 1388	chr11	3.88	3.39	1.4	0.013	0.7167
TC0700004633.mm.2	Gm15448	predicted gene 15448 [Source:MGI Symbol;Acc:MGI:3705216]; predicted gene 15448	chr7	6.39	6.11	1.22	0.013	0.7167
TC0500001972.mm.2	Gm9758	predicted gene 9758	chr5	4.71	4.23	1.4	0.0131	0.7167
TC1900000847.mm.2	Eno4	enolase 4	chr19	4	3.37	1.55	0.0131	0.7167
TC0300001330.mm.2	Lef1	lymphoid enhancer binding factor 1	chr3	5.82	5.54	1.22	0.0132	0.7167
TC1300000259.mm.2	Hist1h2bb	histone cluster 1, H2bb	chr13	7.41	7.71	-1.23	0.0132	0.7167
TC0800001959.mm.2	Chrna6	cholinergic receptor, nicotinic, alpha polypeptide 6	chr8	4.04	4.4	-1.28	0.0132	0.7167
TC0100003294.mm.2	Cacna1e	calcium channel, voltage-dependent, R type, alpha 1E subunit	chr1	3.96	3.66	1.23	0.0132	0.7167
TC0400000588.mm.2	Tal2	T cell acute lymphocytic leukemia 2	chr4	4.61	4.24	1.29	0.0133	0.7167
TC0400000284.mm.2	Rngtt	RNA guanylyltransferase and 5-phosphatase; RNA guanylyltransferase and 5'-phosphatase	chr4	7.59	7.88	-1.22	0.0133	0.7167
TC1100000701.mm.2	Olfr315	olfactory receptor 315	chr11	3.88	3.46	1.34	0.0133	0.7169
TC1500002261.mm.2	Krt84	keratin 84	chr15	2.88	2.49	1.31	0.0133	0.7169
TCX_GL456233_random00000002.mm.2	Tmlhe	trimethyllysine hydroxylase, epsilon	chrX_GL456233_random	6.26	5.89	1.3	0.0134	0.7185
TC1700002431.mm.2	Mtcl1	microtubule crosslinking factor 1	chr17	7.32	7.6	-1.22	0.0134	0.7183
TC1300000928.mm.2	Mctp1	multiple C2 domains, transmembrane 1	chr13	3.35	2.66	1.61	0.0135	0.7191
TC0X00000108.mm.2	Lancl3	LanC lantibiotic synthetase component C-like 3 (bacterial)	chrX	4.33	3.78	1.47	0.0135	0.719
TC0200004026.mm.2	Olfr1198	olfactory receptor 1198	chr2	3.5	3.11	1.31	0.0137	0.7251
TC1000001661.mm.2	Tespa1	thymocyte expressed, positive selection associated 1	chr10	1.97	2.29	-1.26	0.0138	0.7251
TC0300000693.mm.2	Cd5l	CD5 antigen-like	chr3	5.03	4.6	1.35	0.0138	0.7251
TC0300000864.mm.2	Rorc	RAR-related orphan receptor gamma	chr3	3.35	2.98	1.29	0.0139	0.7251
TC1000001518.mm.2	Fam19a2	family with sequence similarity 19, member A2	chr10	5.01	4.56	1.37	0.014	0.7251
TC0600002657.mm.2	Prokr1	prokineticin receptor 1	chr6	3.61	3.22	1.31	0.0141	0.7251
TC0700004225.mm.2	Palb2	partner and localizer of BRCA2	chr7	4.31	4.69	-1.3	0.0141	0.7251
TC0X00002267.mm.2	Mtap7d3	MAP7 domain containing 3	chrX	6.19	5.92	1.21	0.0141	0.7251
TC0700000413.mm.2	Megf8	multiple EGF-like-domains 8	chr7	6.2	6.53	-1.25	0.0142	0.7251
TC1700000637.mm.2	Ager	advanced glycosylation end product-specific receptor	chr17	6.8	6.52	1.22	0.0142	0.7251
TC1900001562.mm.2	Scd1	stearoyl-Coenzyme A desaturase 1	chr19	8.24	8.58	-1.26	0.0143	0.7251
TC0700000841.mm.2	Mtag2	metastasis associated gene 2	chr7	5.15	5.64	-1.4	0.0143	0.7251
TC0700001474.mm.2	Olfr582	olfactory receptor 582	chr7	4.08	4.37	-1.22	0.0145	0.7321
TC1100003511.mm.2	Dgke	diacylglycerol kinase, epsilon	chr11	7.84	7.45	1.31	0.0146	0.7321
TC0700001399.mm.2	Chrdl2	chordin-like 2	chr7	4.89	4.27	1.53	0.0146	0.7321
TC0500003024.mm.2	Adrbk2	adrenergic receptor kinase, beta 2	chr5	6.63	6.13	1.41	0.0146	0.7321
TC0400000518.mm.2	Col15a1	collagen, type XV, alpha 1	chr4	6.45	6	1.36	0.0147	0.7321
TC1500001940.mm.2	Cenpm	centromere protein M	chr15	6.06	5.55	1.42	0.0147	0.7321
TC0700001398.mm.2	Xrra1	X-ray radiation resistance associated 1	chr7	3.55	3.05	1.42	0.0148	0.7321
TC0100000135.mm.2	Gsta3	glutathione S-transferase, alpha 3	chr1	5.99	5.63	1.29	0.0148	0.7321
TC0800001848.mm.2	Gm7861; Gm7849	predicted gene 7861; predicted gene 7849	chr8	5.42	5.11	1.24	0.0148	0.7321
TC0800001844.mm.2	Gm7849; Gm7861	predicted gene 7849; predicted gene 7861	chr8	5.42	5.11	1.24	0.0148	0.7321
TC0700004615.mm.2	Obox2	oocyte specific homeobox 2	chr7	2.58	2.28	1.23	0.015	0.7362
TC0500001220.mm.2	Ung	uracil DNA glycosylase	chr5	4.91	5.34	-1.34	0.0151	0.7398
TC0200002315.mm.2	Asxl1	additional sex combs like 1	chr2	7.3	7.58	-1.21	0.0151	0.7398
TC0400003240.mm.2	Fam159a	family with sequence similarity 159, member A	chr4	6.32	6.02	1.23	0.0152	0.7419
TC0200002300.mm.2	Cox4i2	cytochrome c oxidase subunit IV isoform 2	chr2	6.61	6.33	1.22	0.0152	0.7419
TC0200001315.mm.2	Olfr1168	olfactory receptor 1168	chr2	2.47	2.16	1.24	0.0154	0.7479
TC0200001314.mm.2	Olfr1161	olfactory receptor 1161	chr2	2.24	1.96	1.22	0.0154	0.7464
TC1100001878.mm.2	Kif19a	kinesin family member 19A	chr11	5.03	4.65	1.3	0.0155	0.7479
TC0300001521.mm.2	Adgrl4	adhesion G protein-coupled receptor L4	chr3	9.87	9.54	1.25	0.0155	0.7481
TC0200004024.mm.2	Olfr1196	olfactory receptor 1196	chr2	1.81	1.54	1.21	0.0158	0.7595
TC1700001322.mm.2	Ppp1r21	protein phosphatase 1, regulatory subunit 21	chr17	8.74	9.01	-1.21	0.0159	0.7608
TC1100003763.mm.2	Krt17	keratin 17	chr11	2.59	2.97	-1.3	0.0159	0.7608
TC0100000301.mm.2	Slc9a4	solute carrier family 9 (sodium/hydrogen exchanger), member 4	chr1	3.72	3.31	1.33	0.0162	0.7649
TC1900001419.mm.2	Lipa	lysosomal acid lipase A	chr19	9.89	9.59	1.23	0.0162	0.7649
TC0400003667.mm.2	Trnau1ap	tRNA selenocysteine 1 associated protein 1	chr4	6.8	7.17	-1.29	0.0163	0.7649
TC1800001177.mm.2	Prob1	proline rich basic protein 1	chr18	5.22	4.91	1.24	0.0163	0.7649
TC1200000484.mm.2	Pax9	paired box 9	chr12	5.37	4.99	1.3	0.0163	0.7649
TC0600003336.mm.2	Erp27	endoplasmic reticulum protein 27	chr6	3.9	3.32	1.49	0.0163	0.7649
TC0200004568.mm.2	Bub1	budding uninhibited by benzimidazoles 1 homolog (S. cerevisiae)	chr2	3.33	2.25	2.11	0.0166	0.7794
TC0200001846.mm.2	Duoxa2	dual oxidase maturation factor 2	chr2	4.19	3.87	1.25	0.0167	0.7798
TC0600001532.mm.2	Clec12a	C-type lectin domain family 12, member a	chr6	6.24	5.08	2.23	0.0168	0.785
TC1300000481.mm.2	Edn1	endothelin 1	chr13	7.95	7.6	1.28	0.0169	0.7859
TC0200005287.mm.2	Ctcfl	CCCTC-binding factor (zinc finger protein)-like	chr2	4.27	3.95	1.24	0.0169	0.7859
TC1700002497.mm.2	Ndc80	NDC80 homolog, kinetochore complex component (S. cerevisiae)	chr17	5.89	5.48	1.33	0.017	0.7874
TC0500002254.mm.2	Sorcs2	sortilin-related VPS10 domain containing receptor 2	chr5	5.48	6.59	-2.17	0.0171	0.7874
TC0600002710.mm.2	Vmn1r53	vomeronasal 1 receptor 53	chr6	2.86	2.4	1.37	0.0172	0.7874
TC1100003733.mm.2	Gm14180	predicted gene 14180 [Source:MGI Symbol;Acc:MGI:3650017]	chr11	5.9	6.24	-1.26	0.0172	0.7874
TC0700002657.mm.2	Egln2	egl-9 family hypoxia-inducible factor 2	chr7	7.03	7.36	-1.26	0.0172	0.7874
TC1300000942.mm.2	Pou5f2	POU domain class 5, transcription factor 2	chr13	4.42	4.86	-1.35	0.0173	0.7897
TC0500003729.mm.2	Gbp8	guanylate-binding protein 8	chr5	6.14	5.68	1.38	0.0174	0.7897
TC1500000074.mm.2	Capsl	calcyphosine-like	chr15	3.74	3.21	1.44	0.0175	0.7897
TC0200004563.mm.2	Mal	myelin and lymphocyte protein, T cell differentiation protein	chr2	8.87	8.39	1.39	0.0176	0.7907
TC0X00000454.mm.2	Stk26	serine/threonine kinase 26	chrX	6.19	5.44	1.69	0.0177	0.7907
TC0X00002468.mm.2	Gm38425; Gab3	predicted gene, 38425; growth factor receptor bound protein 2-associated protein 3	chrX	3.88	3.53	1.28	0.0177	0.7907
TC0100000023.mm.2	St18	suppression of tumorigenicity 18	chr1	2.31	1.92	1.31	0.0179	0.7916
TC0700001437.mm.2	Rpl31	ribosomal protein L31	chr7	5.71	6.08	-1.3	0.0179	0.7916
TC1700002490.mm.2	Emilin2	elastin microfibril interfacer 2	chr17	8.58	8.28	1.23	0.0179	0.7916
TC0800002238.mm.2	Wdr17	WD repeat domain 17	chr8	2.11	1.76	1.27	0.0181	0.7942
TC1300000205.mm.2	Vmn1r200	vomeronasal 1 receptor 200	chr13	3.12	3.45	-1.26	0.0181	0.7942
TC0700001476.mm.2	Olfr584	olfactory receptor 584	chr7	3.36	3.68	-1.25	0.0181	0.7942
TC1000002211.mm.2	Oit3	oncoprotein induced transcript 3	chr10	9.3	8.75	1.46	0.0182	0.7942
TC1500001683.mm.2	Kcnk9	potassium channel, subfamily K, member 9	chr15	4.35	3.5	1.8	0.0182	0.7956
TC1300001699.mm.2	Prl7c1	prolactin family 7, subfamily c, member 1	chr13	9.64	8.75	1.85	0.0183	0.7957
TC0200003624.mm.2	Dpp4	dipeptidylpeptidase 4	chr2	5.63	4.98	1.57	0.0183	0.7957
TC0600003287.mm.2	Tas2r115	taste receptor, type 2, member 115	chr6	2.09	1.79	1.23	0.0186	0.7977
TC1500000303.mm.2	Rims2	regulating synaptic membrane exocytosis 2	chr15	4.81	4.25	1.47	0.0186	0.7977
TC1000000465.mm.2	Dcbld1	discoidin, CUB and LCCL domain containing 1	chr10	6.47	6.13	1.27	0.0186	0.7977
TC1800000011.mm.2	Lyzl1	lysozyme-like 1	chr18	2.69	2.25	1.36	0.0188	0.8003
TC1600002045.mm.2	Scaf4	SR-related CTD-associated factor 4	chr16	9.97	9.68	1.22	0.0189	0.8003
TC0100003591.mm.2	Pydc4	pyrin domain containing 4	chr1	5.44	4.92	1.43	0.0189	0.8003
TC1400000462.mm.2	Gm8212	predicted gene 8212 [Source:MGI Symbol;Acc:MGI:3643591]; predicted gene 8212	chr14	4.15	3.82	1.26	0.0189	0.8003
TC1500002061.mm.2	Syt10	synaptotagmin X	chr15	4.64	5.02	-1.31	0.019	0.801
TC1600001876.mm.2	Speer2	spermatogenesis associated glutamate (E)-rich protein 2	chr16	1.98	1.69	1.22	0.019	0.801
TC0400002606.mm.2	Gabbr2	gamma-aminobutyric acid (GABA) B receptor, 2	chr4	5.95	5.6	1.27	0.019	0.8003
TC1300001383.mm.2	Akr1e1	aldo-keto reductase family 1, member E1	chr13	7.23	6.92	1.24	0.019	0.8003
TC0700000705.mm.2	Zfp619	zinc finger protein 619	chr7	5.58	5.27	1.24	0.0192	0.8027
TC0100001560.mm.2	Rgs5	regulator of G-protein signaling 5	chr1	8.28	7.8	1.39	0.0192	0.8027
TC1900000444.mm.2	Mlana	melan-A	chr19	4.97	4.63	1.26	0.0192	0.8027
TC1800001637.mm.2	Slc14a1	solute carrier family 14 (urea transporter), member 1	chr18	8.44	8.09	1.27	0.0193	0.8039
TC1700000009.mm.2	Tiam2	T cell lymphoma invasion and metastasis 2	chr17	5.33	4.62	1.63	0.0194	0.8044
TC0X00001056.mm.2	Magee1	melanoma antigen, family E, 1	chrX	5.77	5.49	1.21	0.0194	0.8044
TC0X00003091.mm.2	Irs4	insulin receptor substrate 4	chrX	2.88	3.3	-1.33	0.0194	0.8044
TC0800000328.mm.2	Plpp5	phospholipid phosphatase 5	chr8	9.31	9.65	-1.27	0.0195	0.8045
TC0X00000351.mm.2	Rhox3e	reproductive homeobox 3E	chrX	3.39	3.12	1.2	0.0196	0.8045
TC1500002332.mm.2	Gsdmcl2	gasdermin C-like 2	chr15	2.57	2.08	1.4	0.0196	0.8045
TC0700003593.mm.2	Fes	feline sarcoma oncogene	chr7	5.62	5.1	1.43	0.0196	0.8045
TC1200001275.mm.2	Btbd6	BTB (POZ) domain containing 6	chr12	5.51	5.21	1.22	0.0196	0.8045
TC1100002480.mm.2	Smim23	small integral membrane protein 23	chr11	4.41	4.88	-1.38	0.0197	0.8045
TC0700004273.mm.2	Lat	linker for activation of T cells	chr7	6	6.4	-1.32	0.0198	0.8073
TC0X00000089.mm.2	Ssxb10	synovial sarcoma, X member B, breakpoint 10	chrX	4.49	4.11	1.31	0.0199	0.8075
TC1100003906.mm.2	1700052K11Rik	RIKEN cDNA 1700052K11 gene	chr11	7.69	7.97	-1.21	0.02	0.8076
TC0400001163.mm.2	Calr4	calreticulin 4	chr4	5.48	5.04	1.36	0.0205	0.8168
TC0400003320.mm.2	Cyp4b1-ps2	cytochrome P450, family 4, subfamily b, polypeptide 1, pseudogene 2	chr4	3.56	4.08	-1.43	0.0206	0.8168
TC0800000844.mm.2	Tom1	target of myb1 homolog (chicken)	chr8	8.19	8.47	-1.21	0.0207	0.8169
TC0200001675.mm.2	Aven	apoptosis, caspase activation inhibitor	chr2	7.29	7.01	1.22	0.0207	0.8169
TC1000001040.mm.2	Fbxo7	F-box protein 7	chr10	8.13	7.84	1.22	0.0208	0.8185
TC0300001788.mm.2	Lrrc31	leucine rich repeat containing 31	chr3	3.66	3.96	-1.23	0.0209	0.8209
TC0300002126.mm.2	Trim59	tripartite motif-containing 59	chr3	6.17	6.43	-1.2	0.0211	0.8209
TC1300001764.mm.2	Serpinb1c	serine (or cysteine) peptidase inhibitor, clade B, member 1c	chr13	6.08	5.66	1.34	0.0211	0.8209
TC0100003416.mm.2	BC055324	cDNA sequence BC055324	chr1	6.21	6.6	-1.31	0.0211	0.8209
TC0100003830.mm.2	Sertad4	SERTA domain containing 4	chr1	4.32	4.64	-1.25	0.0212	0.8209
TC1400000268.mm.2	Hesx1	homeobox gene expressed in ES cells	chr14	3.99	4.27	-1.21	0.0212	0.8209
TC1500000081.mm.2	Rad1	RAD1 checkpoint DNA exonuclease	chr15	6.33	6.06	1.2	0.0213	0.8209
TC0100003276.mm.2	E330020D12Rik	Riken cDNA E330020D12 gene	chr1	5.84	7.02	-2.26	0.0213	0.8209
TC1100002233.mm.2	Cobl	cordon-bleu WH2 repeat	chr11	8.32	7.96	1.28	0.0213	0.8209
TC0600003144.mm.2	Tuba3a	tubulin, alpha 3A	chr6	4.49	4.15	1.27	0.0214	0.8221
TC1100003561.mm.2	Abcc3	ATP-binding cassette, sub-family C (CFTR/MRP), member 3	chr11	7.29	6.94	1.28	0.0214	0.8209
TC0400001129.mm.2	Ndc1	NDC1 transmembrane nucleoporin	chr4	10.63	10.27	1.29	0.0215	0.8221
TC0100003867.mm.2	Serpinb10	serine (or cysteine) peptidase inhibitor, clade B (ovalbumin), member 10	chr1	4.75	4.09	1.59	0.0217	0.8272
TC1500002039.mm.2	Mapk11	mitogen-activated protein kinase 11	chr15	5.8	5.48	1.25	0.0217	0.8272
TC1700002368.mm.2	Efna5	ephrin A5	chr17	6.75	6.4	1.27	0.0217	0.8272
TC1600000305.mm.2	Map3k13	mitogen-activated protein kinase kinase kinase 13	chr16	5.1	4.79	1.24	0.0218	0.8272
TC0200005064.mm.2	Emilin3	elastin microfibril interfacer 3	chr2	3.58	3.23	1.27	0.0219	0.8298
TC0X00002435.mm.2	Pdzd4	PDZ domain containing 4	chrX	5.2	5.58	-1.3	0.022	0.8309
TC1300001575.mm.2	Hist1h4i	histone cluster 1, H4i	chr13	8.49	8.88	-1.31	0.022	0.8309
TC0700001250.mm.2	Vmn2r79	vomeronasal 2, receptor 79	chr7	1.97	1.65	1.25	0.0222	0.8309
TC0700001169.mm.2	Pde8a	phosphodiesterase 8A	chr7	8.89	8.58	1.24	0.0222	0.8309
TC0700001497.mm.2	Olfr613	olfactory receptor 613	chr7	3.35	3.05	1.23	0.0226	0.8309
TC1300000383.mm.2	Nqo2	NAD(P)H dehydrogenase, quinone 2	chr13	6.72	6.45	1.21	0.0226	0.8309
TC1500002175.mm.2	Lalba	lactalbumin, alpha	chr15	3.46	3.73	-1.21	0.0226	0.8309
TC0900001582.mm.2	Exog	endo/exonuclease (5-3), endonuclease G-like; endo/exonuclease (5'-3'), endonuclease G-like	chr9	6.11	5.78	1.26	0.0226	0.8309
TC1600000529.mm.2	Hcls1	hematopoietic cell specific Lyn substrate 1	chr16	6.21	5.7	1.42	0.0227	0.8309
TC0X00001223.mm.2	Gm17714	PREDICTED: predicted gene, 17714 (Gm17714), mRNA.	chrX	2.49	2.06	1.34	0.0228	0.8309
TC0500002757.mm.2	Cxcl11	chemokine (C-X-C motif) ligand 11	chr5	3.76	3.19	1.48	0.0228	0.8309
TC0900003042.mm.2	Sema3f	sema domain, immunoglobulin domain (Ig), short basic domain, secreted, (semaphorin) 3F	chr9	9.38	9.7	-1.25	0.0229	0.8309
TC1300001670.mm.2	Aldh5a1	aldhehyde dehydrogenase family 5, subfamily A1	chr13	6.37	6	1.29	0.0229	0.8309
TC1100002037.mm.2	Npb	neuropeptide B	chr11	6.12	5.65	1.38	0.0231	0.8309
TC1600001961.mm.2	Mrpl39	mitochondrial ribosomal protein L39	chr16	7.18	6.87	1.24	0.0231	0.8309
TC0400003349.mm.2	Mmachc	methylmalonic aciduria cblC type, with homocystinuria	chr4	7.68	7.4	1.22	0.0231	0.8309
TC1200001001.mm.2	Kif4-ps	kinesin family member 4, pseudogene	chr12	3.27	3.84	-1.48	0.0231	0.8309
TC0900000345.mm.2	Gm9513	predicted gene 9513	chr9	2.8	2.52	1.21	0.0231	0.8309
TC0700003414.mm.2	Fam189a1	family with sequence similarity 189, member A1	chr7	6.09	5.64	1.37	0.0231	0.8309
TC0100002242.mm.2	Rfx8	regulatory factor X 8	chr1	2.9	2.59	1.23	0.0232	0.8312
TC0700001841.mm.2	Itgal	integrin alpha L	chr7	4.42	4.87	-1.37	0.0232	0.8309
TC1500001144.mm.2	Fbxo4	F-box protein 4	chr15	6.8	6.48	1.25	0.0232	0.8309
TC1600000284.mm.2	Ece2	endothelin converting enzyme 2	chr16	4.09	3.76	1.26	0.0232	0.8309
TC1700000464.mm.2	Pacsin1	protein kinase C and casein kinase substrate in neurons 1	chr17	5.96	5.43	1.45	0.0234	0.8315
TC1600001057.mm.2	Ttc3	tetratricopeptide repeat domain 3	chr16	8.63	8.27	1.28	0.0235	0.8315
TC1800000640.mm.2	Gm9949	predicted gene 9949	chr18	3.91	3.55	1.29	0.0235	0.8315
TC0400000899.mm.2	Gm13275; Gm13285	predicted gene 13275; predicted gene 13285	chr4	4.37	3.97	1.31	0.0236	0.8325
TC1900000320.mm.2	Nmrk1	nicotinamide riboside kinase 1	chr19	8.04	7.61	1.35	0.0237	0.8331
TC0200000312.mm.2	Msrb2	methionine sulfoxide reductase B2	chr2	4.91	4.14	1.7	0.0238	0.8348
TC0500000435.mm.2	Tmem128	transmembrane protein 128	chr5	8.68	8.37	1.24	0.0239	0.8384
TC1600002056.mm.2	Urb1	URB1 ribosome biogenesis 1 homolog (S. cerevisiae)	chr16	7.06	6.76	1.22	0.024	0.8391
TC1100002570.mm.2	Fabp6	fatty acid binding protein 6, ileal (gastrotropin)	chr11	4.61	3.92	1.61	0.0241	0.8409
TC1100003532.mm.2	Stxbp4	syntaxin binding protein 4	chr11	5.37	5.75	-1.3	0.0242	0.8409
TC0300002820.mm.2	Plppr4	phospholipid phosphatase related 4	chr3	4.3	3.46	1.79	0.0242	0.8409
TC0200003885.mm.2	P2rx3	purinergic receptor P2X, ligand-gated ion channel, 3	chr2	5.19	4.64	1.46	0.0244	0.8409
TC1900000441.mm.2	Cd274	CD274 antigen	chr19	7.67	7.3	1.3	0.0244	0.8409
TC0900000873.mm.2	Gm10647	predicted gene 10647 [Source:MGI Symbol;Acc:MGI:3642036]; predicted gene 10647	chr9	3.2	2.81	1.31	0.0245	0.8409
TC1200000884.mm.2	Gm1995	REX1, RNA exonuclease 1 homolog pseudogene	chr12	4.82	4.53	1.22	0.0245	0.8409
TC0200001747.mm.2	Disp2	dispatched homolog 2 (Drosophila)	chr2	5.33	4.87	1.38	0.0245	0.8409
TC0900000342.mm.2	9230113P08Rik	RIKEN cDNA 9230113P08 gene	chr9	2.75	2.32	1.35	0.0245	0.8409
TC0100002596.mm.2	Ccdc108	coiled-coil domain containing 108	chr1	4.16	3.75	1.33	0.0248	0.8419
TC0600001729.mm.2	Sspn	sarcospan	chr6	5.61	6.02	-1.33	0.0249	0.8419
TC0200005295.mm.2	Ankrd60	ankyrin repeat domain 60	chr2	4.05	3.77	1.21	0.0249	0.8419
TC0500001976.mm.2	4930572O03Rik	spermatogenesis associated glutamate (E)-rich protein pseudogene	chr5	6.71	6.38	1.26	0.0249	0.8419
TC0800000941.mm.2	Samd1	sterile alpha motif domain containing 1	chr8	7.06	7.43	-1.29	0.0251	0.8419
TC1000001592.mm.2	Mip	major intrinsic protein of lens fiber	chr10	4.02	4.39	-1.28	0.0251	0.8419
TC0X00000021.mm.2	Gm10922	predicted gene 10922	chrX	3.36	2.99	1.29	0.0251	0.8419
TC1400000318.mm.2	Nek4	NIMA (never in mitosis gene a)-related expressed kinase 4	chr14	6.84	6.5	1.27	0.0252	0.8419
TC0500000949.mm.2	1700007G11Rik	RIKEN cDNA 1700007G11 gene	chr5	5.05	4.69	1.28	0.0253	0.8419
TC1500000821.mm.2	Ppara	peroxisome proliferator activated receptor alpha	chr15	3.78	3.24	1.45	0.0254	0.8419
TC1800001150.mm.2	Nme5	NME/NM23 family member 5	chr18	6.94	6.57	1.29	0.0255	0.8419
TC1400002021.mm.2	Zfp219	zinc finger protein 219	chr14	6.75	7.11	-1.28	0.0257	0.8419
TC1100000033.mm.2	Sec14l3	SEC14-like lipid binding 3	chr11	3.03	3.56	-1.45	0.0257	0.8419
TC0X00001111.mm.2	Pou3f4	POU domain, class 3, transcription factor 4	chrX	4	3.64	1.29	0.0257	0.8419
TC0400001921.mm.2	Nppb	natriuretic peptide type B	chr4	8.73	9.61	-1.85	0.0258	0.8419
TC0700002120.mm.2	AU018091	expressed sequence AU018091	chr7	9.66	9.28	1.3	0.0258	0.8419
TC0500000609.mm.2	Klb	klotho beta	chr5	6.13	5.61	1.44	0.0259	0.8419
TC0700000535.mm.2	Zfp790	zinc finger protein 790	chr7	6.58	7.1	-1.43	0.026	0.8419
TC0700004649.mm.2	Flt3l	FMS-like tyrosine kinase 3 ligand	chr7	6.03	5.71	1.25	0.026	0.8419
TC1300001131.mm.2	Mrps27	mitochondrial ribosomal protein S27	chr13	7.35	7.01	1.27	0.0261	0.8419
TC0800001475.mm.2	BC048644	cDNA sequence BC048644	chr8	3.28	2.83	1.36	0.0261	0.8419
TC0900000048.mm.2	Mmp1a	matrix metallopeptidase 1a (interstitial collagenase)	chr9	5.04	4.44	1.51	0.0262	0.8419
TC0300001413.mm.2	Adh6-ps1	alcohol dehydrogenase 6 (class V), pseudogene 1	chr3	3.12	3.4	-1.21	0.0262	0.8419
TC0700000988.mm.2	Pcsk6	proprotein convertase subtilisin/kexin type 6	chr7	7.05	6.68	1.29	0.0263	0.8419
TC1900001123.mm.2	AW112010	expressed sequence AW112010	chr19	6.15	5.87	1.21	0.0263	0.8419
TC0700002974.mm.2	Atf5	activating transcription factor 5	chr7	6.58	6.97	-1.31	0.0263	0.8419
TC1000001192.mm.2	Epyc	epiphycan	chr10	3.47	2.96	1.43	0.0264	0.8419
TC1300000020.mm.2	Akr1c19	aldo-keto reductase family 1, member C19	chr13	2.6	2.32	1.22	0.0264	0.8419
TC1300002360.mm.2	Polr3g	polymerase (RNA) III (DNA directed) polypeptide G	chr13	8.24	7.93	1.23	0.0265	0.8419
TC1100000851.mm.2	Myh3	myosin, heavy polypeptide 3, skeletal muscle, embryonic	chr11	2.68	3.04	-1.29	0.0265	0.8419
TC1000000717.mm.2	Ggt1	gamma-glutamyltransferase 1	chr10	9.39	9.69	-1.24	0.0265	0.8419
TC0300001110.mm.2	AI504432	expressed sequence AI504432	chr3	3.54	3.08	1.38	0.0265	0.8419
TC1700000194.mm.2	Zfp960	zinc finger protein 960	chr17	8.12	8.52	-1.32	0.0266	0.8419
TC0100001634.mm.2	Pydc3	pyrin domain containing 3	chr1	5.47	4.98	1.4	0.0266	0.8419
TC0500003014.mm.2	Srrd	SRR1 domain containing	chr5	6.15	6.52	-1.29	0.0267	0.8419
TC0200000593.mm.2	Ptrh1	peptidyl-tRNA hydrolase 1 homolog (S. cerevisiae)	chr2	7.68	7.33	1.28	0.0268	0.8419
TC0700001702.mm.2	9030624J02Rik	RIKEN cDNA 9030624J02 gene	chr7	8.91	9.19	-1.21	0.0268	0.8419
TC1900000029.mm.2	Gpr152	G protein-coupled receptor 152	chr19	3.33	2.97	1.28	0.0269	0.8419
TC0800002706.mm.2	Ces1g	carboxylesterase 1G	chr8	4.32	3.88	1.36	0.0269	0.8419
TC1900000417.mm.2	Kcnv2	potassium channel, subfamily V, member 2	chr19	6.26	5.92	1.27	0.027	0.8419
TC0500002754.mm.2	Sdad1	SDA1 domain containing 1	chr5	8.4	8.07	1.25	0.0271	0.8419
TC0700000647.mm.2	Pepd	peptidase D	chr7	9.65	9.93	-1.22	0.0271	0.8419
TC0X00001515.mm.2	Fam120c	family with sequence similarity 120, member C	chrX	6.13	5.64	1.4	0.0271	0.8419
TC0600000327.mm.2	Akr1b7	aldo-keto reductase family 1, member B7	chr6	4.45	3.93	1.43	0.0271	0.8419
TC1100003462.mm.2	Ypel2	yippee-like 2 (Drosophila)	chr11	8.54	8.93	-1.31	0.0273	0.8462
TC1400001409.mm.2	Gm3618	predicted gene 3618 [Source:MGI Symbol;Acc:MGI:3781794]; predicted gene 3618	chr14	7.15	7.54	-1.31	0.0274	0.8462
TC0500000922.mm.2	Cxcl13	chemokine (C-X-C motif) ligand 13	chr5	5.78	5.1	1.6	0.0274	0.8462
TC1100004265.mm.2	Igtp	interferon gamma induced GTPase	chr11	7.14	6.75	1.31	0.0275	0.8466
TC0300002735.mm.2	Atxn7l2	ataxin 7-like 2	chr3	5.32	5.71	-1.31	0.0275	0.8466
TC1300001573.mm.2	Prss16	protease, serine 16 (thymus)	chr13	6.81	7.21	-1.32	0.0277	0.8466
TC0100000045.mm.2	Mcmdc2	minichromosome maintenance domain containing 2	chr1	4.96	4.56	1.32	0.0277	0.8466
TC1000001133.mm.2	Hal	histidine ammonia lyase	chr10	6.09	5.6	1.41	0.0277	0.8466
TC0Y00000028.mm.2	Gm21900	predicted gene, 21900 [Source:MGI Symbol;Acc:MGI:5434064]	chrY	2.22	1.92	1.24	0.0279	0.8466
TC0Y00000023.mm.2	Gm21788	predicted gene, 21788 [Source:MGI Symbol;Acc:MGI:5433952]	chrY	3.47	2.63	1.79	0.0279	0.8466
TC0500000928.mm.2	Anxa3	annexin A3	chr5	10.51	10.23	1.21	0.0279	0.8466
TC1900001422.mm.2	Ifit1bl1	interferon induced protein with tetratricpeptide repeats 1B like 1	chr19	5.1	4.68	1.34	0.028	0.8466
TC1400000135.mm.2	Thrb	thyroid hormone receptor beta	chr14	6.18	5.76	1.33	0.0282	0.8466
TC0700003568.mm.2	Pex11a	peroxisomal biogenesis factor 11 alpha	chr7	7.45	7.73	-1.22	0.0282	0.8466
TC0100000440.mm.2	Casp8	caspase 8	chr1	9.12	8.78	1.27	0.0282	0.8466
TC1100001643.mm.2	Tubg2	tubulin, gamma 2	chr11	6.92	6.42	1.42	0.0283	0.8466
TC0300001765.mm.2	Tmem212	transmembrane protein 212	chr3	5.56	5.84	-1.21	0.0283	0.8466
TC0X00002116.mm.2	Tenm1	teneurin transmembrane protein 1	chrX	3.53	3.22	1.23	0.0283	0.8466
TC1100003822.mm.2	Ppy	pancreatic polypeptide	chr11	6.28	5.99	1.22	0.0284	0.8466
TC1500001348.mm.2	Nipal2	NIPA-like domain containing 2	chr15	6.66	6.32	1.26	0.0284	0.8466
TC0400001829.mm.2	Gm13043; Gm13057; Gm13040	predicted gene 13043; predicted gene 13057; predicted gene 13040	chr4	2.86	2.48	1.3	0.0285	0.8487
TC1700001154.mm.2	Ehd3	EH-domain containing 3	chr17	7.01	6.71	1.23	0.0286	0.8487
TC1700000711.mm.2	Ppp1r10; Mir1894	protein phosphatase 1, regulatory subunit 10; microRNA 1894	chr17	7.55	7.88	-1.26	0.0288	0.8518
TC1700000502.mm.2	Pi16	peptidase inhibitor 16	chr17	3.48	4.02	-1.45	0.0288	0.8518
TC0200005426.mm.2	Nkain4	Na+/K+ transporting ATPase interacting 4	chr2	5.37	5.04	1.25	0.0288	0.8518
TC1100000681.mm.2	Gm12250	predicted gene 12250	chr11	6.42	5.98	1.36	0.029	0.8538
TC0800001736.mm.2	Atp4b	ATPase, H+/K+ exchanging, beta polypeptide	chr8	4.26	4.67	-1.33	0.0292	0.8538
TC1200001039.mm.2	Serpina3b	serine (or cysteine) peptidase inhibitor, clade A, member 3B	chr12	3.03	2.69	1.26	0.0293	0.8538
TC1300000347.mm.2	Foxq1	forkhead box Q1	chr13	7.27	7.66	-1.31	0.0293	0.8538
TC0200002439.mm.2	Ppp1r16b	protein phosphatase 1, regulatory (inhibitor) subunit 16B	chr2	6.62	6.25	1.29	0.0294	0.8538
TC1700000489.mm.2	Pnpla1	patatin-like phospholipase domain containing 1	chr17	5.02	4.72	1.23	0.0294	0.8538
TC0200005499.mm.2	Gm13889	predicted gene 13889	chr2	4.91	5.36	-1.36	0.0296	0.8538
TC1700000691.mm.2	Pou5f1	POU domain, class 5, transcription factor 1	chr17	3.4	2.89	1.43	0.0297	0.8538
TC0X00000072.mm.2	Kcnd1	potassium voltage-gated channel, Shal-related family, member 1	chrX	4.43	4.98	-1.47	0.0297	0.8538
TC0700002469.mm.2	Gm4969	predicted gene 4969 [Source:MGI Symbol;Acc:MGI:3647482]	chr7	2.82	2.45	1.3	0.0297	0.8538
TC1700002045.mm.2	2410137M14Rik	RIKEN cDNA 2410137M14 gene	chr17	3.84	3.43	1.33	0.0297	0.8538
TC1100002841.mm.2	Obscn	obscurin, cytoskeletal calmodulin and titin-interacting RhoGEF	chr11	4.19	4.6	-1.33	0.0298	0.8538
TC1700002027.mm.2	H2-M10.4	histocompatibility 2, M region locus 10.4	chr17	4.29	3.94	1.27	0.0298	0.8538
TC1300000281.mm.2	D130043K22Rik	RIKEN cDNA D130043K22 gene	chr13	4.46	4.84	-1.3	0.0298	0.8538
TC0600002363.mm.2	Vmn1r26	vomeronasal 1 receptor 26	chr6	2.64	2.2	1.36	0.03	0.8556
TC0100002332.mm.2	Pms1	postmeiotic segregation increased 1 (S. cerevisiae)	chr1	5.55	6.01	-1.37	0.0302	0.8561
TC1600001441.mm.2	Atp13a5	ATPase type 13A5	chr16	3.64	3.18	1.38	0.0302	0.8556
TC0600001687.mm.2	5330439B14Rik	RIKEN cDNA 5330439B14 gene	chr6	3.65	3.27	1.3	0.0302	0.8556
TC1300000255.mm.2	Hist1h2bc	histone cluster 1, H2bc	chr13	11.85	12.22	-1.29	0.0303	0.8566
TC1700002250.mm.2	Dazl	deleted in azoospermia-like	chr17	5.35	5.74	-1.31	0.0303	0.8569
TC0400000341.mm.2	Aco1	aconitase 1	chr4	9.64	9.36	1.22	0.0304	0.8571
TC1700000673.mm.2	Ltb	lymphotoxin B	chr17	4.27	4.81	-1.45	0.0305	0.8578
TC1600001081.mm.2	B3galt5	UDP-Gal:betaGlcNAc beta 1,3-galactosyltransferase, polypeptide 5	chr16	6.76	6.23	1.45	0.0305	0.8578
TC0300000824.mm.2	Sprr2d	small proline-rich protein 2D	chr3	4.96	5.41	-1.36	0.0306	0.8578
TC0700003053.mm.2	Mrgpra6	MAS-related GPR, member A6	chr7	3.28	2.97	1.24	0.0306	0.8578
TC1100001288.mm.2	1700125H20Rik	RIKEN cDNA 1700125H20 gene	chr11	4.89	5.24	-1.27	0.0309	0.8582
TC0700004575.mm.2	Th	tyrosine hydroxylase	chr7	4.38	4.91	-1.44	0.031	0.8582
TC0600003536.mm.2	Clec1b	C-type lectin domain family 1, member b	chr6	7.86	7.29	1.48	0.0311	0.8582
TC0200003165.mm.2	Fcna	ficolin A	chr2	4.99	4.6	1.3	0.0312	0.8582
TC1800000266.mm.2	Camk4	calcium/calmodulin-dependent protein kinase IV	chr18	4.27	3.78	1.41	0.0312	0.8582
TC1900000606.mm.2	Ankrd2	ankyrin repeat domain 2 (stretch responsive muscle)	chr19	5.73	5.08	1.56	0.0312	0.8582
TC0600001313.mm.2	Cxcl12	chemokine (C-X-C motif) ligand 12	chr6	8.44	8.72	-1.22	0.0313	0.8582
TC0300000830.mm.2	Sprr2j-ps	small proline-rich protein 2J, pseudogene	chr3	6.18	6.55	-1.29	0.0315	0.862
TC1200000256.mm.2	Fam150b	family with sequence similarity 150, member B	chr12	2.64	2.97	-1.25	0.0316	0.8627
TC0700001325.mm.2	Fam181b	family with sequence similarity 181, member B	chr7	4.77	4.49	1.21	0.0319	0.8627
TC0700000720.mm.2	Vstm2b	V-set and transmembrane domain containing 2B	chr7	5.08	5.42	-1.27	0.0321	0.8627
TC0700001794.mm.2	Il21r	interleukin 21 receptor	chr7	6	6.43	-1.35	0.0321	0.8627
TC1900000309.mm.2	Gna14	guanine nucleotide binding protein, alpha 14	chr19	7.83	7.54	1.22	0.0321	0.8627
TC0800001312.mm.2	Gm21964	predicted gene, 21964 [Source:MGI Symbol;Acc:MGI:5439433]	chr8	4.11	3.7	1.33	0.0321	0.8627
TC1600000989.mm.2	Eva1c	eva-1 homolog C (C. elegans)	chr16	8.73	8.35	1.3	0.0321	0.8627
TC1700001870.mm.2	Zfp101	zinc finger protein 101	chr17	4.26	5	-1.67	0.0322	0.8627
TC1200001704.mm.2	Prkd1	protein kinase D1	chr12	5.41	5.84	-1.35	0.0323	0.8627
TC1000002725.mm.2	Socs2	suppressor of cytokine signaling 2	chr10	7.56	7.84	-1.22	0.0324	0.8627
TC1900001174.mm.2	Olfr1448	olfactory receptor 1448	chr19	2.19	1.68	1.43	0.0324	0.8627
TC0900001468.mm.2	Myl3	myosin, light polypeptide 3	chr9	5.72	5.45	1.2	0.0324	0.8627
TC0800000925.mm.2	Olfr370	olfactory receptor 370	chr8	2.56	2.16	1.32	0.0325	0.8627
TC1400000438.mm.2	Gm7233	predicted gene 7233 [Source:MGI Symbol;Acc:MGI:3648176]	chr14	3.38	2.74	1.56	0.0325	0.8634
TC0700003911.mm.2	Hbb-bh2	hemoglobin beta, bh2	chr7	4.54	4.24	1.23	0.0326	0.8634
TC0300001142.mm.2	Psrc1	proline/serine-rich coiled-coil 1	chr3	5.17	5.62	-1.37	0.0327	0.8646
TC0600000325.mm.2	Akr1b10	aldo-keto reductase family 1, member B10 (aldose reductase)	chr6	6.67	6.33	1.26	0.0328	0.8649
TC0300001047.mm.2	Bcas2	breast carcinoma amplified sequence 2	chr3	9.29	9	1.22	0.0329	0.8651
TC1300001363.mm.2	AF067063	cDNA sequence AF067063	chr13	2.88	2.53	1.28	0.033	0.8655
TC0400001557.mm.2	Laptm5	lysosomal-associated protein transmembrane 5	chr4	7.2	6.85	1.27	0.0331	0.8655
TC1100004124.mm.2	St6galnac2	ST6 (alpha-N-acetyl-neuraminyl-2,3-beta-galactosyl-1,3)-N-acetylgalactosaminide alpha-2,6-sialyltransferase 2	chr11	10.19	10.52	-1.26	0.0332	0.8655
TC0300002879.mm.2	Ndst3	N-deacetylase/N-sulfotransferase (heparan glucosaminyl) 3	chr3	3.29	3.76	-1.38	0.0332	0.8655
TC0900001243.mm.2	Faim	Fas apoptotic inhibitory molecule	chr9	8.95	8.68	1.2	0.0334	0.8657
TC0700004330.mm.2	1700008J07Rik	RIKEN cDNA 1700008J07 gene	chr7	5.33	5.61	-1.22	0.0334	0.8657
TC0200000419.mm.2	Clic3	chloride intracellular channel 3	chr2	4.61	4.26	1.27	0.0335	0.8657
TC0200004762.mm.2	Dzank1	double zinc ribbon and ankyrin repeat domains 1	chr2	3.35	3.99	-1.55	0.0336	0.8657
TC1000001732.mm.2	Gm9930	predicted gene 9930 [Source:MGI Symbol;Acc:MGI:3642400]; predicted gene 9930	chr10	2.6	2.96	-1.28	0.0337	0.8657
TC1000000726.mm.2	Derl3	Der1-like domain family, member 3	chr10	7.42	7.9	-1.4	0.0337	0.8657
TC0900002391.mm.2	Loxl1	lysyl oxidase-like 1	chr9	5.41	5.69	-1.21	0.0338	0.8657
TC1300000016.mm.2	Akr1c14	aldo-keto reductase family 1, member C14	chr13	7.15	6.49	1.58	0.0339	0.8657
TC1000002878.mm.2	Glipr1	GLI pathogenesis-related 1 (glioma)	chr10	8.81	8.38	1.35	0.0341	0.8689
TC0700000390.mm.2	Phldb3	pleckstrin homology-like domain, family B, member 3	chr7	6.67	6.99	-1.25	0.0342	0.8689
TC0200001318.mm.2	Olfr1178	olfactory receptor 1178	chr2	2.14	1.86	1.21	0.0342	0.8689
TC1400001853.mm.2	Gm8127	predicted gene 8127 [Source:MGI Symbol;Acc:MGI:3646865]; predicted gene 8127	chr14	5.87	5.43	1.36	0.0343	0.8689
TC1100000422.mm.2	Atp10b	ATPase, class V, type 10B	chr11	4.11	3.83	1.21	0.0343	0.8689
TC1200002536.mm.2	Serpina9	serine (or cysteine) peptidase inhibitor, clade A (alpha-1 antiproteinase, antitrypsin), member 9	chr12	2.64	2.96	-1.25	0.0344	0.8689
TC1600001414.mm.2	P3h2	prolyl 3-hydroxylase 2	chr16	8.29	7.9	1.31	0.0344	0.8689
TC0700004497.mm.2	Olfr524	olfactory receptor 524	chr7	3.09	2.65	1.35	0.0346	0.8689
TC1400001561.mm.2	Zfp503	zinc finger protein 503	chr14	6	5.69	1.24	0.0347	0.8689
TC0700002556.mm.2	Vmn1r142; Vmn1r94	vomeronasal 1 receptor 142; vomeronasal 1 receptor 94	chr7	4.54	4.14	1.32	0.0347	0.8689
TC1300002681.mm.2	Ddx4	DEAD (Asp-Glu-Ala-Asp) box polypeptide 4	chr13	5.35	5.01	1.26	0.0348	0.8689
TC0600003074.mm.2	Slc2a3	solute carrier family 2 (facilitated glucose transporter), member 3	chr6	8.95	8.54	1.33	0.0349	0.8689
TC0400003694.mm.2	Sytl1	synaptotagmin-like 1	chr4	4.85	5.36	-1.42	0.035	0.8689
TC1900001775.mm.2	LOC101055671; Lipo2	lipase member K-like; lipase, member O2	chr19	7.1	6.75	1.27	0.035	0.8689
TC1700002175.mm.2	Slc22a7	solute carrier family 22 (organic anion transporter), member 7	chr17	3.81	3.53	1.22	0.0351	0.8689
TC1200002060.mm.2	Gm17673	predicted gene, 17673 [Source:MGI Symbol;Acc:MGI:4937307]	chr12	2.75	2.3	1.36	0.0351	0.8689
TC0900001804.mm.2	Muc16	mucin 16	chr9	3.84	3.52	1.25	0.0352	0.8689
TC0X00001059.mm.2	Cypt2	cysteine-rich perinuclear theca 2	chrX	4.11	3.28	1.77	0.0353	0.8689
TC0300003083.mm.2	Clca4a	chloride channel accessory 4A	chr3	5.04	4.77	1.21	0.0354	0.8689
TC0700000178.mm.2	Obox7	oocyte specific homeobox 7	chr7	4.92	5.25	-1.25	0.0356	0.8689
TC1600001071.mm.2	Ets2	E26 avian leukemia oncogene 2, 3 domain; E26 avian leukemia oncogene 2, 3' domain	chr16	10.47	10.11	1.29	0.0356	0.8689
TC0900001052.mm.2	Ddx43	DEAD (Asp-Glu-Ala-Asp) box polypeptide 43	chr9	4.82	4.06	1.7	0.0356	0.8689
TC1100001940.mm.2	1810032O08Rik; Snord1b; Snord1c; Snord1a	RIKEN cDNA 1810032O08 gene; small nucleolar RNA, C/D box 1B; small nucleolar RNA, C/D box 1C; small nucleolar RNA, C/D box 1A	chr11	6.22	6.51	-1.22	0.0356	0.8689
TC1000001618.mm.2	Pmel	premelanosome protein	chr10	4.8	4.46	1.26	0.0358	0.8697
TC0300000668.mm.2	Gatb	glutamyl-tRNA(Gln) amidotransferase, subunit B	chr3	5.43	5.73	-1.23	0.0358	0.8697
TC1300001171.mm.2	Cenpk	centromere protein K	chr13	5.07	4.67	1.32	0.0359	0.8705
TC0300000860.mm.2	Them4	thioesterase superfamily member 4	chr3	5.5	5.88	-1.3	0.036	0.8709
TC0100002640.mm.2	Scg2	secretogranin II	chr1	3.68	4.09	-1.32	0.0361	0.8719
TC0300002383.mm.2	Lelp1	late cornified envelope-like proline-rich 1	chr3	3.06	3.65	-1.51	0.0361	0.872
TC1500000568.mm.2	Zfp707	zinc finger protein 707	chr15	6.7	6.42	1.21	0.0363	0.8733
TC0700000329.mm.2	Vmn1r128	vomeronasal 1 receptor 128	chr7	4.57	4.3	1.2	0.0363	0.8733
TC0400003406.mm.2	Olfr1329	olfactory receptor 1329	chr4	4.03	4.44	-1.32	0.0363	0.8733
TC0700002579.mm.2	Gm10662; Gm5891	predicted gene 10662; predicted gene 5891	chr7	3.16	2.85	1.24	0.0365	0.8745
TC0700002550.mm.2	Gm5891; Gm10662	predicted gene 5891; predicted gene 10662	chr7	3.16	2.85	1.24	0.0365	0.8745
TC1500000344.mm.2	Emc2	ER membrane protein complex subunit 2	chr15	10.09	9.77	1.25	0.0365	0.8745
TC0700001252.mm.2	Nox4	NADPH oxidase 4	chr7	7.42	6.93	1.4	0.0367	0.8761
TC0900001455.mm.2	Cspg5	chondroitin sulfate proteoglycan 5	chr9	6.1	6.41	-1.25	0.0369	0.8761
TC0900000589.mm.2	Usp28	ubiquitin specific peptidase 28	chr9	5.76	6.11	-1.28	0.037	0.8761
TC0700003826.mm.2	Relt	RELT tumor necrosis factor receptor	chr7	7.17	6.76	1.33	0.037	0.8761
TC0Y00000252.mm.2	Gm20826	predicted gene, 20826	chrY	3.87	3.47	1.32	0.0371	0.8761
TC1100002015.mm.2	Baiap2	brain-specific angiogenesis inhibitor 1-associated protein 2	chr11	8.4	8.67	-1.21	0.0371	0.8761
TC1600001797.mm.2	Olfr201	olfactory receptor 201	chr16	3.96	3.28	1.59	0.0372	0.8761
TC0400000118.mm.2	Runx1t1	runt-related transcription factor 1; translocated to, 1 (cyclin D-related)	chr4	5.49	5.82	-1.25	0.0373	0.8761
TC0400004203.mm.2	Gm13150	predicted gene 13150 [Source:MGI Symbol;Acc:MGI:3651739]; predicted gene 13150	chr4	7.25	6.97	1.22	0.0373	0.8761
TC0X00000179.mm.2	Cypt8; Cypt7; Cypt1	cysteine-rich perinuclear theca 8; cysteine-rich perinuclear theca 7; cysteine-rich perinuclear theca 1	chrX	4.29	4.58	-1.22	0.0373	0.8761
TC1300002340.mm.2	Gpr150	G protein-coupled receptor 150	chr13	3.34	2.96	1.3	0.0375	0.8761
TC0700000357.mm.2	Vmn1r172	vomeronasal 1 receptor 172	chr7	3.83	3.41	1.34	0.0376	0.8761
TC1100002830.mm.2	Olfr323	olfactory receptor 323	chr11	3.74	3.25	1.4	0.0376	0.8761
TC0500000952.mm.2	Gm11111	predicted gene 11111 [Source:MGI Symbol;Acc:MGI:3779363]	chr5	5.69	5.98	-1.22	0.0376	0.8761
TC0200002509.mm.2	Svs3a	seminal vesicle secretory protein 3A	chr2	3.55	3.27	1.21	0.0377	0.8761
TC0400001569.mm.2	Mecr	mitochondrial trans-2-enoyl-CoA reductase	chr4	7.43	7.15	1.21	0.0377	0.8761
TC0200004284.mm.2	Fshb	follicle stimulating hormone beta	chr2	4.46	4.75	-1.22	0.0377	0.8761
TC0400003869.mm.2	Gm13031	predicted gene 13031	chr4	4.26	3.9	1.29	0.0378	0.8761
TC0100001196.mm.2	Tmem81	transmembrane protein 81	chr1	4.49	4.94	-1.36	0.0379	0.8764
TC1000001659.mm.2	Olfr822	olfactory receptor 822	chr10	2.78	2.37	1.33	0.038	0.8774
TC1400002345.mm.2	Fam160b2	family with sequence similarity 160, member B2	chr14	6.31	6.63	-1.25	0.038	0.8774
TC0700001249.mm.2	Vmn2r78	vomeronasal 2, receptor 78	chr7	2.5	2.78	-1.22	0.0381	0.8778
TC0800002931.mm.2	Fuk	fucokinase	chr8	4.9	5.25	-1.28	0.0383	0.8785
TC0700003643.mm.2	Cfap161	cilia and flagella associated protein 161	chr7	3.26	2.94	1.25	0.0383	0.8785
TC0800002115.mm.2	Fgl1	fibrinogen-like protein 1	chr8	5	4.66	1.27	0.0384	0.8785
TC1100003075.mm.2	2810408A11Rik	RIKEN cDNA 2810408A11 gene	chr11	5.76	6.14	-1.3	0.0384	0.8785
TC1700001674.mm.2	Metrn	meteorin, glial cell differentiation regulator	chr17	5.87	5.59	1.22	0.0386	0.8817
TC0500002411.mm.2	Lgi2	leucine-rich repeat LGI family, member 2	chr5	6.13	6.72	-1.51	0.0386	0.8812
TC0400003674.mm.2	Sesn2	sestrin 2	chr4	7.17	7.5	-1.26	0.0387	0.8823
TC0200005119.mm.2	Spint3	serine peptidase inhibitor, Kunitz type, 3	chr2	4.7	4.33	1.29	0.0388	0.8826
TC0600002287.mm.2	Hoxa13	homeobox A13	chr6	6.64	6.36	1.21	0.0389	0.8832
TC1600000553.mm.2	Cd80	CD80 antigen	chr16	4.58	4.04	1.45	0.0389	0.8832
TC0300000580.mm.2	Ppm1l	protein phosphatase 1 (formerly 2C)-like	chr3	5.65	5.13	1.43	0.0392	0.8866
TC0200003999.mm.2	Olfr1156	olfactory receptor 1156	chr2	2.23	1.88	1.27	0.0394	0.8868
TC0300003236.mm.2	Bglap2	bone gamma-carboxyglutamate protein 2	chr3	8.2	8.65	-1.37	0.0394	0.8868
TC1000000322.mm.2	Lama4	laminin, alpha 4	chr10	8.71	8.41	1.23	0.0395	0.8868
TC1800000606.mm.2	Gm4951	predicted gene 4951	chr18	5.84	5.5	1.26	0.0396	0.8868
TC0X00002407.mm.2	Gabra3	gamma-aminobutyric acid (GABA) A receptor, subunit alpha 3	chrX	4.48	4.19	1.22	0.0397	0.8868
TC0400000015.mm.2	Lyn	Yamaguchi sarcoma viral (v-yes-1) oncogene homolog	chr4	9.14	8.83	1.24	0.04	0.892
TC0300000491.mm.2	P2ry1	purinergic receptor P2Y, G-protein coupled 1	chr3	6.4	6.91	-1.43	0.0401	0.8926
TC1400001847.mm.2	Gm3123; Gm8094	predicted gene 3123 [Source:MGI Symbol;Acc:MGI:3781299]; predicted gene 8094 [Source:MGI Symbol;Acc:MGI:3645750]; predicted gene 8094	chr14	4.52	4.07	1.37	0.0402	0.8933
TC1400000015.mm.2	Gm2916	predicted gene 2916 [Source:MGI Symbol;Acc:MGI:3781094]	chr14	8.64	8.96	-1.25	0.0402	0.8933
TC1100000251.mm.2	Bcl11a	B cell CLL/lymphoma 11A (zinc finger protein)	chr11	4.56	4.91	-1.28	0.0404	0.8946
TC0700004394.mm.2	Cuzd1	CUB and zona pellucida-like domains 1	chr7	3.76	4.37	-1.53	0.0406	0.8962
TC1300002691.mm.2	Gzma	granzyme A	chr13	3.37	3.68	-1.24	0.0408	0.8994
TC0400002018.mm.2	Gpr153	G protein-coupled receptor 153	chr4	5.54	6.11	-1.49	0.0408	0.8999
TC1700002135.mm.2	Enpp4	ectonucleotide pyrophosphatase/phosphodiesterase 4	chr17	7.28	6.93	1.27	0.041	0.9018
TC0700002454.mm.2	Psg25	pregnancy-specific glycoprotein 25	chr7	11.65	11.94	-1.22	0.0411	0.9019
TC0900002724.mm.2	Mb21d1	Mab-21 domain containing 1	chr9	5.01	4.56	1.37	0.0412	0.9019
TC1000002470.mm.2	Theg	testicular haploid expressed gene	chr10	2.9	3.33	-1.35	0.0413	0.9019
TC0700004641.mm.2	Sptbn4	spectrin beta, non-erythrocytic 4	chr7	3.5	3.94	-1.36	0.0413	0.9019
TC1800001229.mm.2	Pcdh12	protocadherin 12	chr18	8.31	8.04	1.2	0.0413	0.9019
TC0200002172.mm.2	Insm1	insulinoma-associated 1	chr2	2.52	3.04	-1.44	0.0413	0.9019
TC0400001686.mm.2	Htr1d	5-hydroxytryptamine (serotonin) receptor 1D	chr4	8.55	8.92	-1.29	0.0414	0.9019
TC0500001648.mm.2	Nxpe5	neurexophilin and PC-esterase domain family, member 5	chr5	3.62	4.05	-1.35	0.0415	0.9019
TC1300000244.mm.2	Hist1h4h	histone cluster 1, H4h	chr13	8.48	8.77	-1.22	0.0415	0.9019
TC1000001081.mm.2	Sycp3	synaptonemal complex protein 3	chr10	6.09	5.28	1.74	0.0418	0.9043
TC0300001141.mm.2	Mybphl	myosin binding protein H-like	chr3	2.39	2.94	-1.46	0.042	0.9067
TC0400003439.mm.2	Kcnq4	potassium voltage-gated channel, subfamily Q, member 4	chr4	6.25	5.74	1.42	0.0428	0.9091
TC0700000120.mm.2	Vmn1r74	vomeronasal 1 receptor 74	chr7	1.86	1.58	1.22	0.0429	0.9091
TC0800003072.mm.2	Rnf166	ring finger protein 166	chr8	7.11	7.44	-1.26	0.0429	0.9091
TC0400000426.mm.2	Dnajb5	DnaJ (Hsp40) homolog, subfamily B, member 5	chr4	5.09	5.36	-1.21	0.0429	0.9091
TC1400002862.mm.2	Gm10377	predicted gene 10377	chr14	2.65	2.27	1.3	0.043	0.9091
TC1100004158.mm.2	BC100451	cDNA sequence BC100451	chr11	5.4	5.7	-1.23	0.043	0.9091
TC0100002800.mm.2	Hes6	hairy and enhancer of split 6	chr1	5.55	5.89	-1.26	0.0431	0.9091
TC0200001776.mm.2	Nusap1	nucleolar and spindle associated protein 1	chr2	6.06	5.75	1.25	0.0433	0.9091
TC0300002309.mm.2	Bglap	bone gamma carboxyglutamate protein	chr3	8.25	8.61	-1.29	0.0433	0.9091
TC0200002301.mm.2	Tpx2	TPX2, microtubule-associated protein homolog (Xenopus laevis)	chr2	6.08	5.81	1.2	0.0434	0.9091
TC0900002428.mm.2	Thsd4	thrombospondin, type I, domain containing 4	chr9	6.01	5.73	1.22	0.0434	0.9091
TC1100001816.mm.2	Cep112	centrosomal protein 112	chr11	7.1	6.72	1.3	0.0434	0.9091
TC0700000941.mm.2	Gabrb3	gamma-aminobutyric acid (GABA) A receptor, subunit beta 3	chr7	5.7	5.33	1.29	0.0436	0.9091
TC1300000285.mm.2	Dcdc2a	doublecortin domain containing 2a	chr13	4.87	5.19	-1.25	0.0436	0.9091
TC0100001469.mm.2	Tnfsf18	tumor necrosis factor (ligand) superfamily, member 18	chr1	2.6	2.87	-1.2	0.0437	0.9091
TC0800002767.mm.2	Cdh8	cadherin 8	chr8	5.31	5.62	-1.25	0.0439	0.9113
TC1000001743.mm.2	Adgb	androglobin	chr10	2.84	2.47	1.29	0.0439	0.9113
TC0700003485.mm.2	Mctp2	multiple C2 domains, transmembrane 2	chr7	5.31	4.96	1.27	0.044	0.9115
TC0Y00000250.mm.2	Gm21719	predicted gene, 21719 [Source:MGI Symbol;Acc:MGI:5433883]	chrY	2.02	1.56	1.38	0.044	0.9113
TC1900000043.mm.2	Rbm4b	RNA binding motif protein 4B	chr19	8.96	9.32	-1.28	0.0443	0.9133
TC0700002153.mm.2	Gp6	glycoprotein 6 (platelet)	chr7	3.19	3.58	-1.31	0.0443	0.9133
TC1200000899.mm.2	Nrxn3	neurexin III	chr12	5.32	5.05	1.21	0.0444	0.9133
TC0100002656.mm.2	Dock10	dedicator of cytokinesis 10	chr1	5.27	4.98	1.22	0.0445	0.9133
TC1100003382.mm.2	Slfn8	schlafen 8	chr11	5.12	4.54	1.49	0.0447	0.9133
TC0300000807.mm.2	S100a4	S100 calcium binding protein A4	chr3	6.09	5.62	1.38	0.0447	0.9133
TC1400001643.mm.2	Cacna2d3	calcium channel, voltage-dependent, alpha2/delta subunit 3	chr14	4.28	4.65	-1.29	0.0447	0.9133
TC0300002718.mm.2	Csf1	colony stimulating factor 1 (macrophage)	chr3	9.84	10.13	-1.22	0.0448	0.915
TC0900000215.mm.2	Zfp872	zinc finger protein 872	chr9	4.33	4.72	-1.32	0.045	0.9167
TC0500003496.mm.2	Micall2	MICAL-like 2	chr5	4.45	4.13	1.25	0.0451	0.9167
TC0500000308.mm.2	Abhd1	abhydrolase domain containing 1	chr5	6.4	7.15	-1.68	0.0451	0.9167
TC1700000643.mm.2	Atf6b	activating transcription factor 6 beta	chr17	7.91	8.2	-1.23	0.0452	0.9172
TC1700002361.mm.2	Nudt12	nudix (nucleoside diphosphate linked moiety X)-type motif 12	chr17	6.44	6	1.35	0.0456	0.9192
TC0500002788.mm.2	Gm7978; BC061212	predicted gene 7978; cDNA sequence BC061212	chr5	3.94	3.68	1.2	0.0456	0.9192
TC0500000468.mm.2	Cd38	CD38 antigen	chr5	6.27	5.97	1.24	0.0456	0.9192
TC0500002569.mm.2	Corin	corin	chr5	9.43	9.15	1.21	0.0457	0.9199
TC0700002509.mm.2	Igsf23	immunoglobulin superfamily, member 23	chr7	6.17	5.84	1.25	0.0458	0.9199
TC0300003081.mm.2	Clca4c-ps	chloride channel accessory 4C, pseudogene	chr3	4.11	3.72	1.31	0.0458	0.9199
TC0200001448.mm.2	Trp53i11	transformation related protein 53 inducible protein 11	chr2	10.31	9.85	1.38	0.046	0.9199
TC0700001383.mm.2	Map6	microtubule-associated protein 6	chr7	3.74	4.24	-1.42	0.046	0.9199
TC0900002287.mm.2	Gm684	predicted gene 684	chr9	4.28	3.96	1.25	0.0461	0.9199
TC0700003956.mm.2	Usp17lb	ubiquitin specific peptidase 17-like B	chr7	3.26	3.53	-1.21	0.0462	0.9199
TC0200000083.mm.2	Itih5	inter-alpha (globulin) inhibitor H5	chr2	8.4	8.78	-1.3	0.0462	0.9199
TC1100002857.mm.2	Olfr223	olfactory receptor 223	chr11	4.44	3.98	1.38	0.0463	0.9199
TC0100001532.mm.2	Gpa33	glycoprotein A33 (transmembrane)	chr1	4.49	4.11	1.3	0.0464	0.9199
TC0200001914.mm.2	Astl	astacin-like metalloendopeptidase (M12 family)	chr2	4.5	4.79	-1.22	0.0464	0.9199
TC0400001971.mm.2	Slc2a7	solute carrier family 2 (facilitated glucose transporter), member 7	chr4	6.15	6.45	-1.23	0.0465	0.9199
TC1100003715.mm.2	Krtap3-1	keratin associated protein 3-1	chr11	4.31	3.95	1.28	0.0465	0.9199
TC1500000157.mm.2	Gm5468	predicted gene 5468	chr15	3.17	3.75	-1.49	0.0466	0.9199
TC1500002350.mm.2	Cpt1b	carnitine palmitoyltransferase 1b, muscle	chr15	6.34	5.79	1.46	0.0466	0.9199
TC0400003679.mm.2	Xkr8	X Kell blood group precursor related family member 8 homolog	chr4	6.06	5.68	1.3	0.0467	0.9199
TC0700003039.mm.2	Saa3	serum amyloid A 3	chr7	5.5	5.12	1.3	0.0467	0.9199
TC0900002081.mm.2	Olfr958	olfactory receptor 958	chr9	3.14	2.72	1.34	0.0467	0.9199
TC0200005006.mm.2	Ndrg3	N-myc downstream regulated gene 3	chr2	7.75	7.47	1.22	0.0467	0.9199
TC1700001764.mm.2	Clps	colipase, pancreatic	chr17	7.04	7.74	-1.63	0.0468	0.9199
TC0800001307.mm.2	Tat	tyrosine aminotransferase	chr8	3.61	3.3	1.24	0.0469	0.9199
TC0900001782.mm.2	Hephl1	hephaestin-like 1	chr9	5.16	4.65	1.43	0.0469	0.9199
TC0200003701.mm.2	Fastkd1	FAST kinase domains 1	chr2	7.38	7	1.3	0.0471	0.9206
TC1800000372.mm.2	Pcdhb15	protocadherin beta 15	chr18	2.9	3.33	-1.35	0.0473	0.9223
TC0700003699.mm.2	Folh1	folate hydrolase 1	chr7	2.39	2.81	-1.34	0.0474	0.923
TC1400002115.mm.2	Ctsg	cathepsin G	chr14	5.71	4.96	1.68	0.0474	0.9225
TC1400000557.mm.2	Olfr741	olfactory receptor 741	chr14	3.8	3.48	1.25	0.0475	0.923
TC0100002998.mm.2	Nckap5	NCK-associated protein 5	chr1	5.03	5.33	-1.23	0.0476	0.923
TSUnmapped00000017.mm.2	2410141K09Rik	RIKEN cDNA 2410141K09 gene		6.58	6.17	1.33	0.0476	0.923
TC0700000789.mm.2	Klk1b21	kallikrein 1-related peptidase b21	chr7	4.54	4.96	-1.34	0.0477	0.9243
TC0X00002154.mm.2	Smarca1	SWI/SNF related, matrix associated, actin dependent regulator of chromatin, subfamily a, member 1	chrX	5.69	5.32	1.3	0.0478	0.9243
TC0200001849.mm.2	Slc28a2	solute carrier family 28 (sodium-coupled nucleoside transporter), member 2	chr2	6.12	5.83	1.23	0.0479	0.9251
TC0600000926.mm.2	Slc4a5	solute carrier family 4, sodium bicarbonate cotransporter, member 5	chr6	6.92	7.21	-1.23	0.0484	0.9281
TC1000002545.mm.2	S1pr4	sphingosine-1-phosphate receptor 4	chr10	4.93	4.56	1.29	0.0484	0.9281
TC0300000865.mm.2	Lingo4	leucine rich repeat and Ig domain containing 4	chr3	3.68	3.27	1.33	0.0484	0.9281
TC1100000873.mm.2	Pik3r6	phosphoinositide-3-kinase, regulatory subunit 6	chr11	5.12	4.73	1.32	0.0485	0.9287
TC0500003506.mm.2	Ftsj2	FtsJ homolog 2 (E. coli)	chr5	5.86	5.51	1.28	0.0485	0.9287
TC1100003723.mm.2	Krtap4-1	keratin associated protein 4-1	chr11	3.14	2.83	1.23	0.0486	0.9297
TC1000001577.mm.2	Sdr9c7	4short chain dehydrogenase/reductase family 9C, member 7	chr10	4.53	4.13	1.32	0.0487	0.9297
TC0700002758.mm.2	Hcst	hematopoietic cell signal transducer	chr7	2.92	2.54	1.3	0.0487	0.9297
TC0600003533.mm.2	Ttll3	tubulin tyrosine ligase-like family, member 3	chr6	5.58	5.89	-1.24	0.0489	0.93
TC0700002597.mm.2	Tescl	tescalcin-like	chr7	4.11	3.67	1.36	0.0489	0.93
TC1500000980.mm.2	4930415O20Rik	RIKEN cDNA 4930415O20 gene	chr15	3.7	4.1	-1.32	0.0489	0.93
TC1600000999.mm.2	Olig1	oligodendrocyte transcription factor 1	chr16	4.49	4.82	-1.26	0.0491	0.93
TC1400002036.mm.2	Olfr1512	olfactory receptor 1512	chr14	3.66	3.38	1.21	0.0492	0.93
TC0400004120.mm.2	5930403L14Rik	RIKEN cDNA 5930403L14 gene	chr4	3.85	3.56	1.23	0.0492	0.93
TC1400000805.mm.2	Rnf17	ring finger protein 17	chr14	5.96	5.34	1.54	0.0493	0.93
TC0300001260.mm.2	Tram1l1	translocation associated membrane protein 1-like 1	chr3	4.71	4.41	1.23	0.0494	0.93
TC1100003042.mm.2	Tmem88	transmembrane protein 88	chr11	7.46	7.17	1.23	0.0494	0.93
TC0100000113.mm.2	Crispld1	cysteine-rich secretory protein LCCL domain containing 1	chr1	3.68	3.95	-1.2	0.0497	0.9332
TC1400001188.mm.2	Scel	sciellin	chr14	10.46	10.17	1.22	0.0499	0.9344
TC0X00000281.mm.2	Gm21637; Gm5926; 4930408F14Rik	predicted gene, 21637 (Gm21637), mRNA.; predicted gene 5926 [Source:MGI Symbol;Acc:MGI:3647272]; RIKEN cDNA 4930408F14 gene, mRNA (cDNA clone MGC:143459 IMAGE:40089629), complete cds.	chrX	3.37	3.1	1.2	0.05	0.9344
TC1100001723.mm.2	Crhr1	corticotropin releasing hormone receptor 1	chr11	4.08	4.4	-1.25	0.05	0.9344

## Sheet: MDGs-TsiCje-Placenta
ID	Gene Symbol	Description	Chromosome	TS Avg (log2)	EUP Avg (log2)	Fold Change	P-val	FDR P-val
TC1200002506.mm.2	Dnah11	dynein, axonemal, heavy chain 11	chr12	9.72	4.12	48.48	1.61e-20	3.57e-16
TC1200001259.mm.2	A530016L24Rik	RIKEN cDNA A530016L24 gene	chr12	3.59	4.08	-1.4	2.06e-06	0.0164
TC1600000981.mm.2	Sod1	superoxide dismutase 1, soluble	chr16	9.9	9.39	1.42	2.21e-06	0.0164
TC0600000645.mm.2	Gm16499	predicted gene 16499 [Source:MGI Symbol;Acc:MGI:3704267]	chr6	5.47	5.91	-1.35	1.32e-05	0.069
TC1100002406.mm.2	Ccdc85a	coiled-coil domain containing 85A	chr11	3.46	2.57	1.86	1.55e-05	0.069
TC0200000316.mm.2	Otud1	OTU domain containing 1	chr2	4.7	4.31	1.32	9.95e-05	0.3684
TC0200002529.mm.2	Spint5	serine protease inhibitor, Kunitz type 5	chr2	1.77	1.43	1.26	0.0001	0.4233
TC0400003307.mm.2	Foxd2	forkhead box D2	chr4	3.51	4.21	-1.62	0.0002	0.4233
TC0700000548.mm.2	Zfp382	zinc finger protein 382	chr7	4.19	3.69	1.41	0.0002	0.5716
TC1200000840.mm.2	Ttll5	tubulin tyrosine ligase-like family, member 5	chr12	6.65	6.32	1.26	0.0003	0.5716
TC1600002158.mm.2	C2cd2	C2 calcium-dependent domain containing 2	chr16	8.45	8.18	1.2	0.0003	0.6337
TC1400000251.mm.2	Duxbl2; Duxbl3; Duxbl1	double homeobox B-like 2; double homeobox B-like 3; double homeobox B-like 1	chr14	3.43	2.76	1.59	0.0004	0.6337
TC0700002373.mm.2	Sult2a4	sulfotransferase family 2A, dehydroepiandrosterone (DHEA)-preferring, member 4	chr7	1.72	1.43	1.23	0.0004	0.6337
TC1000002473.mm.2	Odf3l2	outer dense fiber of sperm tails 3-like 2	chr10	4.68	5.06	-1.3	0.0004	0.6499
TC0300002056.mm.2	Igsf10	immunoglobulin superfamily, member 10	chr3	1.76	2.2	-1.36	0.0004	0.6636
TC0600001400.mm.2	Clec4b1	C-type lectin domain family 4, member b1	chr6	2.1	1.68	1.34	0.0005	0.6843
TC1600002005.mm.2	Cldn8	claudin 8	chr16	1.85	2.31	-1.37	0.0006	0.6843
TC1600002139.mm.2	Hmgn1	high mobility group nucleosomal binding domain 1	chr16	9.81	9.54	1.21	0.0007	0.6843
TC1600002037.mm.2	Krtap11-1	keratin associated protein 11-1	chr16	1.7	2.16	-1.37	0.0007	0.6843
TC0X00003417.mm.2	Srpx	sushi-repeat-containing protein	chrX	4.56	5	-1.36	0.0008	0.6843
TC0100002534.mm.2	Ikzf2	IKAROS family zinc finger 2	chr1	5.23	5.7	-1.38	0.0008	0.6843
TC0100001522.mm.2	Adcy10	adenylate cyclase 10	chr1	1.97	2.32	-1.28	0.0009	0.6843
TC0600002452.mm.2	Rpia	ribose 5-phosphate isomerase A	chr6	6.78	6.47	1.24	0.0009	0.6843
TC0500001021.mm.2	Dmp1	dentin matrix protein 1	chr5	1.74	2.21	-1.39	0.0009	0.6843
TC1200001233.mm.2	Amn	amnionless	chr12	4.69	4.98	-1.22	0.001	0.7162
TC1100000025.mm.2	Dusp18	dual specificity phosphatase 18	chr11	5.24	4.64	1.52	0.001	0.7294
TC1900000767.mm.2	Adra2a	adrenergic receptor, alpha 2a	chr19	1.91	2.3	-1.31	0.0011	0.7475
TC1800000609.mm.2	F830016B08Rik	RIKEN cDNA F830016B08 gene	chr18	2.34	1.93	1.33	0.0012	0.7475
TC0900002720.mm.2	Dppa5a	developmental pluripotency associated 5A	chr9	5.38	4.91	1.38	0.0012	0.7475
TC1100000857.mm.2	Myh13	myosin, heavy polypeptide 13, skeletal muscle	chr11	3.96	4.34	-1.3	0.0013	0.7475
TC1300002287.mm.2	Adamts16	a disintegrin-like and metallopeptidase (reprolysin type) with thrombospondin type 1 motif, 16	chr13	1.88	2.33	-1.36	0.0013	0.7475
TC0700000239.mm.2	Prkd2	protein kinase D2	chr7	6.11	5.77	1.26	0.0013	0.7475
TC1300002770.mm.2	2410141K09Rik	RIKEN cDNA 2410141K09 gene	chr13	5.29	4.8	1.41	0.0013	0.7475
TC0700000509.mm.2	Sars2	seryl-aminoacyl-tRNA synthetase 2	chr7	5.45	5.76	-1.24	0.0014	0.7475
TC0100001649.mm.2	Olfr414	olfactory receptor 414	chr1	2.7	2.04	1.57	0.0014	0.7475
TC0500001697.mm.2	Brat1	BRCA1-associated ATM activator 1	chr5	5.76	5.47	1.22	0.0014	0.7475
TC0200003164.mm.2	Tmem141	transmembrane protein 141	chr2	6.09	6.42	-1.26	0.0015	0.7475
TC1700000637.mm.2	Ager	advanced glycosylation end product-specific receptor	chr17	5.29	4.92	1.29	0.0015	0.7475
TC0200002157.mm.2	Slc24a3	solute carrier family 24 (sodium/potassium/calcium exchanger), member 3	chr2	4.87	4.51	1.29	0.0015	0.7475
TC1600000955.mm.2	Usp16	ubiquitin specific peptidase 16	chr16	6.67	7.08	-1.33	0.0015	0.7552
TC0900000704.mm.2	Rpp25	ribonuclease P/MRP 25 subunit	chr9	3.62	4.11	-1.41	0.0016	0.7552
TC0800002815.mm.2	Exoc3l	exocyst complex component 3-like	chr8	2.68	2.17	1.42	0.0018	0.7552
TC1300001693.mm.2	Prl8a1	prolactin family 8, subfamily a, member 1	chr13	8.45	8.1	1.27	0.0018	0.7552
TC1400001036.mm.2	Sucla2	succinate-Coenzyme A ligase, ADP-forming, beta subunit	chr14	3.85	3.49	1.29	0.0018	0.7552
TSUnmapped00000023.mm.2	Rbm4	RNA binding motif protein 4		7.52	7.79	-1.21	0.0019	0.7552
TC1800000357.mm.2	Pcdhb3	protocadherin beta 3	chr18	1.36	1.74	-1.3	0.0019	0.7552
TC0800000112.mm.2	Mcf2l	mcf.2 transforming sequence-like	chr8	5.93	5.57	1.28	0.002	0.7552
TC1500000303.mm.2	Rims2	regulating synaptic membrane exocytosis 2	chr15	2.67	3.13	-1.38	0.002	0.7552
TC1300000519.mm.2	Gm9817	predicted gene 9817 [Source:MGI Symbol;Acc:MGI:3809102]	chr13	3.25	3.62	-1.29	0.0021	0.7552
TC1400001039.mm.2	Gm21750	predicted gene, 21750 [Source:MGI Symbol;Acc:MGI:5433914]	chr14	3.07	3.68	-1.52	0.0022	0.7552
TC1100001446.mm.2	Cdc34-ps	cell division cycle 34 homolog, pseudogene (S. cerevisiae)	chr11	2.48	2.99	-1.42	0.0022	0.7552
TC0X00002017.mm.2	Spin2e	spindlin family, member 2E [Source:MGI Symbol;Acc:MGI:5434847]; spindlin family, member 2E	chrX	2.89	3.32	-1.35	0.0023	0.7552
TC1600001131.mm.2	Tfap4	transcription factor AP4	chr16	2.72	3.28	-1.48	0.0024	0.7552
TC0700000358.mm.2	Vmn1r173	vomeronasal 1 receptor 173	chr7	1.63	1.97	-1.27	0.0024	0.7552
TC0500003320.mm.2	A330070K13Rik	RIKEN cDNA A330070K13 gene	chr5	1.97	2.34	-1.28	0.0025	0.7552
TC1600001986.mm.2	Cct8	chaperonin containing Tcp1, subunit 8 (theta)	chr16	9.07	9.62	-1.47	0.0025	0.7552
TC1500000878.mm.2	Shank3	SH3/ankyrin domain gene 3	chr15	3.9	3.4	1.41	0.0025	0.7552
TC1300002594.mm.2	Nln	neurolysin (metallopeptidase M3 family)	chr13	6.71	6.41	1.23	0.0025	0.7552
TC1200000775.mm.2	Rgs6	regulator of G-protein signaling 6	chr12	3.18	2.78	1.32	0.0026	0.7552
TC0300002489.mm.2	Ciart	circadian associated repressor of transcription	chr3	3.32	3.96	-1.56	0.0026	0.7552
TC1000000362.mm.2	Ak9	adenylate kinase 9	chr10	1.88	2.26	-1.31	0.0026	0.7552
TC0400001433.mm.2	Rspo1	R-spondin 1	chr4	3.5	3.87	-1.29	0.0028	0.7552
TC1600000421.mm.2	Mfi2	antigen p97 (melanoma associated) identified by monoclonal antibodies 133.2 and 96.5	chr16	3.32	3.94	-1.53	0.0028	0.7552
TC0100001692.mm.2	Kif26b	kinesin family member 26B	chr1	2.37	2.88	-1.43	0.0028	0.7552
TC0800000923.mm.2	Clgn	calmegin	chr8	3	3.68	-1.6	0.0029	0.7552
TC1900001156.mm.2	Olfr76	olfactory receptor 76	chr19	2.17	2.45	-1.22	0.0029	0.7552
TC0700002603.mm.2	Irgc1	immunity-related GTPase family, cinema 1	chr7	2.44	2.93	-1.41	0.0029	0.7552
TC0900003233.mm.2	Plcd1	phospholipase C, delta 1	chr9	5.83	5.44	1.31	0.0029	0.7552
TC1400001550.mm.2	Ndst2	N-deacetylase/N-sulfotransferase (heparan glucosaminyl) 2	chr14	6.19	5.9	1.22	0.0031	0.7552
TC0100001568.mm.2	Sh2d1b1	SH2 domain containing 1B1	chr1	2.47	2.81	-1.27	0.0031	0.7552
TC1600002160.mm.2	Zbtb21	zinc finger and BTB domain containing 21	chr16	6.22	5.83	1.31	0.0032	0.7552
TC1200001252.mm.2	Tdrd9	tudor domain containing 9	chr12	2.09	2.5	-1.33	0.0032	0.7552
TC0200005081.mm.2	Gm20267	PREDICTED: predicted gene, 20267 (Gm20267), mRNA.	chr2	5.4	5.74	-1.26	0.0032	0.7552
TC1500001875.mm.2	Kcnj4	potassium inwardly-rectifying channel, subfamily J, member 4	chr15	2.11	2.42	-1.24	0.0033	0.7552
TC0300000417.mm.2	Ccdc169	coiled-coil domain containing 169	chr3	1.88	1.55	1.26	0.0033	0.7552
TC0600000227.mm.2	Fam71f2	family with sequence similarity 71, member F2	chr6	2.72	3.04	-1.25	0.0033	0.7552
TC1000000831.mm.2	Grin3b	glutamate receptor, ionotropic, NMDA3B	chr10	4.08	4.59	-1.43	0.0033	0.7552
TC0200004485.mm.2	Ppip5k1	diphosphoinositol pentakisphosphate kinase 1	chr2	4.34	3.85	1.41	0.0034	0.7552
TC0X00000181.mm.2	Maoa	monoamine oxidase A	chrX	8.13	7.79	1.27	0.0034	0.7552
TC1200001615.mm.2	Cdhr3	cadherin-related family member 3	chr12	2.75	3.26	-1.43	0.0035	0.7552
TC0300000843.mm.2	Flg2	filaggrin family member 2	chr3	1.85	2.17	-1.25	0.0035	0.7552
TC0800002425.mm.2	Abhd8	abhydrolase domain containing 8	chr8	4.05	4.32	-1.2	0.0036	0.7552
TC0400003732.mm.2	Zfp593	zinc finger protein 593	chr4	4.39	5.03	-1.56	0.0037	0.7552
TC1100003326.mm.2	Evi2a; Evi2b; Gm21975	ecotropic viral integration site 2a; ecotropic viral integration site 2b; predicted gene 21975	chr11	3.52	4.1	-1.5	0.0037	0.7552
TC0800002591.mm.2	Dand5	DAN domain family, member 5	chr8	5.61	5.25	1.28	0.0038	0.7552
TC1400000254.mm.2	Duxbl2; Duxbl3	double homeobox B-like 2; double homeobox B-like 3	chr14	3.96	3.55	1.33	0.0038	0.7552
TC1400000256.mm.2	Duxbl3	double homeobox B-like 3	chr14	3.96	3.55	1.33	0.0038	0.7552
TC1800000505.mm.2	Tnfaip8	tumor necrosis factor, alpha-induced protein 8	chr18	5.94	5.6	1.27	0.0038	0.7552
TC0400000621.mm.2	Actl7a	actin-like 7a	chr4	2.67	2.29	1.3	0.0039	0.7552
TC1600001714.mm.2	Dubr	Dppa2 upstream binding RNA	chr16	4.88	4.53	1.27	0.0039	0.7552
TC0500002232.mm.2	Zfyve28	zinc finger, FYVE domain containing 28	chr5	3.47	3.94	-1.39	0.0039	0.7552
TC1600002084.mm.2	Cryzl1	crystallin, zeta (quinone reductase)-like 1	chr16	6.42	6.13	1.22	0.004	0.7552
TC0400001090.mm.2	1700024P16Rik	RIKEN cDNA 1700024P16 gene	chr4	2.95	3.38	-1.34	0.004	0.7552
TC1300002679.mm.2	Il31ra	interleukin 31 receptor A	chr13	1.14	1.45	-1.25	0.0041	0.7552
TC0600001354.mm.2	Slc25a18	solute carrier family 25 (mitochondrial carrier), member 18	chr6	3.02	2.68	1.27	0.0042	0.7552
TC1700001143.mm.2	Clip4	CAP-GLY domain containing linker protein family, member 4	chr17	3.23	3.62	-1.31	0.0042	0.7552
TC1100004065.mm.2	Ush1g	Usher syndrome 1G	chr11	4.38	4.75	-1.28	0.0042	0.7552
TC1300002532.mm.2	Naip6; Naip7	NLR family, apoptosis inhibitory protein 6; NLR family, apoptosis inhibitory protein 7	chr13	1.89	2.39	-1.41	0.0043	0.7552
TC1700002782.mm.2	H2-Eb1	histocompatibility 2, class II antigen E beta	chr17	3.37	3.74	-1.3	0.0043	0.7552
TC0300000863.mm.2	C2cd4d	C2 calcium-dependent domain containing 4D	chr3	2.34	2.77	-1.35	0.0044	0.7552
TC1100002829.mm.2	2210407C18Rik	RIKEN cDNA 2210407C18 gene	chr11	2.65	2.2	1.36	0.0044	0.7552
TC0800003096.mm.2	Vps9d1	VPS9 domain containing 1	chr8	4.45	3.95	1.41	0.0044	0.7552
TSUnmapped00000011.mm.2	Pld6	phospholipase D family, member 6		3.3	3.9	-1.51	0.0045	0.7552
TC0200001741.mm.2	Bub1b	budding uninhibited by benzimidazoles 1 homolog, beta (S. cerevisiae)	chr2	4.45	5.09	-1.55	0.0045	0.7552
TC0400001486.mm.2	Dlgap3	discs, large (Drosophila) homolog-associated protein 3	chr4	4.08	4.56	-1.4	0.0045	0.7552
TC1100000032.mm.2	Sec14l4	SEC14-like lipid binding 4	chr11	1.36	1.63	-1.2	0.0045	0.7552
TC0900000537.mm.2	BC049352	cDNA sequence BC049352	chr9	2.03	2.38	-1.27	0.0046	0.7552
TC0300002735.mm.2	Atxn7l2	ataxin 7-like 2	chr3	3.37	3.94	-1.49	0.0046	0.7552
TC1500000074.mm.2	Capsl	calcyphosine-like	chr15	2.6	2.31	1.23	0.0046	0.7552
TC0900001381.mm.2	Mon1a	MON1 homolog A (yeast)	chr9	5.45	5.77	-1.25	0.0046	0.7552
TC0600001368.mm.2	Tuba8	tubulin, alpha 8	chr6	6.38	6.68	-1.22	0.0046	0.7552
TC0900000215.mm.2	Zfp872	zinc finger protein 872	chr9	3.11	3.51	-1.32	0.0048	0.7552
TC1700000829.mm.2	Tnfrsf21	tumor necrosis factor receptor superfamily, member 21	chr17	6.97	6.68	1.23	0.0048	0.7552
TC1400001599.mm.2	Zcchc24	zinc finger, CCHC domain containing 24	chr14	6.45	6.15	1.23	0.0048	0.7552
TC1800001279.mm.2	Spink11	serine peptidase inhibitor, Kazal type 11	chr18	1.99	2.38	-1.32	0.0049	0.7552
TC1700002201.mm.2	Gm16494	predicted gene 16494 [Source:MGI Symbol;Acc:MGI:3641930]	chr17	6.47	6.75	-1.21	0.0049	0.7552
TC0500002895.mm.2	Gbp10; Gbp6	guanylate-binding protein 10; guanylate binding protein 6	chr5	7.34	6.95	1.31	0.0051	0.7552
TC0700001735.mm.2	Gm5737	PREDICTED: predicted gene 5737 (Gm5737), mRNA.	chr7	2.35	2.73	-1.3	0.0051	0.7552
TC1900000879.mm.2	Gal	galanin	chr19	2.08	2.42	-1.27	0.0052	0.7552
TC1900000598.mm.2	Frat1	frequently rearranged in advanced T cell lymphomas	chr19	4.27	4.61	-1.27	0.0052	0.7552
TC1300000308.mm.2	Prl4a1	prolactin family 4, subfamily a, member 1	chr13	7.1	6.44	1.59	0.0053	0.7552
TC0700000214.mm.2	Crxos	cone-rod homeobox, opposite strand	chr7	2.18	2.49	-1.24	0.0053	0.7552
TC0100002721.mm.2	Csprs	component of Sp100-rs	chr1	2.19	2.47	-1.21	0.0053	0.7552
TC0300001412.mm.2	Adh6b	alcohol dehydrogenase 6B (class V)	chr3	2.03	1.68	1.28	0.0053	0.7552
TC0700001569.mm.2	Olfr713	olfactory receptor 713	chr7	2.36	2.01	1.27	0.0053	0.7552
TC1400001643.mm.2	Cacna2d3	calcium channel, voltage-dependent, alpha2/delta subunit 3	chr14	3.55	4.11	-1.48	0.0054	0.7552
TC0X00000552.mm.2	Gm715	predicted gene 715	chrX	3.53	3.87	-1.26	0.0054	0.7552
TC1200001235.mm.2	A230065H16Rik	RIKEN cDNA A230065H16 gene	chr12	4.5	4.86	-1.29	0.0054	0.7552
TC0300002554.mm.2	Hsd3b5	hydroxy-delta-5-steroid dehydrogenase, 3 beta- and steroid delta-isomerase 5	chr3	2.62	2.96	-1.27	0.0054	0.7552
TC0400002580.mm.2	Shb	src homology 2 domain-containing transforming protein B	chr4	6.53	6.27	1.2	0.0055	0.7552
TC0500003569.mm.2	Ocm	oncomodulin	chr5	1.74	2.02	-1.22	0.0055	0.7552
TC0200002771.mm.2	4930591A17Rik	RIKEN cDNA 4930591A17 gene	chr2	2.1	2.43	-1.26	0.0056	0.7605
TC1100003187.mm.2	Olfr43	olfactory receptor 43	chr11	1.91	1.59	1.25	0.0056	0.7605
TC0900002764.mm.2	Hmgn3	high mobility group nucleosomal binding domain 3	chr9	5.66	5.3	1.28	0.0056	0.7605
TC1400000496.mm.2	Gm15217	predicted gene 15217	chr14	3.34	3.63	-1.23	0.0058	0.7605
TC1000002245.mm.2	D830039M14Rik	RIKEN cDNA D830039M14 gene [Source:MGI Symbol;Acc:MGI:2445111]	chr10	3.11	3.62	-1.42	0.0058	0.7605
TC0300002815.mm.2	Palmd	palmdelphin	chr3	6.08	5.68	1.32	0.0062	0.7886
TC1400001445.mm.2	Fhit	fragile histidine triad gene	chr14	4.81	5.27	-1.38	0.0063	0.7886
TC0400004009.mm.2	Clcn6	chloride channel, voltage-sensitive 6	chr4	6.33	6.04	1.22	0.0063	0.7886
TC0700002772.mm.2	Etv2	ets variant 2	chr7	2.38	2.87	-1.41	0.0064	0.7901
TC1600001983.mm.2	Ltn1	listerin E3 ubiquitin protein ligase 1	chr16	6	6.33	-1.25	0.0065	0.7901
TC0400001774.mm.2	Mfap2	microfibrillar-associated protein 2	chr4	3.74	4.37	-1.55	0.0067	0.7901
TC1600001011.mm.2	Itsn1	intersectin 1 (SH3 domain protein 1A)	chr16	8.02	7.74	1.22	0.0067	0.7901
TC0100003791.mm.2	Prox1	prospero homeobox 1	chr1	3.73	4.13	-1.32	0.0067	0.7901
TC0500003553.mm.2	Zfp853	zinc finger protein 853 [Source:MGI Symbol;Acc:MGI:2685638]; zinc finger protein 853	chr5	2.78	3.06	-1.21	0.0068	0.7901
TC1100003783.mm.2	Kcnh4	potassium voltage-gated channel, subfamily H (eag-related), member 4	chr11	2.22	2.64	-1.34	0.0068	0.7901
TC0700003568.mm.2	Pex11a	peroxisomal biogenesis factor 11 alpha	chr7	5.77	6.07	-1.24	0.007	0.7901
TC1100002866.mm.2	Pemt	phosphatidylethanolamine N-methyltransferase	chr11	4.95	5.32	-1.29	0.007	0.7901
TC1600002059.mm.2	1110004E09Rik	RIKEN cDNA 1110004E09 gene	chr16	5.55	5.12	1.35	0.0071	0.7901
TC0400001688.mm.2	Luzp1	leucine zipper protein 1	chr4	7.92	7.64	1.21	0.0071	0.7901
TC1100000555.mm.2	Olfr1377	olfactory receptor 1377	chr11	1.71	2.08	-1.29	0.0072	0.7901
TC1100000518.mm.2	Olfr1380	olfactory receptor 1380	chr11	1.6	1.87	-1.21	0.0072	0.7901
TC1100003529.mm.2	Hlf	hepatic leukemia factor	chr11	2.11	1.81	1.23	0.0072	0.7901
TC0900003121.mm.2	Tdgf1	teratocarcinoma-derived growth factor 1	chr9	2.1	1.71	1.31	0.0073	0.7901
TC0900000007.mm.2	Gm17535	predicted gene, 17535 [Source:MGI Symbol;Acc:MGI:4937169]	chr9	7.87	8.15	-1.21	0.0074	0.7901
TC0600000203.mm.2	Hyal6	hyaluronoglucosaminidase 6	chr6	2.3	2.68	-1.3	0.0074	0.7901
TC1500000856.mm.2	Mov10l1	Moloney leukemia virus 10-like 1	chr15	2.18	2.68	-1.41	0.0075	0.7909
TC0800000220.mm.2	Defa22	defensin, alpha, 22	chr8	1.6	1.91	-1.24	0.0076	0.7926
TC0500002411.mm.2	Lgi2	leucine-rich repeat LGI family, member 2	chr5	4.79	5.25	-1.38	0.0078	0.7961
TC0200000485.mm.2	Gm10134	predicted gene 10134 [Source:MGI Symbol;Acc:MGI:3642322]	chr2	2.66	2.18	1.39	0.0078	0.7961
TC0600001008.mm.2	Bmp10	bone morphogenetic protein 10	chr6	5.79	5.23	1.48	0.0078	0.7961
TC0200004446.mm.2	Ltk	leukocyte tyrosine kinase	chr2	3.81	4.22	-1.32	0.0079	0.7993
TC0900000686.mm.2	Cspg4	chondroitin sulfate proteoglycan 4	chr9	3.55	3.88	-1.25	0.008	0.7993
TC1100000644.mm.2	Slc36a1	solute carrier family 36 (proton/amino acid symporter), member 1	chr11	5.24	5.62	-1.3	0.008	0.8005
TC1500001715.mm.2	Lypd2	Ly6/Plaur domain containing 2	chr15	2.96	3.5	-1.45	0.0082	0.8101
TC0800001360.mm.2	Vat1l	vesicle amine transport protein 1 homolog-like (T. californica)	chr8	3.09	3.5	-1.32	0.0084	0.8145
TC0800001573.mm.2	Slc35f3	solute carrier family 35, member F3	chr8	4.09	4.47	-1.3	0.0084	0.8145
TC0500001622.mm.2	Ufsp1	UFM1-specific peptidase 1	chr5	4.04	4.49	-1.36	0.0085	0.8162
TC0400001785.mm.2	Epha2	Eph receptor A2	chr4	5.57	5.27	1.23	0.0085	0.8162
TC0800002844.mm.2	Slc12a4	solute carrier family 12, member 4	chr8	6.2	5.81	1.31	0.0085	0.8162
TC1000001249.mm.2	Gm21293; Gm4340	predicted gene, 21293; predicted gene 4340	chr10	2.46	2.81	-1.27	0.0086	0.8162
TC0600002278.mm.2	Hoxa4	homeobox A4	chr6	3.7	4.01	-1.24	0.0086	0.8162
TC0200001049.mm.2	Rapgef4	Rap guanine nucleotide exchange factor (GEF) 4	chr2	4.52	3.95	1.49	0.0087	0.8162
TC0300003023.mm.2	Rap1gds1	RAP1, GTP-GDP dissociation stimulator 1	chr3	7.09	6.81	1.21	0.0087	0.8162
TC0200004549.mm.2	1810024B03Rik	RIKEN cDNA 1810024B03 gene	chr2	3.72	4.14	-1.33	0.0088	0.8176
TC0200005130.mm.2	Tnnc2	troponin C2, fast	chr2	2.38	2.78	-1.32	0.0088	0.8176
TC1100002683.mm.2	Zfp2	zinc finger protein 2	chr11	3.91	3.64	1.21	0.0091	0.8266
TC0200000431.mm.2	Obp2a	odorant binding protein 2A	chr2	1.65	1.92	-1.2	0.0092	0.8266
TC0200005288.mm.2	Gm6103	PREDICTED: predicted gene 6103 (Gm6103), mRNA.	chr2	1.86	1.56	1.23	0.0092	0.8266
TC0200003753.mm.2	Gpr155	G protein-coupled receptor 155	chr2	4.65	4.98	-1.25	0.0092	0.8266
TC0300001641.mm.2	Fabp12	fatty acid binding protein 12	chr3	1.94	1.61	1.26	0.0095	0.8266
TC1400001412.mm.2	Gm8356	predicted gene 8356 [Source:MGI Symbol;Acc:MGI:3779798]	chr14	3.26	3.73	-1.39	0.0095	0.8266
TC1900000847.mm.2	Eno4	enolase 4	chr19	3.05	2.42	1.55	0.0095	0.8266
TC0200005444.mm.2	Zbtb46	zinc finger and BTB domain containing 46	chr2	3.45	2.92	1.44	0.0096	0.8266
TC1700002810.mm.2	H2-Ke6	H2-K region expressed gene 6	chr17	4.94	4.67	1.2	0.0096	0.8266
TC0100003881.mm.2	D630023F18Rik	RIKEN cDNA D630023F18 gene	chr1	3.77	4.04	-1.2	0.0097	0.8266
TC0200000222.mm.2	Il15ra	interleukin 15 receptor, alpha chain	chr2	4.1	3.72	1.3	0.0098	0.8266
TC1900000211.mm.2	Slc15a3	solute carrier family 15, member 3	chr19	4.95	5.37	-1.34	0.0099	0.8266
TC1500001827.mm.2	Pvalb	parvalbumin	chr15	2.15	2.57	-1.34	0.01	0.8266
TC0500003449.mm.2	Mospd3	motile sperm domain containing 3	chr5	5.27	4.98	1.22	0.0101	0.8266
TC0X00000222.mm.2	Spaca5	sperm acrosome associated 5	chrX	1.85	2.12	-1.21	0.0101	0.8266
TC0300003091.mm.2	Wdr63	WD repeat domain 63	chr3	2.08	2.42	-1.26	0.0101	0.8266
TC0700001459.mm.2	Olfr549	olfactory receptor 549	chr7	3.46	3.89	-1.35	0.0102	0.8266
TC0500000212.mm.2	Nos3	nitric oxide synthase 3, endothelial cell	chr5	3.59	3.96	-1.29	0.0102	0.8266
TC0900000675.mm.2	Isl2	insulin related protein 2 (islet 2)	chr9	4.18	4.51	-1.25	0.0102	0.8266
TC1800000468.mm.2	Kcnn2	potassium intermediate/small conductance calcium-activated channel, subfamily N, member 2	chr18	1.77	2.34	-1.47	0.0103	0.8302
TC0900002917.mm.2	Faiml	Fas apoptotic inhibitory molecule like	chr9	2.34	2.05	1.22	0.0104	0.8302
TC1300000786.mm.2	Gm3785	PREDICTED: predicted gene 3785 (Gm3785), mRNA.	chr13	5.55	5.83	-1.21	0.0104	0.8313
TC1100004060.mm.2	Cd300lf	CD300 antigen like family member F	chr11	4.64	4.95	-1.24	0.0106	0.8313
TC0100003838.mm.2	G0s2	G0/G1 switch gene 2	chr1	5.4	5.79	-1.3	0.0107	0.8313
TC1000002433.mm.2	Gm19668	predicted gene, 19668	chr10	2.3	2.62	-1.25	0.0107	0.8313
TC0300000161.mm.2	Tnfsf10	tumor necrosis factor (ligand) superfamily, member 10	chr3	4.5	4.07	1.35	0.0108	0.8313
TC0600003071.mm.2	Apobec1	apolipoprotein B mRNA editing enzyme, catalytic polypeptide 1	chr6	5.46	5.87	-1.33	0.0108	0.8313
TC0600001953.mm.2	Gpr37	G protein-coupled receptor 37	chr6	2	2.35	-1.27	0.0108	0.8313
TC1100002861.mm.2	Pld6	phospholipase D family, member 6	chr11	3.88	4.43	-1.46	0.0108	0.8313
TC0500000425.mm.2	Cytl1	cytokine-like 1	chr5	3.37	3.02	1.28	0.011	0.8331
TC1600002107.mm.2	Setd4	SET domain containing 4	chr16	4.49	3.89	1.52	0.0111	0.8331
TC0100002142.mm.2	Gm15455	predicted gene 15455	chr1	4.44	4.72	-1.21	0.0112	0.8331
TC0300001377.mm.2	Gm9799	predicted gene 9799	chr3	1.88	2.16	-1.22	0.0113	0.8331
TC0900000052.mm.2	Mmp20	matrix metallopeptidase 20 (enamelysin)	chr9	3.25	3.67	-1.33	0.0114	0.8331
TC0200001896.mm.2	Gm17555	predicted gene, 17555 [Source:MGI Symbol;Acc:MGI:4937189]	chr2	3.63	4	-1.29	0.0114	0.8331
TC0600003536.mm.2	Clec1b	C-type lectin domain family 1, member b	chr6	7.05	6.6	1.36	0.0114	0.8331
TC0600000684.mm.2	Vmn1r9	vomeronasal 1 receptor 9	chr6	1.57	1.89	-1.25	0.0114	0.8331
TC1300000803.mm.2	Gm10324	predicted gene 10324	chr13	5.29	4.82	1.38	0.0115	0.8331
TC0800000368.mm.2	Rnf122	ring finger protein 122	chr8	4.86	4.32	1.45	0.0115	0.8331
TC0100002642.mm.2	Ap1s3	adaptor-related protein complex AP-1, sigma 3	chr1	7.71	7.32	1.31	0.0116	0.8331
TC0600003079.mm.2	C3ar1	complement component 3a receptor 1	chr6	5.3	5.66	-1.29	0.0117	0.8331
TC1900000234.mm.2	Olfr1420	olfactory receptor 1420	chr19	2.22	2.52	-1.23	0.0117	0.8331
TC0700000788.mm.2	Klk1b27	kallikrein 1-related peptidase b27	chr7	3.91	4.22	-1.24	0.0118	0.8331
TC1100002297.mm.2	Cep68	centrosomal protein 68	chr11	4.46	4.11	1.27	0.012	0.8331
TC1800000418.mm.2	Kctd16	potassium channel tetramerisation domain containing 16	chr18	4.27	4.62	-1.27	0.012	0.8331
TC0800002565.mm.2	Il27ra	interleukin 27 receptor, alpha	chr8	2.01	2.45	-1.36	0.012	0.8331
TC0900002640.mm.2	Tex9	testis expressed gene 9	chr9	4.58	4.14	1.35	0.012	0.8331
TC0900002066.mm.2	Olfr935	olfactory receptor 935	chr9	2.25	2.53	-1.22	0.0121	0.8331
TC0X00000404.mm.2	Gm2483	PREDICTED: predicted gene 2483 (Gm2483), mRNA.	chrX	2.37	2.88	-1.42	0.0121	0.8331
TC0300000913.mm.2	C920021L13Rik	RIKEN cDNA C920021L13 gene	chr3	3.12	3.49	-1.3	0.0122	0.8331
TC0700001510.mm.2	Olfr632	olfactory receptor 632	chr7	2.91	3.3	-1.31	0.0122	0.8331
TC1600001093.mm.2	B230307C23Rik	RIKEN cDNA B230307C23 gene [Source:MGI Symbol;Acc:MGI:3643396]	chr16	6.49	6.17	1.25	0.0122	0.8331
TC1300002208.mm.2	Cntnap3	contactin associated protein-like 3	chr13	2.53	2.8	-1.21	0.0123	0.8331
TC0900002034.mm.2	A630095E13Rik	RIKEN cDNA A630095E13 gene	chr9	3.6	4.47	-1.84	0.0124	0.8331
TC0400002232.mm.2	Slc26a7	solute carrier family 26, member 7	chr4	5.56	5.07	1.41	0.0124	0.8331
TC1400001715.mm.2	Zfp488	zinc finger protein 488	chr14	2.66	2.93	-1.2	0.0124	0.8331
TC1700000269.mm.2	Zfp677	zinc finger protein 677	chr17	4.65	4.19	1.37	0.0125	0.8341
TC0700002262.mm.2	Vmn2r45	vomeronasal 2, receptor 45	chr7	1.88	2.18	-1.24	0.0128	0.845
TC0X00000659.mm.2	Gm1141	predicted gene 1141	chrX	2.36	2.08	1.22	0.0129	0.845
TC0700001246.mm.2	Olfr292	olfactory receptor 292	chr7	2.13	2.46	-1.25	0.013	0.845
TC1500000157.mm.2	Gm5468	predicted gene 5468	chr15	2.34	2.83	-1.41	0.0131	0.845
TC0400003323.mm.2	Tex38	testis expressed 38	chr4	1.96	2.25	-1.22	0.0131	0.845
TC1700000642.mm.2	Fkbpl	FK506 binding protein-like	chr17	4.77	4.46	1.25	0.0132	0.8456
TC0200002340.mm.2	Bpifb9b	BPI fold containing family B, member 9B	chr2	3.01	2.73	1.22	0.0133	0.8456
TC1700002648.mm.2	Thada	thyroid adenoma associated	chr17	4.09	3.5	1.5	0.0134	0.8456
TC0X00003046.mm.2	Esx1	extraembryonic, spermatogenesis, homeobox 1	chrX	6.32	5.88	1.36	0.0134	0.8456
TC0Y00000254.mm.2	Gm20825	predicted gene, 20825 [Source:MGI Symbol;Acc:MGI:5434181]; predicted gene, 20825	chrY	3.44	3.84	-1.32	0.0134	0.8456
TC0200003899.mm.2	Olfr1000	olfactory receptor 1000	chr2	1.54	1.89	-1.28	0.0135	0.8456
TC1900000810.mm.2	Vwa2	von Willebrand factor A domain containing 2	chr19	3.11	2.81	1.23	0.014	0.8515
TC0300000808.mm.2	S100a5	S100 calcium binding protein A5	chr3	1.73	2.2	-1.39	0.014	0.8515
TC0400002527.mm.2	Arhgef39	Rho guanine nucleotide exchange factor (GEF) 39	chr4	2.77	3.26	-1.41	0.0141	0.8515
TC0800001692.mm.2	3930402G23Rik	RIKEN cDNA 3930402G23 gene	chr8	2.8	2.27	1.45	0.0141	0.8515
TC1100002975.mm.2	Arhgap44	Rho GTPase activating protein 44	chr11	6.05	5.74	1.25	0.0142	0.8515
TC0900002767.mm.2	Elovl4	elongation of very long chain fatty acids (FEN1/Elo2, SUR4/Elo3, yeast)-like 4	chr9	4.61	4.29	1.24	0.0142	0.8515
TC1300002076.mm.2	Tifab	TRAF-interacting protein with forkhead-associated domain, family member B	chr13	2.27	2.85	-1.49	0.0145	0.8515
TC1400001417.mm.2	Gm3642; LOC100504218	predicted gene 3642 [Source:MGI Symbol;Acc:MGI:3781818]; PREDICTED: uncharacterized LOC100504218 (LOC100504218), mRNA.	chr14	1.98	2.49	-1.42	0.0146	0.8515
TC0400001686.mm.2	Htr1d	5-hydroxytryptamine (serotonin) receptor 1D	chr4	6.84	7.25	-1.33	0.0146	0.8515
TC0300000205.mm.2	Gpr160	G protein-coupled receptor 160	chr3	4.21	3.87	1.26	0.0146	0.8515
TC1700002181.mm.2	Ptk7	PTK7 protein tyrosine kinase 7	chr17	4.87	4.25	1.54	0.0147	0.8515
TC1300000070.mm.2	Heatr1	HEAT repeat containing 1	chr13	6.12	6.41	-1.22	0.0148	0.8515
TC0900003138.mm.2	Arpp21	cyclic AMP-regulated phosphoprotein, 21	chr9	3.88	4.18	-1.23	0.0148	0.8515
TC1100003268.mm.2	Gm10392	predicted gene 10392 [Source:MGI Symbol;Acc:MGI:3704377]	chr11	2.02	2.32	-1.23	0.0148	0.8515
TC1700001166.mm.2	Ltbp1	latent transforming growth factor beta binding protein 1	chr17	4.7	5.35	-1.57	0.0149	0.8515
TC0200000376.mm.2	Il1f9	interleukin 1 family, member 9	chr2	2.6	3.03	-1.35	0.0149	0.8515
TC0600003121.mm.2	Gnb3	guanine nucleotide binding protein (G protein), beta 3	chr6	4.43	4.74	-1.24	0.0149	0.8515
TC1700001034.mm.2	Adgre1	adhesion G protein-coupled receptor E1	chr17	3.3	3.68	-1.3	0.0152	0.8515
TC0700002079.mm.2	Tnnt3	troponin T3, skeletal, fast	chr7	4.23	3.76	1.39	0.0152	0.8515
TC0300000637.mm.2	Map9	microtubule-associated protein 9	chr3	5.92	5.61	1.23	0.0153	0.8515
TC1300000234.mm.2	Vmn1r223	vomeronasal 1 receptor 223	chr13	1.66	1.99	-1.26	0.0154	0.8542
TC0800002700.mm.2	Ces1b	carboxylesterase 1B	chr8	1.74	2.08	-1.26	0.0157	0.857
TC0600000231.mm.2	Ccdc136	coiled-coil domain containing 136	chr6	3.73	3.21	1.44	0.0158	0.8583
TC0400003522.mm.2	Zc3h12a	zinc finger CCCH type containing 12A	chr4	3.11	2.72	1.31	0.0163	0.8677
TC1600000386.mm.2	Hrasls	HRAS-like suppressor	chr16	1.99	2.49	-1.41	0.0163	0.8677
TC1400000032.mm.2	Gm9602	predicted gene 9602	chr14	3.39	3.7	-1.25	0.0164	0.8677
TC0400003446.mm.2	Zfp69	zinc finger protein 69	chr4	5.13	4.78	1.28	0.0164	0.8677
TC1700000302.mm.2	Gm5493	predicted gene 5493 [Source:MGI Symbol;Acc:MGI:3644511]	chr17	3.17	2.86	1.24	0.0166	0.8677
TC0300002542.mm.2	Gm17651	predicted gene, 17651 [Source:MGI Symbol;Acc:MGI:4937285]	chr3	1.84	2.48	-1.56	0.0166	0.8677
TC1400002034.mm.2	Sall2	sal-like 2 (Drosophila)	chr14	1.86	2.46	-1.51	0.0167	0.8677
TC1400000599.mm.2	Arhgef40	Rho guanine nucleotide exchange factor (GEF) 40	chr14	3.92	3.58	1.26	0.0168	0.8677
TC0700000519.mm.2	Map4k1	mitogen-activated protein kinase kinase kinase kinase 1	chr7	3.27	2.8	1.39	0.0168	0.8677
TC0200005140.mm.2	Ncoa5	nuclear receptor coactivator 5	chr2	5.44	5.16	1.21	0.017	0.8677
TC0400002389.mm.2	Cfap206	cilia and flagella associated protein 206	chr4	3.88	4.36	-1.4	0.0171	0.8677
TC1100002233.mm.2	Cobl	cordon-bleu WH2 repeat	chr11	6.47	5.99	1.4	0.0171	0.8677
TC0100003399.mm.2	Fmo4	flavin containing monooxygenase 4	chr1	3.33	3.74	-1.33	0.0172	0.8677
TC1100003722.mm.2	Gm11562; Krtap2-4	predicted gene 11562; keratin associated protein 2-4	chr11	4.37	4.66	-1.22	0.0172	0.8677
TC1400000033.mm.2	Gm3594	predicted gene 3594	chr14	3.17	3.47	-1.23	0.0172	0.8677
TC1400001411.mm.2	Gm3594	predicted gene 3594	chr14	3.17	3.47	-1.23	0.0172	0.8677
TC0600000848.mm.2	0610030E20Rik	RIKEN cDNA 0610030E20 gene	chr6	5.92	5.63	1.22	0.0173	0.8678
TC1100001039.mm.2	Olfr406	olfactory receptor 406	chr11	2.52	2.87	-1.28	0.0173	0.8678
TC0800003011.mm.2	Sdr42e1	short chain dehydrogenase/reductase family 42E, member 1	chr8	4.95	4.64	1.24	0.0175	0.8687
TC0700002790.mm.2	Hpn	hepsin	chr7	2.27	2.63	-1.28	0.0177	0.8729
TC0800002704.mm.2	Ces1e	carboxylesterase 1E	chr8	2.08	2.36	-1.21	0.0179	0.8729
TC1500000829.mm.2	Gramd4	GRAM domain containing 4	chr15	5.78	5.45	1.26	0.0179	0.8729
TC1400000038.mm.2	4930555G01Rik	RIKEN cDNA 4930555G01 gene	chr14	2.13	2.59	-1.38	0.018	0.8729
TC0X00002073.mm.2	Rhox8	reproductive homeobox 8	chrX	2.76	3.16	-1.33	0.0181	0.8729
TC0700000528.mm.2	Dpf1	D4, zinc and double PHD fingers family 1	chr7	3.63	4.1	-1.38	0.0182	0.8729
TC1300002717.mm.2	Itga1; Pelo	integrin alpha 1; pelota homolog (Drosophila)	chr13	5.62	5.28	1.26	0.0182	0.8729
TC0900001900.mm.2	Acp5	acid phosphatase 5, tartrate resistant	chr9	7.33	7.65	-1.25	0.0182	0.8729
TC0700003860.mm.2	Olfr544	olfactory receptor 544	chr7	2.83	3.22	-1.31	0.0183	0.8729
TC0100000787.mm.2	1700019O17Rik	RIKEN cDNA 1700019O17 gene	chr1	2.4	2.71	-1.25	0.0184	0.8729
TC0X00001343.mm.2	Zcchc18	zinc finger, CCHC domain containing 18	chrX	1.98	1.71	1.21	0.0184	0.8729
TC1700001844.mm.2	Rasal3	RAS protein activator like 3	chr17	1.98	2.26	-1.22	0.0185	0.8729
TC0400001058.mm.2	Sgip1	SH3-domain GRB2-like (endophilin) interacting protein 1	chr4	2.68	2.41	1.21	0.0186	0.8729
TC1200001841.mm.2	Rpl10l	ribosomal protein L10-like	chr12	3.68	4.08	-1.32	0.0187	0.8729
TC0X00003397.mm.2	Tsx	testis specific X-linked gene	chrX	3.51	3.04	1.39	0.0187	0.8729
TC0400001921.mm.2	Nppb	natriuretic peptide type B	chr4	7.1	7.8	-1.62	0.0188	0.8729
TC0700004327.mm.2	Zfp688	zinc finger protein 688	chr7	4.25	4.54	-1.23	0.0189	0.8729
TC1100000950.mm.2	Arrb2; Mir7115	arrestin, beta 2; microRNA 7115	chr11	4.2	4.64	-1.36	0.0189	0.8729
TC1100000901.mm.2	Hes7	hairy and enhancer of split 7 (Drosophila)	chr11	4.33	4.63	-1.23	0.0191	0.8729
TC1000002350.mm.2	Phyhipl; D630013N20Rik	phytanoyl-CoA hydroxylase interacting protein-like; RIKEN cDNA D630013N20 gene	chr10	6.2	5.86	1.26	0.0191	0.8729
TC1100003097.mm.2	Cxcl16	chemokine (C-X-C motif) ligand 16	chr11	6.89	7.17	-1.21	0.0192	0.8729
TC1300000834.mm.2	Gm7969	PREDICTED: predicted gene 7969 (Gm7969), mRNA.	chr13	4.38	4.74	-1.28	0.0192	0.8729
TC0800000168.mm.2	Mcph1	microcephaly, primary autosomal recessive 1	chr8	5.19	4.91	1.22	0.0192	0.8729
TC0200002052.mm.2	Bmp2	bone morphogenetic protein 2	chr2	3.52	3.12	1.31	0.0193	0.8729
TC1400001406.mm.2	Gm6337	predicted gene 6337	chr14	3.26	3.55	-1.23	0.0194	0.8729
TC0400003207.mm.2	Mroh7	maestro heat-like repeat family member 7	chr4	2.96	2.64	1.25	0.0195	0.8729
TC0400003548.mm.2	Tfap2e	transcription factor AP-2, epsilon	chr4	2.67	2.98	-1.24	0.0197	0.8729
TCX_GL456233_random00000002.mm.2	Tmlhe	trimethyllysine hydroxylase, epsilon	chrX_GL456233_random	4.82	4.25	1.49	0.0198	0.8729
TC0300002802.mm.2	Vcam1	vascular cell adhesion molecule 1	chr3	4.41	4.01	1.31	0.02	0.8729
TC1300000934.mm.2	2210408I21Rik	RIKEN cDNA 2210408I21 gene	chr13	4.73	4.4	1.26	0.0201	0.8729
TC0900000048.mm.2	Mmp1a	matrix metallopeptidase 1a (interstitial collagenase)	chr9	4.94	4.5	1.36	0.0201	0.8729
TC1100001502.mm.2	Hoxb1	homeobox B1	chr11	3.04	3.61	-1.49	0.0201	0.8729
TC0600003606.mm.2	Klrb1b	killer cell lectin-like receptor subfamily B member 1B	chr6	1.78	2.17	-1.31	0.0202	0.8729
TC0900000272.mm.2	Adamts8	a disintegrin-like and metallopeptidase (reprolysin type) with thrombospondin type 1 motif, 8	chr9	1.54	1.95	-1.33	0.0203	0.8729
TC0900000006.mm.2	Gm10717	predicted gene 10717 [Source:MGI Symbol;Acc:MGI:3642031]	chr9	8.59	8.88	-1.22	0.0203	0.8729
TC0200004676.mm.2	Gpcpd1	glycerophosphocholine phosphodiesterase GDE1 homolog (S. cerevisiae)	chr2	6.53	6.26	1.21	0.0204	0.8729
TC0700000299.mm.2	Ppp1r13l	protein phosphatase 1, regulatory (inhibitor) subunit 13 like	chr7	6.33	6.03	1.24	0.0205	0.8729
TC0600000379.mm.2	1110001J03Rik	RIKEN cDNA 1110001J03 gene	chr6	5.72	6.01	-1.22	0.0207	0.8729
TC1600002115.mm.2	Hlcs	holocarboxylase synthetase (biotin- [propriony-Coenzyme A-carboxylase (ATP-hydrolysing)] ligase)	chr16	5.76	5.37	1.31	0.0207	0.8729
TC1900000774.mm.2	Tectb; Mir6715	tectorin beta; microRNA 6715	chr19	2.28	2.64	-1.28	0.0207	0.8729
TC0900002171.mm.2	Cxcr5	chemokine (C-X-C motif) receptor 5	chr9	2.06	2.45	-1.31	0.0209	0.8729
TC1500000603.mm.2	Kifc2	kinesin family member C2	chr15	3.94	4.31	-1.29	0.0209	0.8729
TC0500000901.mm.2	Gm3106; Gm3139	predicted gene 3106; predicted gene 3139	chr5	2.31	2.63	-1.25	0.0209	0.8729
TC0500000630.mm.2	Chrna9	cholinergic receptor, nicotinic, alpha polypeptide 9	chr5	4.36	4.03	1.26	0.0212	0.8729
TC1000002906.mm.2	Kcnmb4	potassium large conductance calcium-activated channel, subfamily M, beta member 4	chr10	3.62	3.9	-1.22	0.0212	0.8729
TC0400001642.mm.2	Aunip	aurora kinase A and ninein interacting protein	chr4	1.83	2.11	-1.22	0.0213	0.8729
TC1400000163.mm.2	Nudt13	nudix (nucleoside diphosphate linked moiety X)-type motif 13	chr14	5.72	6.04	-1.25	0.0214	0.8729
TC0X00002403.mm.2	Gabre	gamma-aminobutyric acid (GABA) A receptor, subunit epsilon	chrX	3.69	3.38	1.24	0.0214	0.8729
TC1100001891.mm.2	Cdr2l	cerebellar degeneration-related protein 2-like	chr11	4.56	4.28	1.22	0.0214	0.8729
TC1900000217.mm.2	Ms4a4c	membrane-spanning 4-domains, subfamily A, member 4C	chr19	4.37	4.99	-1.54	0.0215	0.8729
TC0600002256.mm.2	Npvf	neuropeptide VF precursor	chr6	2.05	2.35	-1.24	0.0215	0.8729
TC0X00001674.mm.2	Fancb	Fanconi anemia, complementation group B	chrX	3	3.51	-1.42	0.0216	0.8729
TC0X00000285.mm.2	Gm2825	predicted gene 2825	chrX	3.43	4.09	-1.59	0.0217	0.8729
TC1200001843.mm.2	Mdga2	MAM domain containing glycosylphosphatidylinositol anchor 2	chr12	3.62	3.34	1.22	0.0217	0.8729
TC0400001111.mm.2	Pars2	prolyl-tRNA synthetase (mitochondrial)(putative)	chr4	4.5	4.88	-1.3	0.0217	0.8729
TC1300000336.mm.2	Dusp22	dual specificity phosphatase 22	chr13	7.28	7.01	1.21	0.0218	0.8729
TC0600003235.mm.2	Clec1a	C-type lectin domain family 1, member a	chr6	6.43	6.07	1.28	0.0221	0.8729
TC1100001395.mm.2	Tmem100	transmembrane protein 100	chr11	8.17	7.84	1.25	0.0222	0.8729
TC0700004002.mm.2	Gvin1	GTPase, very large interferon inducible 1	chr7	6.52	6.24	1.22	0.0222	0.8729
TC0700000783.mm.2	Klk1b8	kallikrein 1-related peptidase b8	chr7	1.86	2.14	-1.22	0.0222	0.8729
TC1500001018.mm.2	Aqp5	aquaporin 5	chr15	3.32	4.13	-1.75	0.0225	0.8749
TC0700000755.mm.2	EU599041	expressed sequence EU599041	chr7	3.26	2.89	1.29	0.0226	0.8749
TC1400000007.mm.2	Gm10408	predicted gene 10408	chr14	4.36	4.77	-1.33	0.0228	0.8749
TC1000003095.mm.2	Marchf9	membrane-associated ring finger (C3HC4) 9	chr10	4.65	4.3	1.27	0.0229	0.8749
TC0400000393.mm.2	Gm10597	predicted gene 10597	chr4	2.82	2.52	1.23	0.0231	0.8749
TC0400002500.mm.2	Gm10597	predicted gene 10597	chr4	2.82	2.52	1.23	0.0231	0.8749
TC0800001317.mm.2	Hydin	HYDIN, axonemal central pair apparatus protein	chr8	1.96	2.24	-1.22	0.0234	0.8749
TC1100001651.mm.2	Aoc3	amine oxidase, copper containing 3	chr11	3.41	3.85	-1.36	0.0234	0.8749
TC1000001866.mm.2	Tcf21	transcription factor 21	chr10	3.54	3.04	1.42	0.0235	0.8749
TC0900000066.mm.2	Trpc6	transient receptor potential cation channel, subfamily C, member 6	chr9	2.57	2.3	1.21	0.0236	0.8749
TC0300002291.mm.2	Ntrk1	neurotrophic tyrosine kinase, receptor, type 1	chr3	3.14	3.44	-1.24	0.0236	0.8749
TC0900000581.mm.2	Nxpe4	neurexophilin and PC-esterase domain family, member 4	chr9	3.03	2.65	1.3	0.0237	0.8749
TC0800002429.mm.2	Plvap	plasmalemma vesicle associated protein	chr8	7.41	7.1	1.24	0.0238	0.8749
TC0800001358.mm.2	Nudt7	nudix (nucleoside diphosphate linked moiety X)-type motif 7	chr8	4.69	4.11	1.49	0.024	0.8749
TC0700000552.mm.2	Cox7a1	cytochrome c oxidase subunit VIIa 1	chr7	5.12	5.43	-1.24	0.0241	0.8749
TC1100003095.mm.2	Pelp1	proline, glutamic acid and leucine rich protein 1	chr11	4.79	4.48	1.25	0.0242	0.8749
TC0100002543.mm.2	Abca12	ATP-binding cassette, sub-family A (ABC1), member 12	chr1	3.9	3.31	1.5	0.0243	0.8749
TC0100001707.mm.2	Itpkb	inositol 1,4,5-trisphosphate 3-kinase B	chr1	7.01	6.69	1.24	0.0243	0.8749
TC0300001314.mm.2	Pla2g12a	phospholipase A2, group XIIA	chr3	5.19	4.76	1.35	0.0245	0.8749
TC1700000328.mm.2	Dcpp3	demilune cell and parotid protein 3	chr17	1.83	2.24	-1.33	0.0245	0.8749
TC0900000008.mm.2	Gm10715	predicted gene 10715 [Source:MGI Symbol;Acc:MGI:3642376]	chr9	8.44	8.72	-1.21	0.0246	0.8749
TC0600002996.mm.2	Ret	ret proto-oncogene	chr6	3.5	3.87	-1.29	0.0247	0.8749
TC1400001392.mm.2	Gm3542	predicted gene 3542 [Source:MGI Symbol;Acc:MGI:3781719]	chr14	3.64	4.05	-1.33	0.0249	0.8749
TC1700002662.mm.2	Six2	sine oculis-related homeobox 2	chr17	2.43	2.87	-1.35	0.025	0.8749
TC0100003262.mm.2	Tsen15	tRNA splicing endonuclease 15 homolog (S. cerevisiae)	chr1	3.32	2.88	1.36	0.025	0.8749
TC0100000895.mm.2	Fam132b	family with sequence similarity 132, member B	chr1	2.14	2.47	-1.25	0.0251	0.8749
TC0800000074.mm.2	Tnfsf13b	tumor necrosis factor (ligand) superfamily, member 13b	chr8	2.54	2.9	-1.28	0.0252	0.8749
TC0400000518.mm.2	Col15a1	collagen, type XV, alpha 1	chr4	5.22	4.93	1.22	0.0252	0.8749
TC0X00000143.mm.2	Gm4906	predicted gene 4906	chrX	2.03	2.37	-1.27	0.0252	0.8749
TC1200001931.mm.2	Kcnh5	potassium voltage-gated channel, subfamily H (eag-related), member 5	chr12	1.92	1.64	1.22	0.0253	0.8749
TC0200002308.mm.2	Hck	hemopoietic cell kinase	chr2	1.89	2.28	-1.31	0.0254	0.8749
TC0600001432.mm.2	Spsb2	splA/ryanodine receptor domain and SOCS box containing 2	chr6	5.65	6	-1.28	0.0256	0.8749
TC0900001621.mm.2	Vipr1	vasoactive intestinal peptide receptor 1	chr9	2.58	2.87	-1.22	0.0257	0.8749
TC0900003059.mm.2	Ccdc36	coiled-coil domain containing 36	chr9	2.42	2.06	1.28	0.0257	0.8749
TC0X00000168.mm.2	Nyx	nyctalopin	chrX	3.79	4.06	-1.21	0.0257	0.8749
TC1000000322.mm.2	Lama4	laminin, alpha 4	chr10	7.37	7.02	1.27	0.0257	0.8749
TC0300001120.mm.2	Alx3	aristaless-like homeobox 3	chr3	2.89	3.26	-1.29	0.0258	0.8749
TC0700000466.mm.2	Ttc9b	tetratricopeptide repeat domain 9B	chr7	2.16	2.49	-1.26	0.0259	0.8749
TC1300001551.mm.2	Olfr1362	olfactory receptor 1362	chr13	2.43	2.8	-1.3	0.0259	0.8749
TC1000001334.mm.2	Ptprr	protein tyrosine phosphatase, receptor type, R	chr10	4.05	3.54	1.43	0.026	0.8749
TC0X00002685.mm.2	Eda2r	ectodysplasin A2 receptor	chrX	3.74	3.41	1.25	0.0261	0.8755
TC0X00003416.mm.2	Ssxb8	synovial sarcoma, X member B, breakpoint 8	chrX	1.67	1.4	1.21	0.0263	0.8761
TC0600003537.mm.2	Clec9a	C-type lectin domain family 9, member a	chr6	3.11	2.46	1.58	0.0263	0.8761
TC0X00001514.mm.2	Wnk3	WNK lysine deficient protein kinase 3	chrX	7.52	7.09	1.35	0.0264	0.8761
TC1100001336.mm.2	Tex14	testis expressed gene 14	chr11	3.81	3.29	1.43	0.0265	0.8761
TC0900002167.mm.2	Upk2	uroplakin 2	chr9	2.73	3.29	-1.47	0.027	0.8789
TC0500002091.mm.2	Wdr86	WD repeat domain 86	chr5	4.45	4.18	1.2	0.027	0.8789
TC1500000556.mm.2	Gm20654	predicted gene 20654	chr15	2.4	2.76	-1.28	0.027	0.8789
TC0500001948.mm.2	Gm5152	predicted gene 5152 [Source:MGI Symbol;Acc:MGI:3643407]	chr5	3.7	4.1	-1.32	0.0273	0.8789
TC0100000226.mm.2	Prss39	protease, serine 39	chr1	2.52	2.2	1.24	0.0274	0.8789
TC1600000656.mm.2	Cfap44	cilia and flagella associated protein 44	chr16	3.22	3.51	-1.22	0.0275	0.8789
TC0600002308.mm.2	Cpvl	carboxypeptidase, vitellogenic-like	chr6	2.37	1.72	1.57	0.0275	0.8789
TC1100002037.mm.2	Npb	neuropeptide B	chr11	4.82	4.3	1.44	0.0276	0.8789
TC0200001234.mm.2	Aplnr	apelin receptor	chr2	3.98	3.61	1.29	0.0278	0.8789
TC1100000374.mm.2	Slit3	slit homolog 3 (Drosophila)	chr11	6.53	6.19	1.27	0.0279	0.8789
TC1200001324.mm.2	Cdca7l	cell division cycle associated 7 like	chr12	4.42	4.75	-1.26	0.028	0.8789
TC0400001847.mm.2	Gm13128	predicted gene 13128	chr4	2	2.3	-1.23	0.0282	0.8789
TC1500001736.mm.2	9030619P08Rik	lymphocyte antigen 6 complex pseudogene	chr15	3.43	2.97	1.38	0.0283	0.8789
TC0X00000728.mm.2	Gm5936	predicted gene 5936	chrX	4.25	4.65	-1.32	0.0285	0.8789
TC1800001375.mm.2	C330018D20Rik	RIKEN cDNA C330018D20 gene	chr18	5.84	5.48	1.28	0.0286	0.8789
TC1700000836.mm.2	Cyp39a1	cytochrome P450, family 39, subfamily a, polypeptide 1	chr17	6.8	7.14	-1.27	0.0288	0.8789
TC1100002158.mm.2	Camk2b	calcium/calmodulin-dependent protein kinase II, beta	chr11	3.44	3.83	-1.31	0.0288	0.8789
TC1000002460.mm.2	Casp14	caspase 14	chr10	3.48	3.16	1.25	0.0288	0.8789
TC1600000952.mm.2	N6amt1	N-6 adenine-specific DNA methyltransferase 1 (putative)	chr16	4.81	5.21	-1.32	0.0289	0.8789
TC1700002774.mm.2	Cmtr1	cap methyltransferase 1	chr17	7.66	7.39	1.2	0.029	0.8789
TC0200001779.mm.2	Rtf1	Rtf1, Paf1/RNA polymerase II complex component, homolog (S. cerevisiae)	chr2	8.51	8.24	1.2	0.029	0.8789
TC0900002869.mm.2	Trpc1	transient receptor potential cation channel, subfamily C, member 1	chr9	4.42	3.95	1.39	0.029	0.8789
TC0800002814.mm.2	4931428F04Rik	RIKEN cDNA 4931428F04 gene	chr8	3.31	3.62	-1.24	0.029	0.8789
TC1900001765.mm.2	Vps51; Tm7sf2	vacuolar protein sorting 51 homolog (S. cerevisiae); transmembrane 7 superfamily member 2	chr19	3.76	4.18	-1.34	0.029	0.8789
TC1000002380.mm.2	Susd2	sushi domain containing 2	chr10	5.74	6.1	-1.28	0.029	0.8789
TC1700001909.mm.2	Btnl4	butyrophilin-like 4	chr17	3.24	3.72	-1.39	0.029	0.8789
TC1100003401.mm.2	Ccl3	chemokine (C-C motif) ligand 3	chr11	3.38	3.89	-1.43	0.0291	0.8789
TC0100003328.mm.2	Rasal2	RAS protein activator like 2	chr1	5.75	5.48	1.21	0.0292	0.8796
TC1900001131.mm.2	Ms4a7	membrane-spanning 4-domains, subfamily A, member 7	chr19	4.68	5.16	-1.39	0.0293	0.8799
TC0600003397.mm.2	Sox5	SRY (sex determining region Y)-box 5	chr6	4.78	4.4	1.3	0.0295	0.8799
TC1200002060.mm.2	Gm17673	predicted gene, 17673 [Source:MGI Symbol;Acc:MGI:4937307]	chr12	2.11	1.83	1.21	0.0296	0.88
TC0400003792.mm.2	C1qb	complement component 1, q subcomponent, beta polypeptide	chr4	4.92	5.53	-1.53	0.0296	0.88
TC0700004361.mm.2	BC017158; Mir3103	cDNA sequence BC017158; microRNA 3103	chr7	5.9	5.59	1.24	0.0297	0.88
TC0100002324.mm.2	Mfsd6	major facilitator superfamily domain containing 6	chr1	3.49	3.2	1.22	0.0297	0.88
TC1100003265.mm.2	Ankrd13b	ankyrin repeat domain 13b	chr11	4.47	4.89	-1.34	0.0299	0.8805
TC0100003867.mm.2	Serpinb10	serine (or cysteine) peptidase inhibitor, clade B (ovalbumin), member 10	chr1	2.91	2.37	1.45	0.0299	0.8809
TC0200000005.mm.2	Acbd7	acyl-Coenzyme A binding domain containing 7	chr2	2.3	2.67	-1.29	0.03	0.8809
TC1000000605.mm.2	Ctnna3	catenin (cadherin associated protein), alpha 3	chr10	2.85	3.12	-1.2	0.03	0.8809
TC1800001107.mm.2	Rit2	Ras-like without CAAX 2	chr18	2.47	2.74	-1.21	0.0303	0.8809
TC1300000016.mm.2	Akr1c14	aldo-keto reductase family 1, member C14	chr13	4.83	4.16	1.6	0.0305	0.8809
TC1200000959.mm.2	Gpr65	G-protein coupled receptor 65	chr12	4.24	4.59	-1.28	0.0305	0.8809
TC0500003055.mm.2	Svop	SV2 related protein	chr5	3.48	3.14	1.27	0.0306	0.8809
TC1400000912.mm.2	Sox7	SRY (sex determining region Y)-box 7	chr14	4.92	4.57	1.28	0.0306	0.8809
TC1900001039.mm.2	Mark2	MAP/microtubule affinity regulating kinase 2	chr19	5.81	5.52	1.22	0.0307	0.8809
TC0600003196.mm.2	Tead4	TEA domain family member 4	chr6	5.31	5.04	1.2	0.0307	0.8809
TC0700002120.mm.2	AU018091	expressed sequence AU018091	chr7	8.03	7.61	1.34	0.0309	0.8809
TC0900001779.mm.2	Izumo1r	IZUMO1 receptor, JUNO	chr9	4.5	4.78	-1.22	0.0311	0.8809
TC0500003441.mm.2	Trip6	thyroid hormone receptor interactor 6	chr5	5.39	5.12	1.21	0.0311	0.8809
TC0200000989.mm.2	4933409G03Rik	RIKEN cDNA 4933409G03 gene	chr2	2.22	2.57	-1.28	0.0313	0.8809
TC0900001903.mm.2	Zfp599	zinc finger protein 599	chr9	5.88	5.52	1.29	0.0314	0.8809
TC1700002037.mm.2	Trim15	tripartite motif-containing 15	chr17	3.35	2.87	1.39	0.0314	0.8809
TC0400002016.mm.2	Acot7	acyl-CoA thioesterase 7	chr4	5.47	5.18	1.22	0.0315	0.8809
TC1600001443.mm.2	Atp13a4	ATPase type 13A4	chr16	1.34	1.76	-1.34	0.0315	0.8809
TC1900000924.mm.2	2010003K11Rik	RIKEN cDNA 2010003K11 gene	chr19	3.62	3.9	-1.22	0.0315	0.8809
TC0300000865.mm.2	Lingo4	leucine rich repeat and Ig domain containing 4	chr3	2.13	2.49	-1.28	0.0317	0.8809
TC1400001216.mm.2	Gm4663	PREDICTED: predicted gene 4663 (Gm4663), mRNA.	chr14	2.31	2.01	1.23	0.0317	0.8809
TC0100001379.mm.2	Rgs8	regulator of G-protein signaling 8	chr1	3.34	3.63	-1.22	0.0321	0.8857
TC0600003225.mm.2	Clec2e	C-type lectin domain family 2, member e	chr6	1.91	2.27	-1.29	0.0322	0.8857
TC1600001156.mm.2	AU021092	expressed sequence AU021092	chr16	6.38	6.02	1.28	0.0324	0.888
TC0100001611.mm.2	Kcnj10	potassium inwardly-rectifying channel, subfamily J, member 10	chr1	1.67	1.97	-1.23	0.0324	0.888
TC0200002534.mm.2	Zswim3	zinc finger SWIM-type containing 3	chr2	5.11	4.71	1.32	0.0326	0.888
TC1500001643.mm.2	Oc90	otoconin 90	chr15	2.73	3.09	-1.28	0.033	0.8894
TC1400001031.mm.2	Rcbtb2	regulator of chromosome condensation (RCC1) and BTB (POZ) domain containing protein 2	chr14	5.69	5.97	-1.21	0.0331	0.8899
TC0200004164.mm.2	Accs	1-aminocyclopropane-1-carboxylate synthase (non-functional)	chr2	2.73	3.15	-1.34	0.0332	0.8899
TC1000002519.mm.2	Lmnb2	lamin B2	chr10	4.15	4.48	-1.25	0.0334	0.8899
TC1700002313.mm.2	Plin4	perilipin 4	chr17	4.49	4.19	1.23	0.0334	0.8899
TC0200004978.mm.2	Gdf5	growth differentiation factor 5	chr2	2.59	3.08	-1.4	0.0335	0.8899
TC0300000826.mm.2	Sprr2f	small proline-rich protein 2F	chr3	4.76	4.39	1.29	0.0336	0.8899
TC1700002699.mm.2	Kcnk12	potassium channel, subfamily K, member 12	chr17	3	3.28	-1.21	0.0337	0.8899
TC0400003311.mm.2	Cyp4x1	cytochrome P450, family 4, subfamily x, polypeptide 1	chr4	3.03	2.74	1.22	0.0338	0.8899
TC0900000156.mm.2	Olfr859	olfactory receptor 859	chr9	2.13	1.8	1.26	0.034	0.8899
TC1300001263.mm.2	Ankrd55	ankyrin repeat domain 55	chr13	2.76	2.46	1.23	0.034	0.8899
TC0700000391.mm.2	Lypd3	Ly6/Plaur domain containing 3	chr7	4.16	4.53	-1.3	0.034	0.8899
TC0800002811.mm.2	B3gnt9	UDP-GlcNAc:betaGal beta-1,3-N-acetylglucosaminyltransferase 9	chr8	3.11	3.49	-1.3	0.0341	0.8899
TC0700000635.mm.2	LOC102638521	60S ribosomal protein L23a	chr7	2.48	2.75	-1.2	0.0341	0.8899
TC1800000443.mm.2	Stk32a	serine/threonine kinase 32A	chr18	2	1.59	1.33	0.0345	0.8899
TC0X00000538.mm.2	Zic3	zinc finger protein of the cerebellum 3	chrX	3.67	4.07	-1.32	0.0345	0.8899
TC0900001508.mm.2	Susd5	sushi domain containing 5	chr9	2.52	2.93	-1.33	0.0346	0.8899
TC0700000085.mm.2	Olfr1350	olfactory receptor 1350	chr7	2.35	2.66	-1.24	0.0347	0.8899
TC0500003713.mm.2	Ccdc62	coiled-coil domain containing 62	chr5	4.34	3.91	1.34	0.0348	0.8899
TC0300000440.mm.2	Tm4sf4	transmembrane 4 superfamily member 4	chr3	2.6	3.11	-1.43	0.0349	0.8899
TC0X00003019.mm.2	Nxf3	nuclear RNA export factor 3	chrX	2.08	2.46	-1.29	0.035	0.8899
TC0600000250.mm.2	Strip2	striatin interacting protein 2	chr6	4.21	3.91	1.23	0.0351	0.8899
TC1100003353.mm.2	Asic2	acid-sensing (proton-gated) ion channel 2	chr11	3.39	3.76	-1.29	0.0352	0.8899
TC1100003561.mm.2	Abcc3	ATP-binding cassette, sub-family C (CFTR/MRP), member 3	chr11	4.84	4.57	1.21	0.0353	0.8899
TC0500000953.mm.2	Bmp3	bone morphogenetic protein 3	chr5	3.7	3.41	1.22	0.0355	0.8899
TC1100003422.mm.2	Usp32	ubiquitin specific peptidase 32	chr11	6.68	6.41	1.2	0.0355	0.8899
TC0700000661.mm.2	Slc7a9	solute carrier family 7 (cationic amino acid transporter, y+ system), member 9	chr7	3	3.49	-1.4	0.0357	0.8899
TC1300000677.mm.2	Catsper3	cation channel, sperm associated 3	chr13	2.43	2.74	-1.23	0.0357	0.8899
TC0600001271.mm.2	Atg7	autophagy related 7	chr6	5.49	5.19	1.23	0.0359	0.8899
TC0700001523.mm.2	Olfr651	olfactory receptor 651	chr7	1.76	2.12	-1.28	0.036	0.8899
TC0600000483.mm.2	Olfr435	olfactory receptor 435	chr6	2.08	2.37	-1.23	0.036	0.8903
TC0200003357.mm.2	Hc	hemolytic complement	chr2	2.39	1.82	1.48	0.0366	0.8938
TC1200001810.mm.2	Clec14a	C-type lectin domain family 14, member a	chr12	6.84	6.49	1.28	0.0366	0.8938
TC1100000053.mm.2	Nipsnap1	4-nitrophenylphosphatase domain and non-neuronal SNAP25-like protein homolog 1 (C. elegans)	chr11	3.2	3.5	-1.23	0.0367	0.8938
TC0200002549.mm.2	Slc2a10	solute carrier family 2 (facilitated glucose transporter), member 10	chr2	2.96	3.27	-1.24	0.0369	0.8946
TC1500000086.mm.2	C1qtnf3	C1q and tumor necrosis factor related protein 3	chr15	3.62	3.1	1.43	0.0371	0.8977
TC0700000561.mm.2	Tyrobp	TYRO protein tyrosine kinase binding protein	chr7	3.97	4.42	-1.36	0.0372	0.8984
TC1600000054.mm.2	Rbfox1	RNA binding protein, fox-1 homolog (C. elegans) 1	chr16	3.71	4.07	-1.29	0.0373	0.8984
TC1100002843.mm.2	Gjc2	gap junction protein, gamma 2	chr11	1.95	2.27	-1.25	0.0373	0.8984
TC1600000693.mm.2	Dppa2	developmental pluripotency associated 2	chr16	5.57	5.16	1.33	0.0374	0.9003
TC1300002765.mm.2	Nsun2	NOL1/NOP2/Sun domain family member 2	chr13	2.56	2.91	-1.28	0.0376	0.9003
TC1300002149.mm.2	Cts8	cathepsin 8	chr13	1.59	2.03	-1.36	0.0376	0.9003
TC0900003036.mm.2	BY080835	PREDICTED: cDNA sequence BY080835 (BY080835), mRNA.	chr9	2.07	2.4	-1.25	0.0377	0.9003
TC0400000377.mm.2	Dnaic1	dynein, axonemal, intermediate chain 1	chr4	4.46	4.04	1.33	0.0377	0.9003
TC0900002997.mm.2	Col6a6	collagen, type VI, alpha 6	chr9	2.36	2.07	1.22	0.0377	0.9003
TC0700003622.mm.2	Hdgfrp3	hepatoma-derived growth factor, related protein 3	chr7	3.78	3.32	1.38	0.0378	0.9012
TC0500001531.mm.2	Caln1	calneuron 1	chr5	1.97	2.24	-1.2	0.0382	0.9014
TC1700000658.mm.2	Vars	valyl-tRNA synthetase	chr17	5.14	4.83	1.24	0.0382	0.9014
TC1900001414.mm.2	Ankrd22	ankyrin repeat domain 22	chr19	3.52	3.78	-1.2	0.0382	0.9014
TC1900001029.mm.2	Nudt22	nudix (nucleoside diphosphate linked moiety X)-type motif 22	chr19	5	5.32	-1.25	0.0384	0.9014
TC0300002782.mm.2	Amy2a4; Amy2a2	amylase 2a4; amylase 2a2	chr3	2.18	2.47	-1.22	0.0385	0.9014
TC0500002135.mm.2	Cnpy1	canopy 1 homolog (zebrafish)	chr5	3.73	3.39	1.26	0.0385	0.9014
TC0100003827.mm.2	Hhat	hedgehog acyltransferase	chr1	3.03	3.38	-1.28	0.0386	0.9014
TC1700002045.mm.2	2410137M14Rik	RIKEN cDNA 2410137M14 gene	chr17	2.25	1.89	1.29	0.0387	0.9014
TC0100001570.mm.2	Olfml2b	olfactomedin-like 2B	chr1	3.33	3.7	-1.29	0.0387	0.9014
TC0700002540.mm.2	Vmn1r129	vomeronasal 1 receptor 129	chr7	3.1	3.39	-1.22	0.039	0.9014
TC0100000572.mm.2	Cps1	carbamoyl-phosphate synthetase 1	chr1	1.69	1.96	-1.21	0.039	0.9014
TC0X00003114.mm.2	Capn6	calpain 6	chrX	2.38	2.78	-1.32	0.0391	0.9014
TC0200001620.mm.2	Kif18a	kinesin family member 18A	chr2	4.32	3.82	1.41	0.0391	0.9014
TC0400002812.mm.2	Tnc	tenascin C	chr4	4.74	5.25	-1.43	0.0394	0.9014
TC1900000018.mm.2	Chka	choline kinase alpha	chr19	4.2	3.84	1.28	0.0395	0.9014
TC1900001744.mm.2	Prlhr	prolactin releasing hormone receptor	chr19	2.66	2.93	-1.2	0.0395	0.9014
TC1000002376.mm.2	Lrrc75b	leucine rich repeat containing 75B	chr10	3.84	4.26	-1.33	0.0396	0.9014
TC0700002937.mm.2	Gm2381	zinc finger protein 936 pseudogene	chr7	4.38	4.01	1.29	0.0396	0.9014
TC0400000280.mm.2	Gabrr1	gamma-aminobutyric acid (GABA) C receptor, subunit rho 1	chr4	2.53	3.03	-1.42	0.0396	0.9014
TC0800000986.mm.2	Olfr371	olfactory receptor 371	chr8	1.34	1.68	-1.27	0.0396	0.9014
TC1200001010.mm.2	Slc24a4	solute carrier family 24 (sodium/potassium/calcium exchanger), member 4	chr12	2.25	2.55	-1.23	0.0397	0.9014
TC0500001597.mm.2	Rasa4; Mir7035	RAS p21 protein activator 4; microRNA 7035	chr5	3.42	3.78	-1.29	0.0397	0.9014
TC1500001723.mm.2	Cyp11b1	cytochrome P450, family 11, subfamily b, polypeptide 1	chr15	2.58	2.89	-1.24	0.0397	0.9014
TC0500003726.mm.2	Prr14l	proline rich 14-like	chr5	3.8	3.41	1.31	0.0397	0.9014
TC0300002594.mm.2	Cd101	CD101 antigen	chr3	2.61	2.88	-1.21	0.04	0.903
TC1400000011.mm.2	Gm3043; Gm10408	predicted gene 3043; predicted gene 10408	chr14	4.41	4.78	-1.29	0.04	0.903
TC0400000391.mm.2	Gm13298; Fam205a4; Gm20938	predicted gene 13298 (Gm13298), mRNA.; family with sequence similarity 205, member A4 [Source:MGI Symbol;Acc:MGI:5434294]; predicted gene, 20938	chr4	3.61	3.21	1.31	0.04	0.903
TC0700004644.mm.2	Zfp82	zinc finger protein 82	chr7	5.11	5.43	-1.26	0.0401	0.903
TC1000001732.mm.2	Gm9930	predicted gene 9930 [Source:MGI Symbol;Acc:MGI:3642400]; predicted gene 9930	chr10	1.41	1.73	-1.25	0.0406	0.9098
TC0800001456.mm.2	Foxf1	forkhead box F1	chr8	6.04	5.75	1.22	0.0409	0.9107
TC0400003025.mm.2	4930553M12Rik	RIKEN cDNA 4930553M12 gene [Source:MGI Symbol;Acc:MGI:1922496]	chr4	3.22	3.54	-1.25	0.041	0.9107
TC0600003125.mm.2	Lag3	lymphocyte-activation gene 3	chr6	4.99	5.34	-1.28	0.0411	0.9107
TC0200004238.mm.2	D430041D05Rik	RIKEN cDNA D430041D05 gene	chr2	3.65	3.96	-1.24	0.0413	0.9107
TC1700002153.mm.2	Gm7325	predicted gene 7325	chr17	3.27	3.65	-1.3	0.0416	0.9114
TC0X00000138.mm.2	Gm14484	predicted gene 14484	chrX	2.69	3.07	-1.3	0.0418	0.9134
TC1700000695.mm.2	2300002M23Rik	RIKEN cDNA 2300002M23 gene	chr17	3.1	3.4	-1.24	0.0418	0.9134
TC1800001586.mm.2	Ska1	spindle and kinetochore associated complex subunit 1	chr18	1.62	2	-1.3	0.0421	0.9161
TC1400000017.mm.2	Gm3099	predicted gene 3099 [Source:MGI Symbol;Acc:MGI:3781275]; predicted gene 3099	chr14	2.41	2.75	-1.26	0.0424	0.9191
TC1500001198.mm.2	Spef2	sperm flagellar 2	chr15	2.2	1.78	1.35	0.0425	0.9191
TC0800002841.mm.2	Ctrl	chymotrypsin-like	chr8	3.72	3.39	1.26	0.0426	0.9191
TC1400001557.mm.2	Dupd1	dual specificity phosphatase and pro isomerase domain containing 1	chr14	2.68	3.02	-1.27	0.0426	0.9191
TC0400000405.mm.2	Gm13298; Fam205a3; Gm21598	predicted gene 13298 (Gm13298), mRNA.; family with sequence similarity 205, member A3 [Source:MGI Symbol;Acc:MGI:5434953]; predicted gene, 21598	chr4	3.61	3.22	1.31	0.0429	0.9197
TC0600002646.mm.2	2610306M01Rik	RIKEN cDNA 2610306M01 gene	chr6	3.24	3.6	-1.28	0.043	0.9202
TC0500002046.mm.2	AI506816	expressed sequence AI506816	chr5	5.02	4.75	1.21	0.0435	0.9254
TC1600001248.mm.2	Fopnl	Fgfr1op N-terminal like	chr16	3.54	3.81	-1.21	0.0437	0.9254
TC0Y00000169.mm.2	LOC100862125	PREDICTED: X-linked lymphocyte-regulated protein PM1-like (LOC100862125), mRNA.	chrY	3.48	2.95	1.45	0.0437	0.9254
TC1400001830.mm.2	Gm8005	predicted gene 8005 [Source:MGI Symbol;Acc:MGI:3645411]; predicted gene 8005	chr14	4.01	4.47	-1.37	0.0439	0.9254
TC0300000810.mm.2	S100a7a	S100 calcium binding protein A7A	chr3	3.29	3.57	-1.21	0.0443	0.9254
TC1100001276.mm.2	Acaca	acetyl-Coenzyme A carboxylase alpha	chr11	5.48	5.16	1.25	0.0447	0.9254
TC1700002775.mm.2	Zfp414	zinc finger protein 414	chr17	5.79	6.06	-1.2	0.0449	0.9254
TC0100000116.mm.2	Tfap2b	transcription factor AP-2 beta	chr1	1.73	2.22	-1.41	0.045	0.9254
TC0700002421.mm.2	C5ar2	complement component 5a receptor 2	chr7	5.91	5.42	1.41	0.0451	0.9254
TC1600002092.mm.2	Kcne1	potassium voltage-gated channel, Isk-related subfamily, member 1	chr16	2.76	3.2	-1.36	0.0452	0.9254
TC0200003801.mm.2	Pde11a	phosphodiesterase 11A	chr2	2.43	2.09	1.26	0.0452	0.9254
TC4_JH584292_random00000001.mm.2	Vmn2r122	vomeronasal 2, receptor, 122	chr4_JH584292_random	4.81	5.1	-1.23	0.0454	0.9254
TC0200005480.mm.2	Capn3	calpain 3	chr2	3.62	3.99	-1.29	0.0455	0.9254
TC1100000856.mm.2	Myh8	myosin, heavy polypeptide 8, skeletal muscle, perinatal	chr11	2.75	2.47	1.21	0.0456	0.9254
TC0100001721.mm.2	Lefty2	left-right determination factor 2	chr1	4.19	4.48	-1.22	0.0457	0.9254
TC1100000979.mm.2	Wscd1	WSC domain containing 1	chr11	4.53	4.21	1.25	0.0458	0.9254
TC1600002009.mm.2	Krtap26-1	keratin associated protein 26-1	chr16	2.54	2.81	-1.21	0.046	0.9254
TC1900000989.mm.2	Tigd3	tigger transposable element derived 3	chr19	4.23	4.52	-1.22	0.046	0.9254
TC1300001699.mm.2	Prl7c1	prolactin family 7, subfamily c, member 1	chr13	8.68	8.33	1.27	0.0464	0.9254
TC0100000064.mm.2	Sulf1	sulfatase 1	chr1	4.91	4.63	1.22	0.0464	0.9254
TC1100000559.mm.2	Olfr1375	olfactory receptor 1375	chr11	2.18	1.91	1.21	0.0464	0.9254
TC0100001615.mm.2	Slamf9	SLAM family member 9	chr1	3.42	3.8	-1.3	0.047	0.9254
TC0700004649.mm.2	Flt3l	FMS-like tyrosine kinase 3 ligand	chr7	3.95	4.26	-1.24	0.0471	0.9254
TC0200000651.mm.2	Ptgs1	prostaglandin-endoperoxide synthase 1	chr2	5.86	5.59	1.21	0.0472	0.9254
TC0400003723.mm.2	Lin28a	lin-28 homolog A (C. elegans)	chr4	2.91	3.18	-1.21	0.0472	0.9254
TC0300001869.mm.2	Cetn4	centrin 4	chr3	4.28	3.93	1.28	0.0472	0.9254
TC0200000665.mm.2	Olfr346	olfactory receptor 346	chr2	1.92	2.24	-1.25	0.0474	0.9254
TC0600000245.mm.2	Ahcyl2	S-adenosylhomocysteine hydrolase-like 2	chr6	7.05	6.72	1.25	0.0474	0.9254
TC1_GL456212_random00000013.mm.2	Sp110	Sp110 nuclear body protein	chr1_GL456212_random	3.73	3.44	1.22	0.0476	0.9254
TC0100000312.mm.2	Pou3f3; 2900092D14Rik	POU domain, class 3, transcription factor 3; RIKEN cDNA 2900092D14 gene	chr1	2.42	2.8	-1.3	0.0476	0.9254
TC1100003397.mm.2	Ccl9	chemokine (C-C motif) ligand 9	chr11	5.41	5.94	-1.45	0.0476	0.9254
TC0500000909.mm.2	Gm7647	predicted gene 7647	chr5	2.54	2.97	-1.35	0.0476	0.9254
TC1300001298.mm.2	Arl15	ADP-ribosylation factor-like 15	chr13	6.87	6.53	1.27	0.0478	0.9254
TC0900001673.mm.2	Ccr3	chemokine (C-C motif) receptor 3	chr9	1.94	1.64	1.23	0.0478	0.9254
TC1900000105.mm.2	1700123I01Rik	RIKEN cDNA 1700123I01 gene	chr19	2.34	2.71	-1.29	0.048	0.9254
TC0X00003052.mm.2	Tex13a	testis expressed 13A	chrX	2.22	1.94	1.21	0.0482	0.9254
TC0900002565.mm.2	C2cd4a	C2 calcium-dependent domain containing 4A	chr9	3.09	3.48	-1.32	0.0482	0.9254
TC1300000987.mm.2	Gm17618	predicted gene, 17618	chr13	2.51	2.83	-1.24	0.0483	0.9254
TC0100000854.mm.2	Sh3bp4	SH3-domain binding protein 4	chr1	6.45	6.17	1.21	0.0483	0.9254
TC1400002797.mm.2	Cphx3	cytoplasmic polyadenylated homeobox 3	chr14	3.66	3.23	1.35	0.0485	0.9254
TC1200000151.mm.2	B430203G13Rik	RIKEN cDNA B430203G13 gene [Source:MGI Symbol;Acc:MGI:3642832]	chr12	2.02	2.35	-1.26	0.0485	0.9254
TC0400004208.mm.2	Mup7; Mup1	major urinary protein 7; major urinary protein 1	chr4	1.76	2.06	-1.23	0.0485	0.9254
TC0500001974.mm.2	Gm10354	predicted gene 10354	chr5	5.74	6.02	-1.21	0.0486	0.9254
TC0700002208.mm.2	Zfp583	zinc finger protein 583	chr7	4.55	4.21	1.27	0.0488	0.9254
TC0600000977.mm.2	Figla	folliculogenesis specific basic helix-loop-helix	chr6	1.8	2.08	-1.21	0.0489	0.9254
TC0700004084.mm.2	Scube2	signal peptide, CUB domain, EGF-like 2	chr7	3.56	3.16	1.32	0.049	0.9254
TC0400003423.mm.2	Ccdc30	coiled-coil domain containing 30	chr4	3.61	3.27	1.26	0.0492	0.9254
TC1900000940.mm.2	Bbs1	Bardet-Biedl syndrome 1 (human)	chr19	4.31	4.6	-1.22	0.0493	0.9254
TC1900000118.mm.2	Rasgrp2	RAS, guanyl releasing protein 2	chr19	4.69	5.15	-1.38	0.0493	0.9254
TC1900000604.mm.2	Ubtd1	ubiquitin domain containing 1	chr19	8.48	8.17	1.24	0.0495	0.9254
TC1600001148.mm.2	Anks3	ankyrin repeat and sterile alpha motif domain containing 3	chr16	6.22	5.92	1.23	0.0496	0.9254
TC1900000149.mm.2	Slc22a6	solute carrier family 22 (organic anion transporter), member 6	chr19	1.59	1.86	-1.21	0.0498	0.9254
TC0700002714.mm.2	Fam98c	family with sequence similarity 98, member C	chr7	4.26	4.59	-1.25	0.0498	0.9254
TC0600002460.mm.2	Thnsl2	threonine synthase-like 2 (bacterial)	chr6	5.04	5.33	-1.22	0.0499	0.9254
TC1700002030.mm.2	H2-M9	histocompatibility 2, M region locus 9	chr17	1.59	1.88	-1.23	0.0499	0.9254
TC0500000836.mm.2	Afm	afamin	chr5	2.77	2.41	1.29	0.0499	0.9254

## Sheet: All-Dp16-Placenta
ID	Gene Symbol	Description	Chromosome	TS Avg (log2)	EUP Avg (log2)	Fold Change	P-val	FDR P-val
TC1600001939.mm.2	Btg3; Gm7334	B cell translocation gene 3; B-cell translocation gene 3 pseudogene	chr16	7.95	7.36	1.51	9.4e-08	0.0018
TC1600001986.mm.2	Cct8	chaperonin containing Tcp1, subunit 8 (theta)	chr16	8.48	8.02	1.38	1.61e-07	0.0018
TC1600002118.mm.2	Pigp	phosphatidylinositol glycan anchor biosynthesis, class P	chr16	7.43	7.01	1.34	3.7e-07	0.0027
TC1600001917.mm.2	Hspa13	heat shock protein 70 family, member 13	chr16	8.88	8.32	1.48	6.3e-07	0.0035
TC1600000861.mm.2	Usp25	ubiquitin specific peptidase 25	chr16	8.54	8.09	1.37	9.47e-07	0.0042
TC1300000308.mm.2	Prl4a1	prolactin family 4, subfamily a, member 1	chr13	7.91	6.74	2.26	1.34e-06	0.0049
TC1600001964.mm.2	Atp5j	ATP synthase, H+ transporting, mitochondrial F0 complex, subunit F	chr16	8.93	8.56	1.29	3.65e-06	0.0113
TC1600000940.mm.2	Gabpa	GA repeat binding protein, alpha	chr16	8.02	7.52	1.41	4.19e-06	0.0113
TC1600002172.mm.2	Ifnar2	interferon (alpha and beta) receptor 2	chr16	9.36	8.88	1.39	4.58e-06	0.0113
TC1600001961.mm.2	Mrpl39	mitochondrial ribosomal protein L39	chr16	5.45	5.06	1.31	5.19e-06	0.0115
TC1600001064.mm.2	Dyrk1a	dual-specificity tyrosine-(Y)-phosphorylation regulated kinase 1a	chr16	8.37	7.95	1.34	1.17e-05	0.0235
TC1600001983.mm.2	Ltn1	listerin E3 ubiquitin protein ligase 1	chr16	6.19	5.58	1.52	1.4e-05	0.0244
TC1600001005.mm.2	Ifnar1	interferon (alpha and beta) receptor 1	chr16	7.86	7.4	1.37	1.45e-05	0.0244
TC1600002061.mm.2	Paxbp1	PAX3 and PAX7 binding protein 1	chr16	7.4	6.98	1.33	1.54e-05	0.0244
TC1600002158.mm.2	C2cd2	C2 calcium-dependent domain containing 2	chr16	8.25	7.78	1.39	1.79e-05	0.0265
TC0900002312.mm.2	Elmod1	ELMO/CED-12 domain containing 1	chr9	4.95	5.66	-1.63	3.69e-05	0.0512
TC1600002183.mm.2	Atp5o	ATP synthase, H+ transporting, mitochondrial F1 complex, O subunit	chr16	8.5	8	1.41	4.04e-05	0.0527
TC1600001966.mm.2	App	amyloid beta (A4) precursor protein	chr16	10.54	10.18	1.28	4.27e-05	0.0527
TC0500000131.mm.2	Sema3c	sema domain, immunoglobulin domain (Ig), short basic domain, secreted, (semaphorin) 3C	chr5	4.22	5.2	-1.98	7.73e-05	0.0903
TC0600001530.mm.2	Clec2d	C-type lectin domain family 2, member d	chr6	7.31	6.85	1.38	9.8e-05	0.1088
TC0400004171.mm.2	Isg15	ISG15 ubiquitin-like modifier	chr4	6.83	6.37	1.37	0.0001	0.1228
TC1200001348.mm.2	Efr3b	EFR3 homolog B (S. cerevisiae)	chr12	5.56	6.1	-1.45	0.0001	0.118
TC1600001025.mm.2	Smim11	small integral membrane protein 11	chr16	6.9	6.47	1.34	0.0001	0.1228
TC1600002094.mm.2	Rcan1	regulator of calcineurin 1	chr16	7.53	7.11	1.34	0.0001	0.1228
TC1600002139.mm.2	Hmgn1	high mobility group nucleosomal binding domain 1	chr16	8.85	8.47	1.3	0.0001	0.1098
TC1600001092.mm.2	Mx2	MX dynamin-like GTPase 2	chr16	4.46	3.74	1.65	0.0002	0.2037
TC1900000502.mm.2	Ifit3b	interferon-induced protein with tetratricopeptide repeats 3B	chr19	7.05	6.4	1.57	0.0002	0.1686
TC0100003888.mm.2	Ifi204	interferon activated gene 204	chr1	6.8	6.42	1.29	0.0003	0.2066
TC0200001317.mm.2	Olfr1176	olfactory receptor 1176	chr2	2.3	1.69	1.53	0.0003	0.2066
TC0300000769.mm.2	Adar	adenosine deaminase, RNA-specific	chr3	7.09	6.84	1.19	0.0003	0.211
TC0500001239.mm.2	Oasl2	2-5 oligoadenylate synthetase-like 2; 2'-5' oligoadenylate synthetase-like 2	chr5	7.74	7.4	1.27	0.0003	0.2066
TC0X00001383.mm.2	Mid2	midline 2	chrX	6.78	7.14	-1.28	0.0003	0.2066
TC1100001497.mm.2	Hoxb5	homeobox B5	chr11	3.61	3.07	1.45	0.0003	0.211
TC1100003870.mm.2	Map3k14	mitogen-activated protein kinase kinase kinase 14	chr11	3.38	2.87	1.42	0.0003	0.2066
TC1600000958.mm.2	Bach1	BTB and CNC homology 1	chr16	7.71	7.48	1.17	0.0003	0.2099
TC0100001877.mm.2	Plxna2	plexin A2	chr1	5.82	6.3	-1.4	0.0004	0.2189
TC0200002155.mm.2	Scp2d1	SCP2 sterol-binding domain containing 1	chr2	2.51	3.02	-1.42	0.0004	0.2142
TC0400002456.mm.2	Aqp3	aquaporin 3	chr4	6.91	7.26	-1.28	0.0004	0.2142
TC0900001630.mm.2	Ackr2	atypical chemokine receptor 2	chr9	4.26	3.6	1.59	0.0004	0.2154
TC1100002865.mm.2	Rasd1	RAS, dexamethasone-induced 1	chr11	6.11	6.53	-1.35	0.0004	0.2189
TC1300000305.mm.2	Prl2c1	Prolactin family 2, subfamily c, member 1	chr13	8.31	7.88	1.34	0.0004	0.2154
TC1600002136.mm.2	Brwd1	bromodomain and WD repeat domain containing 1	chr16	6.01	5.48	1.44	0.0004	0.2242
TC1800000689.mm.2	Pmaip1	phorbol-12-myristate-13-acetate-induced protein 1	chr18	4.93	5.42	-1.4	0.0004	0.2262
TC1900001012.mm.2	Slc22a12	solute carrier family 22 (organic anion/cation transporter), member 12	chr19	4.2	3.81	1.31	0.0004	0.2154
TC0500001423.mm.2	B3gnt4	UDP-GlcNAc:betaGal beta-1,3-N-acetylglucosaminyltransferase 4	chr5	2.55	2.04	1.43	0.0005	0.2301
TC0500002290.mm.2	Clnk	cytokine-dependent hematopoietic cell linker	chr5	2.87	2.33	1.45	0.0005	0.2387
TC0600002225.mm.2	Rarres2	retinoic acid receptor responder (tazarotene induced) 2	chr6	8.54	8.19	1.28	0.0005	0.2289
TC1600000480.mm.2	Itgb5	integrin beta 5	chr16	9.57	9.37	1.15	0.0005	0.2387
TC0500001786.mm.2	Gm6408	predicted gene 6408	chr5	2.39	1.84	1.46	0.0006	0.2509
TC0500002569.mm.2	Corin	corin	chr5	6.64	6.98	-1.26	0.0006	0.2572
TC0900002586.mm.2	Gcnt3	glucosaminyl (N-acetyl) transferase 3, mucin type	chr9	3.28	4.05	-1.7	0.0006	0.2572
TC1100003654.mm.2	1700001P01Rik	RIKEN cDNA 1700001P01 gene	chr11	2.13	2.8	-1.59	0.0006	0.2616
TC1300000296.mm.2	Prl3c1	prolactin family 3, subfamily c, member 1	chr13	7.16	6.65	1.42	0.0006	0.2572
TC1600002115.mm.2	Hlcs	holocarboxylase synthetase (biotin- [propriony-Coenzyme A-carboxylase (ATP-hydrolysing)] ligase)	chr16	6.13	5.62	1.42	0.0006	0.2572
TC0400001878.mm.2	Zfp600	zinc finger protein 600	chr4	3.88	3.13	1.68	0.0007	0.2694
TC0800000146.mm.2	Cln8	ceroid-lipofuscinosis, neuronal 8	chr8	7.37	7.62	-1.19	0.0007	0.274
TC1200001353.mm.2	Ncoa1	nuclear receptor coactivator 1	chr12	4.99	5.35	-1.29	0.0007	0.2694
TC1600002045.mm.2	Scaf4	SR-related CTD-associated factor 4	chr16	7.86	7.62	1.18	0.0007	0.2852
TC0X00003216.mm.2	Samt1; Gm15140	spermatogenesis associated multipass transmembrane protein 1; predicted gene 15140	chrX	2.42	1.95	1.39	0.0008	0.2921
TC1600000955.mm.2	Usp16	ubiquitin specific peptidase 16	chr16	7.2	6.92	1.21	0.0008	0.2853
TC1600001011.mm.2	Itsn1	intersectin 1 (SH3 domain protein 1A)	chr16	7.4	6.98	1.34	0.0008	0.2853
TC0100003308.mm.2	Lhx4	LIM homeobox protein 4	chr1	4.49	4.12	1.3	0.0009	0.3077
TC0200003560.mm.2	Nr4a2	nuclear receptor subfamily 4, group A, member 2	chr2	3.79	4.55	-1.69	0.0009	0.3077
TC1600001008.mm.2	Son	Son DNA binding protein	chr16	7.14	6.8	1.26	0.0009	0.3077
TC1600002120.mm.2	Dscr3	Down syndrome critical region gene 3	chr16	6.89	6.56	1.26	0.0009	0.3077
TC1900001342.mm.2	Plgrkt	plasminogen receptor, C-terminal lysine transmembrane protein	chr19	5.92	6.24	-1.25	0.0009	0.3077
TC0100000816.mm.2	3110079O15Rik	RIKEN cDNA 3110079O15 gene	chr1	2.17	2.77	-1.51	0.001	0.3102
TC0300001719.mm.2	Naaladl2	PREDICTED: N-acetylated alpha-linked acidic dipeptidase-like 2, transcript variant 2 (Naaladl2), mRNA.	chr3	2.38	3.12	-1.67	0.001	0.3111
TC0400002373.mm.2	Pnrc1	proline-rich nuclear receptor coactivator 1	chr4	8.44	8.63	-1.14	0.001	0.3102
TC0500003384.mm.2	Cldn4	claudin 4	chr5	9.31	9.59	-1.21	0.001	0.3111
TC0700002020.mm.2	Olfr45	olfactory receptor 45	chr7	1.81	1.39	1.34	0.001	0.3102
TC0700004610.mm.2	Ccnd1; Mir3962	cyclin D1; microRNA 3962	chr7	4.92	5.58	-1.58	0.001	0.3102
TC1300001696.mm.2	Prl7a2	prolactin family 7, subfamily a, member 2	chr13	10.59	10.3	1.22	0.001	0.3111
TC1600000346.mm.2	Rtp4	receptor transporter protein 4	chr16	6.33	5.96	1.29	0.001	0.3102
TC0200001455.mm.2	Alx4	aristaless-like homeobox 4	chr2	3.27	2.71	1.48	0.0011	0.3229
TC0500000052.mm.2	Abcb1b	ATP-binding cassette, sub-family B (MDR/TAP), member 1B	chr5	6.61	7.1	-1.41	0.0011	0.3117
TC0900002465.mm.2	Fem1b	feminization 1 homolog b (C. elegans)	chr9	7.6	7.87	-1.21	0.0011	0.32
TC0X00002845.mm.2	Itm2a	integral membrane protein 2A	chrX	8.36	8.86	-1.41	0.0011	0.3205
TC0200005147.mm.2	Zfp663	zinc finger protein 663	chr2	3.33	2.61	1.64	0.0012	0.3296
TC0X00003390.mm.2	Rhox4e	reproductive homeobox 4E	chrX	6.03	6.45	-1.33	0.0012	0.3296
TC0Y00000122.mm.2	Gm20738; Gm20823	predicted gene, 20738; predicted gene, 20823	chrY	3.01	2.07	1.91	0.0012	0.3283
TC1700000979.mm.2	Gm7225	PREDICTED: predicted gene 7225 (Gm7225), mRNA.	chr17	2.3	1.79	1.43	0.0012	0.3283
TC1900001341.mm.2	Rln1	relaxin 1	chr19	2.1	2.63	-1.44	0.0012	0.3296
TC0300002126.mm.2	Trim59	tripartite motif-containing 59	chr3	4.15	4.77	-1.54	0.0013	0.3357
TC0X00001973.mm.2	Gm1993	predicted gene 1993	chrX	2.69	2.11	1.5	0.0013	0.3296
TC1600001660.mm.2	BC016579	cDNA sequence, BC016579	chr16	5.31	5.7	-1.32	0.0013	0.3311
TC1800000373.mm.2	Pcdhb16	protocadherin beta 16	chr18	2.97	2.34	1.54	0.0013	0.3296
TC0100001466.mm.2	Ankrd45	ankyrin repeat domain 45	chr1	3.01	2.45	1.48	0.0014	0.344
TC0400003886.mm.2	Tmem82	transmembrane protein 82	chr4	3.69	4.18	-1.41	0.0014	0.344
TC1300002152.mm.2	Ctsm	cathepsin M	chr13	11.26	11	1.2	0.0014	0.352
TC1600001089.mm.2	Bace2	beta-site APP-cleaving enzyme 2	chr16	5.16	4.55	1.53	0.0014	0.3527
TC0900002452.mm.2	Paqr5	progestin and adipoQ receptor family member V	chr9	3.43	3.8	-1.29	0.0015	0.3597
TC1500002186.mm.2	Fkbp11	FK506 binding protein 11	chr15	8.17	7.83	1.26	0.0015	0.3597
TC0200004334.mm.2	Olfr1306	olfactory receptor 1306	chr2	2.3	1.75	1.46	0.0016	0.3767
TC1000002036.mm.2	Slc16a10	solute carrier family 16 (monocarboxylic acid transporters), member 10	chr10	7.19	7.49	-1.23	0.0016	0.3767
TC1600002182.mm.2	Donson	downstream neighbor of SON	chr16	5.79	5.43	1.28	0.0016	0.3767
TC0600003199.mm.2	Tulp3	tubby-like protein 3	chr6	4.53	4.91	-1.3	0.0017	0.3784
TC0700001246.mm.2	Olfr292	olfactory receptor 292	chr7	1.76	2.23	-1.38	0.0017	0.3784
TC1300002285.mm.2	Ice1	interactor of little elongation complex ELL subunit 1	chr13	5.62	5.98	-1.28	0.0017	0.3784
TC1900000501.mm.2	Ifit3	interferon-induced protein with tetratricopeptide repeats 3	chr19	7.05	6.66	1.31	0.0017	0.3784
TC0100001581.mm.2	Adamts4	a disintegrin-like and metallopeptidase (reprolysin type) with thrombospondin type 1 motif, 4	chr1	6.17	5.76	1.33	0.0018	0.3801
TC0400001881.mm.2	Gm13251	predicted gene 13251	chr4	6.72	6.36	1.28	0.0018	0.3801
TC0700004351.mm.2	Pycard	PYD and CARD domain containing	chr7	3.51	2.89	1.55	0.0018	0.3801
TC1300000293.mm.2	Prl3d1	prolactin family 3, subfamily d, member 1	chr13	8.74	8.14	1.52	0.0018	0.3801
TC1300001693.mm.2	Prl8a1	prolactin family 8, subfamily a, member 1	chr13	8.64	8.05	1.5	0.0018	0.3801
TC1300002725.mm.2	Parp8	poly (ADP-ribose) polymerase family, member 8	chr13	4.65	4.25	1.32	0.0018	0.3801
TC0200000223.mm.2	Ankrd16	ankyrin repeat domain 16	chr2	3.97	3.41	1.48	0.0019	0.3801
TC0400001058.mm.2	Sgip1	SH3-domain GRB2-like (endophilin) interacting protein 1	chr4	2.72	2.22	1.42	0.0019	0.3801
TC0400003738.mm.2	Extl1	exostoses (multiple)-like 1	chr4	4.92	5.45	-1.44	0.0019	0.384
TC0600001369.mm.2	Usp18	ubiquitin specific peptidase 18	chr6	7.71	7.45	1.19	0.0019	0.3801
TC1100001183.mm.2	Rab11fip4	RAB11 family interacting protein 4 (class II)	chr11	6.78	7.31	-1.44	0.0019	0.384
TC1600001057.mm.2	Ttc3	tetratricopeptide repeat domain 3	chr16	6.12	5.85	1.21	0.0019	0.3801
TC0500001413.mm.2	Bcl7a	B cell CLL/lymphoma 7A	chr5	4.97	4.62	1.28	0.002	0.3857
TC1000001044.mm.2	Timp3	tissue inhibitor of metalloproteinase 3	chr10	6.87	7.2	-1.25	0.002	0.3857
TC1100002003.mm.2	Rnf213	ring finger protein 213	chr11	6.99	6.69	1.23	0.002	0.3857
TC1300000273.mm.2	Cmah	cytidine monophospho-N-acetylneuraminic acid hydroxylase	chr13	2.73	3.37	-1.56	0.002	0.3857
TC1400000971.mm.2	Nkx2-6	NK2 homeobox 6	chr14	3.56	4.06	-1.42	0.002	0.3857
TC0900001683.mm.2	4930433N12Rik	RIKEN cDNA 4930433N12 gene	chr9	3.31	2.76	1.47	0.0021	0.3941
TC1100001283.mm.2	Myo19	myosin XIX	chr11	3.67	3.2	1.39	0.0021	0.3941
TC1400000891.mm.2	Defb43	defensin beta 43	chr14	2.27	1.84	1.34	0.0021	0.3922
TC1600000982.mm.2	Hunk	hormonally upregulated Neu-associated kinase	chr16	5.54	5.16	1.3	0.0021	0.3941
TC0200003967.mm.2	Olfr1105	olfactory receptor 1105	chr2	1.31	1.68	-1.29	0.0022	0.4005
TC0400002083.mm.2	B930041F14Rik	RIKEN cDNA B930041F14 gene	chr4	3.65	4.36	-1.63	0.0022	0.3956
TC0100000159.mm.2	B3gat2	beta-1,3-glucuronyltransferase 2 (glucuronosyltransferase S)	chr1	2.51	3.17	-1.58	0.0023	0.4044
TC0600001008.mm.2	Bmp10	bone morphogenetic protein 10	chr6	4.86	5.44	-1.49	0.0023	0.4044
TC0700000460.mm.2	Sertad1	SERTA domain containing 1	chr7	4.94	5.42	-1.4	0.0023	0.4044
TC1000002794.mm.2	Tmtc2	transmembrane and tetratricopeptide repeat containing 2	chr10	3.7	3.4	1.23	0.0023	0.4044
TC1700001839.mm.2	Akap8l	A kinase (PRKA) anchor protein 8-like	chr17	5.19	5.61	-1.34	0.0023	0.4044
TC0300002352.mm.2	Cks1b	CDC28 protein kinase 1b	chr3	5.43	5.77	-1.27	0.0024	0.4044
TC0400000739.mm.2	Trim32	tripartite motif-containing 32	chr4	4.47	4.04	1.35	0.0024	0.4044
TC1100003296.mm.2	Slc13a2	solute carrier family 13 (sodium-dependent dicarboxylate transporter), member 2	chr11	2.57	2.06	1.42	0.0024	0.4052
TC1500000704.mm.2	Fam83f	family with sequence similarity 83, member F	chr15	4.43	4.93	-1.42	0.0024	0.4044
TC0100000719.mm.2	Daw1	dynein assembly factor with WDR repeat domains 1	chr1	2.77	2.13	1.56	0.0025	0.4052
TC0100002210.mm.2	Mitd1	MIT, microtubule interacting and transport, domain containing 1	chr1	6.7	6.44	1.2	0.0025	0.4052
TC0900001579.mm.2	Acvr2b	activin receptor IIB	chr9	6.22	6.48	-1.2	0.0025	0.4052
TC0X00000346.mm.2	Rhox4c	reproductive homeobox 4C	chrX	5.63	6.02	-1.3	0.0025	0.4052
TC0300000478.mm.2	Gm8298	predicted gene 8298	chr3	1.74	2.3	-1.48	0.0026	0.4109
TC0500001572.mm.2	Abhd11	abhydrolase domain containing 11	chr5	5.54	5.79	-1.19	0.0026	0.4109
TC0700002760.mm.2	Kirrel2	kin of IRRE like 2 (Drosophila)	chr7	2.37	1.97	1.32	0.0026	0.4109
TC1300002460.mm.2	F2rl1	coagulation factor II (thrombin) receptor-like 1	chr13	7.25	7.61	-1.28	0.0026	0.4109
TC1600002157.mm.2	Prdm15	PR domain containing 15	chr16	3.86	3.24	1.53	0.0026	0.4109
TC0500003379.mm.2	Eln	elastin	chr5	4.13	4.65	-1.43	0.0027	0.4109
TC0700004288.mm.2	Nupr1	nuclear protein transcription regulator 1	chr7	7.32	7.08	1.18	0.0027	0.4109
TC0800000034.mm.2	Ccl25	chemokine (C-C motif) ligand 25	chr8	5.08	5.43	-1.28	0.0027	0.4109
TC1800000297.mm.2	Kdm3b	KDM3B lysine (K)-specific demethylase 3B	chr18	6.04	6.32	-1.21	0.0027	0.4154
TC1500001727.mm.2	Ly6i	lymphocyte antigen 6 complex, locus I	chr15	2.99	2.72	1.21	0.0028	0.4222
TC0200000319.mm.2	Etl4	enhancer trap locus 4	chr2	7.41	7.77	-1.29	0.0029	0.4302
TC1000002236.mm.2	Unc5b	unc-5 homolog B (C. elegans)	chr10	7.18	7.49	-1.24	0.0029	0.4302
TC0200000481.mm.2	Ppp1r26	protein phosphatase 1, regulatory subunit 26	chr2	1.81	2.11	-1.23	0.003	0.4426
TC0400000275.mm.2	Rragd	Ras-related GTP binding D	chr4	6.1	6.53	-1.34	0.003	0.4446
TC1600001071.mm.2	Ets2	E26 avian leukemia oncogene 2, 3 domain; E26 avian leukemia oncogene 2, 3' domain	chr16	9	8.62	1.3	0.003	0.4446
TC0X00003403.mm.2	Gm15128; Gm15107	predicted gene 15128; predicted gene 15107	chrX	3.35	2.86	1.4	0.0031	0.4484
TC1200001810.mm.2	Clec14a	C-type lectin domain family 14, member a	chr12	6.22	6.55	-1.26	0.0032	0.4604
TC0600003201.mm.2	Rhno1	RAD9-HUS1-RAD1 interacting nuclear orphan 1	chr6	5.54	5.96	-1.34	0.0033	0.48
TC0500002102.mm.2	Kmt2c	lysine (K)-specific methyltransferase 2C	chr5	7.06	7.28	-1.17	0.0034	0.4835
TC0900002233.mm.2	Nxpe2	neurexophilin and PC-esterase domain family, member 2	chr9	2.48	3.36	-1.84	0.0034	0.4835
TC0X00000672.mm.2	Pnma3	paraneoplastic antigen MA3	chrX	1.91	1.48	1.35	0.0034	0.4835
TC1600002160.mm.2	Zbtb21	zinc finger and BTB domain containing 21	chr16	5.65	5.18	1.38	0.0034	0.4835
TC1200001583.mm.2	Sntg2	syntrophin, gamma 2	chr12	2.41	1.99	1.35	0.0035	0.4902
TC1900000727.mm.2	Gsto1	glutathione S-transferase omega 1	chr19	6.44	6.81	-1.3	0.0035	0.4905
TC0700002319.mm.2	Zscan4a	zinc finger and SCAN domain containing 4A	chr7	2.87	2.28	1.51	0.0036	0.4972
TC1700001655.mm.2	Gnptg	N-acetylglucosamine-1-phosphotransferase, gamma subunit	chr17	7.28	7	1.21	0.0036	0.4911
TC0100003593.mm.2	AI607873	expressed sequence AI607873	chr1	6.14	5.51	1.55	0.0037	0.5013
TC0800001797.mm.2	Angpt2	angiopoietin 2	chr8	7.55	7.18	1.29	0.0037	0.4991
TC1100000109.mm.2	Adcy1	adenylate cyclase 1	chr11	3.95	4.34	-1.31	0.0037	0.5035
TC0300001154.mm.2	Aknad1	AKNA domain containing 1	chr3	2.34	1.86	1.39	0.0038	0.504
TC0400003934.mm.2	Pramef17	PRAME family member 17	chr4	2.25	1.65	1.52	0.0038	0.504
TC1900000025.mm.2	Cabp2	calcium binding protein 2	chr19	3.33	2.81	1.44	0.0038	0.504
TC0600000948.mm.2	Dysf	dysferlin	chr6	6.09	6.28	-1.13	0.0039	0.5122
TC0400001994.mm.2	Uts2	urotensin 2	chr4	2.51	3.06	-1.47	0.004	0.5157
TC1400000176.mm.2	Plau	plasminogen activator, urokinase	chr14	7.28	7.02	1.2	0.004	0.5157
TC1600002059.mm.2	1110004E09Rik	RIKEN cDNA 1110004E09 gene	chr16	5.48	4.99	1.4	0.004	0.5157
TC0100003565.mm.2	Atp1a4	ATPase, Na+/K+ transporting, alpha 4 polypeptide	chr1	2.12	1.8	1.25	0.0041	0.5246
TC1300002036.mm.2	Nop16	NOP16 nucleolar protein	chr13	6.97	7.14	-1.13	0.0041	0.5246
TC1600001208.mm.2	Txndc11	thioredoxin domain containing 11	chr16	2.5	1.96	1.45	0.0041	0.5246
TC0700001508.mm.2	Olfr65	olfactory receptor 65	chr7	2.2	1.88	1.25	0.0042	0.5324
TC0100002236.mm.2	Tbc1d8	TBC1 domain family, member 8	chr1	4.88	5.32	-1.35	0.0043	0.5411
TC0200004138.mm.2	Mapk8ip1	mitogen-activated protein kinase 8 interacting protein 1	chr2	4.23	4.7	-1.39	0.0044	0.5463
TC1800000646.mm.2	Apcdd1	adenomatosis polyposis coli down-regulated 1	chr18	5.93	6.32	-1.31	0.0044	0.5443
TC0700001594.mm.2	Olfr494	olfactory receptor 494	chr7	2.03	1.62	1.34	0.0045	0.5483
TC0700003938.mm.2	Trim12a	tripartite motif-containing 12A	chr7	6.79	6.41	1.3	0.0045	0.5483
TC1400002497.mm.2	Gm10845	predicted gene 10845	chr14	1.83	2.44	-1.53	0.0045	0.5483
TC1600000264.mm.2	B3gnt5	UDP-GlcNAc:betaGal beta-1,3-N-acetylglucosaminyltransferase 5	chr16	5.53	5.92	-1.3	0.0045	0.5483
TC1900001670.mm.2	Gm10197	predicted gene 10197 [Source:MGI Symbol;Acc:MGI:3704501]	chr19	5.51	5.97	-1.38	0.0045	0.5483
TC0300000396.mm.2	Proser1	proline and serine rich 1	chr3	6.82	7.1	-1.21	0.0047	0.5556
TC0500001844.mm.2	Alox5ap	arachidonate 5-lipoxygenase activating protein	chr5	4.61	4.98	-1.29	0.0047	0.5556
TC0X00002834.mm.2	Cysltr1	cysteinyl leukotriene receptor 1	chrX	2.33	1.81	1.44	0.0047	0.5556
TC1400001673.mm.2	Phf7	PHD finger protein 7	chr14	3.97	3.48	1.41	0.0047	0.5556
TC1000000778.mm.2	Icosl	icos ligand	chr10	4.84	5.5	-1.57	0.0048	0.5556
TC1000001579.mm.2	Prim1	DNA primase, p49 subunit	chr10	3.9	4.44	-1.45	0.0048	0.5556
TC1700001456.mm.2	Pnldc1	poly(A)-specific ribonuclease (PARN)-like domain containing 1	chr17	2.11	2.73	-1.54	0.0048	0.5556
TC0700002641.mm.2	Tmem91	transmembrane protein 91	chr7	2.89	3.43	-1.45	0.0049	0.5556
TC1100002772.mm.2	Anxa6	annexin A6	chr11	7.17	7.51	-1.27	0.0049	0.5556
TC1300001274.mm.2	Ccno	cyclin O	chr13	2.62	2.15	1.38	0.0049	0.5556
TC1600001663.mm.2	Tagln3	transgelin 3	chr16	3.29	2.7	1.51	0.0049	0.5556
TC1700000290.mm.2	Zfp758	zinc finger protein 758	chr17	5.22	4.98	1.18	0.0049	0.5556
TC0200000673.mm.2	Olfr354	olfactory receptor 354	chr2	1.82	2.12	-1.23	0.005	0.5568
TC0400001611.mm.2	Kdf1	keratinocyte differentiation factor 1	chr4	5.67	5.96	-1.23	0.005	0.5568
TC1900001511.mm.2	Frat2	frequently rearranged in advanced T cell lymphomas 2	chr19	4.19	4.51	-1.25	0.005	0.5568
TC0500002805.mm.2	Antxr2	anthrax toxin receptor 2	chr5	6.72	6.28	1.35	0.0051	0.5711
TC1000002400.mm.2	Pcnt	pericentrin (kendrin)	chr10	5.15	5.63	-1.39	0.0052	0.5716
TC1900000564.mm.2	Cyp2c66	cytochrome P450, family 2, subfamily c, polypeptide 66	chr19	2.21	1.97	1.18	0.0052	0.5716
TC1000002538.mm.2	Hmg20b	high mobility group 20B	chr10	7.09	6.74	1.28	0.0053	0.5775
TC1200001362.mm.2	Fam228a	family with sequence similarity 228, member A	chr12	2.55	2.06	1.41	0.0053	0.5775
TC1600002060.mm.2	Synj1	synaptojanin 1	chr16	6	5.62	1.3	0.0053	0.5775
TC0100002751.mm.2	Nppc	natriuretic peptide type C	chr1	6.19	5.82	1.29	0.0054	0.5804
TC0400001107.mm.2	Dhcr24	24-dehydrocholesterol reductase	chr4	7.61	8.01	-1.32	0.0054	0.5804
TC0200001411.mm.2	Pex16	peroxisomal biogenesis factor 16	chr2	7.03	7.26	-1.18	0.0055	0.5818
TC0400001269.mm.2	Zswim5	zinc finger SWIM-type containing 5	chr4	2.41	2.86	-1.37	0.0055	0.5818
TC1400002111.mm.2	Mcpt9	mast cell protease 9	chr14	2.23	1.78	1.37	0.0055	0.5818
TC1600001081.mm.2	B3galt5	UDP-Gal:betaGlcNAc beta 1,3-galactosyltransferase, polypeptide 5	chr16	4.86	4.33	1.44	0.0055	0.5818
TC0700001988.mm.2	Dpysl4	dihydropyrimidinase-like 4	chr7	3.06	2.73	1.26	0.0056	0.5849
TC1000001560.mm.2	Arhgap9	Rho GTPase activating protein 9	chr10	5.16	4.63	1.44	0.0056	0.5849
TC1900001388.mm.2	Asah2	N-acylsphingosine amidohydrolase 2	chr19	6.62	6.37	1.19	0.0056	0.5849
TC0400001890.mm.2	Gm13248	predicted gene 13248 [Source:MGI Symbol;Acc:MGI:3713585]; predicted gene 13248	chr4	7.54	7.25	1.22	0.0058	0.5879
TC1100001480.mm.2	Gip	gastric inhibitory polypeptide	chr11	3.61	4.14	-1.44	0.0058	0.5879
TC1400001872.mm.2	Ear10	eosinophil-associated, ribonuclease A family, member 10	chr14	4.53	4.04	1.4	0.0058	0.5879
TC0300002068.mm.2	Gpr149	G protein-coupled receptor 149	chr3	2.5	2.92	-1.34	0.0059	0.5879
TC0400003012.mm.2	Ifna2	interferon alpha 2	chr4	1.99	2.59	-1.51	0.0059	0.5879
TC0500001405.mm.2	Orai1	ORAI calcium release-activated calcium modulator 1	chr5	5.88	6.39	-1.43	0.0059	0.5879
TC0600000014.mm.2	Peg10	paternally expressed 10	chr6	11.64	11.92	-1.21	0.0059	0.5879
TC0800001245.mm.2	Slc7a6	solute carrier family 7 (cationic amino acid transporter, y+ system), member 6	chr8	6.63	7.02	-1.31	0.0059	0.5879
TC1100002052.mm.2	Slc16a3	solute carrier family 16 (monocarboxylic acid transporters), member 3	chr11	8.52	8.9	-1.3	0.0059	0.5879
TC0X00001367.mm.2	Mum1l1	melanoma associated antigen (mutated) 1-like 1	chrX	7.6	7.87	-1.21	0.006	0.5879
TC0X00002069.mm.2	Rhox4g	reproductive homeobox 4G	chrX	5.24	5.62	-1.3	0.006	0.5879
TC1100000989.mm.2	Xaf1	XIAP associated factor 1	chr11	7.46	7.21	1.19	0.006	0.5879
TC1700001621.mm.2	1600002H07Rik	RIKEN cDNA 1600002H07 gene	chr17	7.07	7.32	-1.19	0.006	0.5879
TC0X00001275.mm.2	Tmem35	transmembrane protein 35	chrX	2.12	2.46	-1.26	0.0061	0.5898
TC1000002998.mm.2	Dyrk2	dual-specificity tyrosine-(Y)-phosphorylation regulated kinase 2	chr10	6.96	7.09	-1.09	0.0061	0.5898
TC1300000294.mm.2	Prl3d2	prolactin family 3, subfamily d, member 1	chr13	6.36	5.73	1.55	0.0061	0.5898
TC0100001294.mm.2	Dennd1b	DENN/MADD domain containing 1B	chr1	6.04	6.23	-1.14	0.0062	0.5909
TC0200003195.mm.2	Agpat2	1-acylglycerol-3-phosphate O-acyltransferase 2 (lysophosphatidic acid acyltransferase, beta)	chr2	7.19	7.66	-1.39	0.0062	0.5909
TC0200003799.mm.2	Ttc30a2; Ttc30a1	tetratricopeptide repeat domain 30A2; tetratricopeptide repeat domain 30A1	chr2	2.85	2.38	1.39	0.0062	0.591
TC0300000881.mm.2	Rfx5	regulatory factor X, 5 (influences HLA class II expression)	chr3	4.87	5.09	-1.17	0.0062	0.5909
TC0500001302.mm.2	Fbxo21	F-box protein 21	chr5	5.96	6.21	-1.19	0.0063	0.5928
TC0700000462.mm.2	Hipk4	homeodomain interacting protein kinase 4	chr7	3.16	3.63	-1.38	0.0063	0.5927
TC0X00003043.mm.2	Slc25a53	solute carrier family 25, member 53	chrX	3.15	3.62	-1.39	0.0063	0.591
TC0500003637.mm.2	Slc7a1	solute carrier family 7 (cationic amino acid transporter, y+ system), member 1	chr5	9.37	9.62	-1.19	0.0064	0.5943
TC0900002934.mm.2	Il20rb	interleukin 20 receptor beta	chr9	2.48	3	-1.44	0.0064	0.5943
TC1000000211.mm.2	Moxd1	monooxygenase, DBH-like 1	chr10	4.14	3.76	1.3	0.0064	0.5963
TC0100000135.mm.2	Gsta3	glutathione S-transferase, alpha 3	chr1	3.8	4.31	-1.43	0.0065	0.5978
TC1000002229.mm.2	Chst3	carbohydrate (chondroitin 6/keratan) sulfotransferase 3	chr10	2.39	1.87	1.43	0.0065	0.5963
TC0500001931.mm.2	Dbf4	DBF4 homolog (S. cerevisiae)	chr5	5.6	5.94	-1.27	0.0066	0.5978
TC0900003015.mm.2	Grm2	glutamate receptor, metabotropic 2	chr9	2.39	2	1.3	0.0066	0.5978
TC1700000428.mm.2	Syngap1	synaptic Ras GTPase activating protein 1 homolog (rat)	chr17	3.59	4.21	-1.55	0.0066	0.5978
TC1700001449.mm.2	Slc22a3	solute carrier family 22 (organic cation transporter), member 3	chr17	6.65	6.98	-1.26	0.0066	0.5978
TC0800003193.mm.2	Irf2bp2	interferon regulatory factor 2 binding protein 2	chr8	5.5	5.87	-1.3	0.0067	0.5978
TC1000002393.mm.2	Gm867	predicted gene 867	chr10	2.89	2.39	1.41	0.0067	0.5978
TC0900002057.mm.2	Olfr151	olfactory receptor 151	chr9	1.73	1.37	1.28	0.0068	0.5978
TC1200000833.mm.2	Fos	FBJ osteosarcoma oncogene	chr12	6.73	7.02	-1.22	0.0068	0.5978
TC1400002866.mm.2	Gzmc	granzyme C	chr14	5.74	4.67	2.11	0.0068	0.5978
TC0200000408.mm.2	Lrrc26	leucine rich repeat containing 26	chr2	2.48	2.16	1.25	0.0069	0.5978
TC0300000707.mm.2	Hdgf	hepatoma-derived growth factor	chr3	8.21	8.4	-1.14	0.0069	0.5978
TC1700002790.mm.2	H2-L; H2-D1	histocompatibility 2, D region locus L; histocompatibility 2, D region locus 1	chr17	7.44	7.15	1.23	0.0069	0.5978
TC0200002384.mm.2	Romo1	reactive oxygen species modulator 1	chr2	8.1	7.94	1.11	0.007	0.5978
TC0500000305.mm.2	Emilin1	elastin microfibril interfacer 1	chr5	7.09	6.76	1.25	0.007	0.5978
TC0500003043.mm.2	Cmklr1	chemokine-like receptor 1	chr5	6.92	6.62	1.23	0.007	0.5978
TC0800001419.mm.2	Mlycd	malonyl-CoA decarboxylase	chr8	4.14	4.59	-1.37	0.007	0.5978
TC1200002439.mm.2	Cdca4	cell division cycle associated 4	chr12	6.76	7	-1.18	0.007	0.5978
TC0200004478.mm.2	Tgm7	transglutaminase 7	chr2	2.21	1.78	1.35	0.0071	0.5978
TC0300003133.mm.2	Ifi44	interferon-induced protein 44	chr3	5.89	5.57	1.26	0.0071	0.5978
TC0700002646.mm.2	Cyp2s1	cytochrome P450, family 2, subfamily s, polypeptide 1	chr7	7.35	7.84	-1.41	0.0071	0.5978
TC0200002269.mm.2	Rspo4	R-spondin 4	chr2	3.71	3.88	-1.12	0.0072	0.5978
TC0700000720.mm.2	Vstm2b	V-set and transmembrane domain containing 2B	chr7	3.04	3.52	-1.4	0.0072	0.5978
TC0X00001142.mm.2	Klhl4	kelch-like 4	chrX	2.1	1.54	1.48	0.0072	0.5978
TC1900001214.mm.2	Foxb2	forkhead box B2	chr19	2.34	2.77	-1.35	0.0073	0.5978
TC0400001774.mm.2	Mfap2	microfibrillar-associated protein 2	chr4	4	4.43	-1.34	0.0074	0.5978
TC0100003026.mm.2	Mcm6	minichromosome maintenance deficient 6 (MIS5 homolog, S. pombe) (S. cerevisiae)	chr1	6.29	6.47	-1.13	0.0075	0.5978
TC1400001886.mm.2	Gm5624	predicted gene 5624 [Source:MGI Symbol;Acc:MGI:3646247]	chr14	2.88	2.54	1.26	0.0075	0.5978
TC0400002857.mm.2	Gm11487	predicted gene 11487	chr4	2.08	1.57	1.42	0.0076	0.5978
TC0200005433.mm.2	Eef1a2	eukaryotic translation elongation factor 1 alpha 2	chr2	2.51	2.75	-1.18	0.0077	0.5978
TC0700000262.mm.2	Ceacam13	carcinoembryonic antigen-related cell adhesion molecule 13	chr7	11.27	11.11	1.11	0.0077	0.5978
TC1100000880.mm.2	Myh10	myosin, heavy polypeptide 10, non-muscle	chr11	6.97	7.25	-1.21	0.0077	0.5978
TC1100003125.mm.2	Nlrp1b	NLR family, pyrin domain containing 1B	chr11	1.99	2.42	-1.35	0.0077	0.5978
TC0200000033.mm.2	Bend7	BEN domain containing 7	chr2	5.8	6.07	-1.21	0.0078	0.5978
TC0500000074.mm.2	Gm8906	predicted gene 8906 [Source:MGI Symbol;Acc:MGI:3779820]	chr5	2.46	2.07	1.31	0.0078	0.5978
TC0700000374.mm.2	Zfp108	zinc finger protein 108	chr7	4.69	4.43	1.2	0.0078	0.5978
TC0800000707.mm.2	Lpl	lipoprotein lipase	chr8	6.66	6.38	1.21	0.0078	0.5978
TC0X00003401.mm.2	Gprasp2	G protein-coupled receptor associated sorting protein 2	chrX	3.27	3.69	-1.33	0.0078	0.5978
TC1400000427.mm.2	Gm8011	predicted gene 8011 [Source:MGI Symbol;Acc:MGI:3648646]	chr14	1.7	2.13	-1.34	0.0078	0.5978
TC0500003313.mm.2	Gusb	glucuronidase, beta	chr5	6.41	6.18	1.18	0.0079	0.5978
TC0700001151.mm.2	Prc1	protein regulator of cytokinesis 1	chr7	2.86	3.62	-1.69	0.0079	0.5978
TC0200002405.mm.2	Tldc2	TBC/LysM associated domain containing 2	chr2	2.92	2.4	1.44	0.008	0.5978
TC0600002992.mm.2	Fxyd4	FXYD domain-containing ion transport regulator 4	chr6	3.89	4.62	-1.65	0.008	0.5978
TC0700000212.mm.2	Obox5	oocyte specific homeobox 5	chr7	2.32	1.94	1.3	0.008	0.5978
TC0700004533.mm.2	Deaf1	deformed epidermal autoregulatory factor 1 (Drosophila)	chr7	6.02	6.26	-1.18	0.008	0.5978
TC1600001358.mm.2	Teddm3	transmembrane epididymal family member 3	chr16	2.52	2.09	1.34	0.008	0.5978
TC0100000228.mm.2	Amer3	APC membrane recruitment 3	chr1	2.04	1.51	1.45	0.0081	0.5978
TC1100003236.mm.2	Fam101b	family with sequence similarity 101, member B	chr11	7.5	7.82	-1.25	0.0081	0.5978
TC1200002154.mm.2	Ston2	stonin 2	chr12	5.51	5.82	-1.25	0.0081	0.5978
TC0200001627.mm.2	Lgr4	leucine-rich repeat-containing G protein-coupled receptor 4	chr2	8.06	8.41	-1.28	0.0082	0.5978
TC0900002071.mm.2	Olfr938	olfactory receptor 938	chr9	2	1.57	1.35	0.0082	0.5978
TC0900002296.mm.2	Zc3h12c	zinc finger CCCH type containing 12C	chr9	5.25	5.68	-1.35	0.0082	0.5978
TC1200001598.mm.2	Dus4l	dihydrouridine synthase 4-like (S. cerevisiae)	chr12	3.21	3.51	-1.23	0.0082	0.5978
TC1300001674.mm.2	Nrsn1	neurensin 1	chr13	1.82	2.37	-1.46	0.0082	0.5978
TC0400001677.mm.2	Id3	inhibitor of DNA binding 3	chr4	5.89	6.19	-1.23	0.0083	0.5978
TC0500002895.mm.2	Gbp10; Gbp6	guanylate-binding protein 10; guanylate binding protein 6	chr5	6.66	6.38	1.21	0.0083	0.5978
TC0900002040.mm.2	Pknox2	Pbx/knotted 1 homeobox 2	chr9	5.22	4.85	1.3	0.0083	0.5978
TC1200000760.mm.2	Ttc9	tetratricopeptide repeat domain 9	chr12	3.41	2.64	1.7	0.0083	0.5978
TC1200001536.mm.2	Cys1	cystin 1	chr12	4.13	4.64	-1.43	0.0083	0.5978
TC1500001657.mm.2	Ndrg1	N-myc downstream regulated gene 1	chr15	9.74	10	-1.19	0.0083	0.5978
TC0100000375.mm.2	Stat1	signal transducer and activator of transcription 1	chr1	7.87	7.56	1.24	0.0084	0.5978
TC0600002565.mm.2	Mthfd2	methylenetetrahydrofolate dehydrogenase (NAD+ dependent), methenyltetrahydrofolate cyclohydrolase	chr6	5.61	5.88	-1.21	0.0084	0.5978
TC0800001142.mm.2	Gins3	GINS complex subunit 3 (Psf3 homolog)	chr8	5.02	5.29	-1.21	0.0084	0.5978
TC0100003123.mm.2	Elf3	E74-like factor 3	chr1	6.46	6.74	-1.21	0.0085	0.5978
TC0700000658.mm.2	Rhpn2	rhophilin, Rho GTPase binding protein 2	chr7	6.18	6.74	-1.48	0.0085	0.5978
TC0800001343.mm.2	Terf2ip	telomeric repeat binding factor 2, interacting protein	chr8	5.31	5.53	-1.16	0.0085	0.5978
TC0900002053.mm.2	Spa17	sperm autoantigenic protein 17	chr9	6.1	5.79	1.24	0.0085	0.5978
TC0X00003406.mm.2	Gm15127	predicted gene 15127	chrX	3.14	2.63	1.43	0.0085	0.5978
TC1100000200.mm.2	Sertad2	SERTA domain containing 2	chr11	5.84	6.13	-1.22	0.0085	0.5978
TC1900001188.mm.2	Olfr1499	olfactory receptor 1499	chr19	1.81	1.51	1.23	0.0085	0.5978
TC0200000060.mm.2	Usp6nl	USP6 N-terminal like	chr2	7.77	7.93	-1.12	0.0086	0.5978
TC0X00003348.mm.2	Tceanc	transcription elongation factor A (SII) N-terminal and central domain containing	chrX	7.62	7.94	-1.24	0.0086	0.5978
TC1100001880.mm.2	Gprc5c	G protein-coupled receptor, family C, group 5, member C	chr11	5.37	5.65	-1.21	0.0086	0.5978
TC1400001834.mm.2	Gm17204; Gm17124; LOC100504358	predicted gene 17204 [Source:MGI Symbol;Acc:MGI:4938031]; predicted gene 17124 [Source:MGI Symbol;Acc:MGI:4937951]; PREDICTED: disks large homolog 5-like (LOC100504358), mRNA.	chr14	2.55	2.79	-1.18	0.0086	0.5978
TC1600001108.mm.2	1700037C18Rik	RIKEN cDNA 1700037C18 gene	chr16	3.17	3.57	-1.32	0.0086	0.5978
TC1600002173.mm.2	Il10rb	interleukin 10 receptor, beta	chr16	7.12	6.93	1.14	0.0086	0.5978
TC1700000621.mm.2	Tap1	transporter 1, ATP-binding cassette, sub-family B (MDR/TAP)	chr17	6.53	6.27	1.2	0.0086	0.5978
TC1900000819.mm.2	Atrnl1	attractin like 1	chr19	7.63	7.92	-1.22	0.0086	0.5978
TC0100002859.mm.2	Slco6c1	solute carrier organic anion transporter family, member 6c1	chr1	2.18	1.72	1.37	0.0087	0.5978
TC0700000108.mm.2	Vmn1r70	vomeronasal 1 receptor 70	chr7	1.91	1.46	1.36	0.0087	0.5978
TC0700000855.mm.2	Fut1	fucosyltransferase 1	chr7	2.42	2.77	-1.28	0.0087	0.5978
TC1100001992.mm.2	Enpp7	ectonucleotide pyrophosphatase/phosphodiesterase 7	chr11	7.08	6.84	1.18	0.0087	0.5978
TC0700000438.mm.2	Vmn1r184	vomeronasal 1 receptor, 184	chr7	1.57	1.98	-1.33	0.0088	0.5978
TC0700001802.mm.2	Rabep2	rabaptin, RAB GTPase binding effector protein 2	chr7	6.04	5.87	1.13	0.0088	0.5978
TC1100002059.mm.2	Uts2r	urotensin 2 receptor	chr11	2.71	3.27	-1.48	0.0088	0.5978
TC1700000675.mm.2	Gm16181	predicted gene 16181 [Source:MGI Symbol;Acc:MGI:3802038]	chr17	2.63	3.15	-1.43	0.0088	0.5978
TC0200003552.mm.2	Rprm	reprimo, TP53 dependent G2 arrest mediator candidate	chr2	3.46	3.75	-1.22	0.0089	0.5978
TC0900001142.mm.2	Bcl2a1a	B cell leukemia/lymphoma 2 related protein A1a	chr9	2.1	2.57	-1.39	0.0089	0.5978
TC1100002210.mm.2	Pkd1l1	polycystic kidney disease 1 like 1	chr11	3.34	3.75	-1.34	0.0089	0.5978
TC0500003178.mm.2	Oas1c	2-5 oligoadenylate synthetase 1C; 2'-5' oligoadenylate synthetase 1C	chr5	5.14	4.82	1.25	0.009	0.5978
TC0600002066.mm.2	Slc13a4	solute carrier family 13 (sodium/sulfate symporters), member 4	chr6	8.1	8.65	-1.46	0.009	0.5978
TC1000002477.mm.2	Polrmt	polymerase (RNA) mitochondrial (DNA directed)	chr10	4.32	4.9	-1.5	0.009	0.5978
TC1900000646.mm.2	Scd2; Mir5114	stearoyl-Coenzyme A desaturase 2; microRNA 5114	chr19	8.66	8.89	-1.17	0.009	0.5978
TC1900001217.mm.2	Gcnt1	glucosaminyl (N-acetyl) transferase 1, core 2	chr19	7.5	7.86	-1.28	0.009	0.5978
TC0100001465.mm.2	Cenpl	centromere protein L	chr1	2.4	2.96	-1.48	0.0091	0.5978
TC0500001508.mm.2	Mrps17	mitochondrial ribosomal protein S17	chr5	5.4	5.68	-1.22	0.0091	0.5978
TC1900000219.mm.2	Ms4a4b	membrane-spanning 4-domains, subfamily A, member 4B	chr19	1.83	1.53	1.23	0.0091	0.5978
TC0600001308.mm.2	8430408G22Rik	RIKEN cDNA 8430408G22 gene	chr6	4.93	5.5	-1.48	0.0092	0.5978
TC0800000261.mm.2	Defb2	defensin beta 2	chr8	3.07	3.66	-1.51	0.0092	0.5978
TC0900003037.mm.2	Sema3b	sema domain, immunoglobulin domain (Ig), short basic domain, secreted, (semaphorin) 3B	chr9	7	6.73	1.2	0.0092	0.5978
TC1300000882.mm.2	Lpcat1	lysophosphatidylcholine acyltransferase 1	chr13	6.09	6.44	-1.27	0.0092	0.5978
TC1300001252.mm.2	Mier3	mesoderm induction early response 1, family member 3	chr13	7	7.36	-1.28	0.0092	0.5978
TC0400000774.mm.2	Frmd3	FERM domain containing 3	chr4	2.11	1.64	1.38	0.0093	0.6005
TC0700004530.mm.2	Irf7	interferon regulatory factor 7	chr7	8.03	7.78	1.19	0.0093	0.5978
TC0900001054.mm.2	Mto1	mitochondrial translation optimization 1 homolog (S. cerevisiae)	chr9	3.92	4.26	-1.26	0.0094	0.6034
TC0X00002614.mm.2	1700084M14Rik	RIKEN cDNA 1700084M14 gene [Source:MGI Symbol;Acc:MGI:1920737]; RIKEN cDNA 1700084M14 gene	chrX	1.85	2.36	-1.42	0.0095	0.6071
TC1900001360.mm.2	Dkk1	dickkopf homolog 1 (Xenopus laevis)	chr19	5.22	5.34	-1.08	0.0095	0.608
TC0700000775.mm.2	Klk8	kallikrein related-peptidase 8	chr7	4.53	5.2	-1.59	0.0096	0.61
TC1500000735.mm.2	1700029P11Rik	RIKEN cDNA 1700029P11 gene	chr15	3.89	4.35	-1.38	0.0096	0.61
TC0X00003437.mm.2	Il2rg	interleukin 2 receptor, gamma chain	chrX	8.27	8.01	1.19	0.0097	0.61
TC1100002805.mm.2	Hand1	heart and neural crest derivatives expressed transcript 1	chr11	9.47	9.63	-1.11	0.0097	0.61
TC1400002297.mm.2	Nefm	neurofilament, medium polypeptide	chr14	2	2.34	-1.27	0.0097	0.61
TC1800001535.mm.2	Rab27b	RAB27B, member RAS oncogene family	chr18	6.07	5.82	1.19	0.0097	0.61
TC0100000783.mm.2	B3gnt7	UDP-GlcNAc:betaGal beta-1,3-N-acetylglucosaminyltransferase 7	chr1	8.02	8.23	-1.16	0.0098	0.61
TC0500000031.mm.2	Gm8773	predicted gene 8773	chr5	3.6	3.95	-1.27	0.0098	0.6104
TC1400002332.mm.2	9930012K11Rik	RIKEN cDNA 9930012K11 gene	chr14	5.16	5.66	-1.42	0.0098	0.6104
TC1000003175.mm.2	Olfr769	olfactory receptor 769	chr10	2.55	1.97	1.49	0.0099	0.6162
TC0900000443.mm.2	Olfr978	olfactory receptor 978	chr9	2.13	1.74	1.31	0.01	0.6185
TC0500002580.mm.2	Tec	tec protein tyrosine kinase	chr5	7.48	7.7	-1.16	0.0101	0.6186
TC1800000995.mm.2	Ankrd29	ankyrin repeat domain 29	chr18	2.85	3.19	-1.27	0.0101	0.6186
TC0900002767.mm.2	Elovl4	elongation of very long chain fatty acids (FEN1/Elo2, SUR4/Elo3, yeast)-like 4	chr9	3.96	4.54	-1.5	0.0102	0.6272
TC0700002235.mm.2	Vmn2r33	vomeronasal 2, receptor 33	chr7	2.19	1.77	1.33	0.0103	0.6297
TC1600001604.mm.2	Pla1a	phospholipase A1 member A	chr16	7.78	7.34	1.35	0.0103	0.6297
TC1000001190.mm.2	Lum	lumican	chr10	10.15	9.83	1.25	0.0105	0.6366
TC0300002920.mm.2	5730508B09Rik	RIKEN cDNA 5730508B09 gene	chr3	5.63	5.97	-1.27	0.0106	0.6366
TC1400000319.mm.2	Glt8d1	glycosyltransferase 8 domain containing 1	chr14	7.35	7.08	1.2	0.0106	0.6366
TC0200003674.mm.2	Scn1a	sodium channel, voltage-gated, type I, alpha	chr2	2.31	2.66	-1.28	0.0107	0.6366
TC0200004140.mm.2	Cry2	cryptochrome 2 (photolyase-like)	chr2	5.96	6.22	-1.19	0.0107	0.6366
TC0600001972.mm.2	Prrt4	proline-rich transmembrane protein 4	chr6	3.4	3.71	-1.24	0.0107	0.6366
TC0800001255.mm.2	Cdh1	cadherin 1	chr8	7.94	8.26	-1.25	0.0107	0.6366
TC1200000744.mm.2	Susd6	sushi domain containing 6	chr12	7.16	7.36	-1.15	0.0107	0.6366
TC0200001947.mm.2	Polr1b	polymerase (RNA) I polypeptide B	chr2	5.15	5.38	-1.17	0.0109	0.6366
TC0600001934.mm.2	Rnf133	ring finger protein 133	chr6	2.91	2.45	1.38	0.0109	0.6366
TC0900000699.mm.2	Trcg1	taste receptor cell gene 1	chr9	3.48	3.11	1.29	0.0109	0.6366
TC1200001030.mm.2	Ifi27	interferon, alpha-inducible protein 27	chr12	5.99	5.7	1.23	0.0109	0.6366
TC0300001406.mm.2	Trmt10a	tRNA methyltransferase 10A	chr3	5.19	4.84	1.27	0.011	0.6366
TC0500002785.mm.2	Gm10424	predicted gene 10424	chr5	3.96	3.37	1.51	0.011	0.6366
TC0800001324.mm.2	St3gal2	ST3 beta-galactoside alpha-2,3-sialyltransferase 2	chr8	5.25	5.44	-1.14	0.011	0.6366
TC0X00002771.mm.2	Nap1l2	nucleosome assembly protein 1-like 2	chrX	2.6	3.14	-1.46	0.011	0.6366
TC1000003198.mm.2	Olfr819	olfactory receptor 819	chr10	2.87	2.4	1.39	0.011	0.6366
TC1500002003.mm.2	Wnt7b	wingless-type MMTV integration site family, member 7B	chr15	7.16	7.36	-1.15	0.011	0.6366
TC1700001902.mm.2	Psmb9	proteasome (prosome, macropain) subunit, beta type 9 (large multifunctional peptidase 2)	chr17	4.64	4.24	1.33	0.011	0.6366
TC1800001338.mm.2	Ppic	peptidylprolyl isomerase C	chr18	8.87	8.66	1.16	0.011	0.6366
TC0400001393.mm.2	Heyl	hairy/enhancer-of-split related with YRPW motif-like	chr4	3.69	3.13	1.47	0.0111	0.6366
TC0400001541.mm.2	Pef1	penta-EF hand domain containing 1	chr4	6.85	7.19	-1.27	0.0111	0.6366
TC0700003559.mm.2	Polg	polymerase (DNA directed), gamma	chr7	6.58	6.85	-1.2	0.0111	0.6366
TC0300002718.mm.2	Csf1	colony stimulating factor 1 (macrophage)	chr3	8.25	8.55	-1.24	0.0112	0.6366
TC0700001860.mm.2	Ctf1	cardiotrophin 1	chr7	5.51	5.76	-1.19	0.0112	0.6389
TC0X00002710.mm.2	Slc7a3	solute carrier family 7 (cationic amino acid transporter, y+ system), member 3	chrX	1.9	2.53	-1.55	0.0112	0.6366
TC1900000040.mm.2	Pcx	pyruvate carboxylase	chr19	5.5	5.81	-1.24	0.0112	0.6366
TC0900001652.mm.2	Kif15	kinesin family member 15	chr9	1.83	1.38	1.37	0.0114	0.6455
TC1000000562.mm.2	Prf1	perforin 1 (pore forming protein)	chr10	4.14	3.41	1.66	0.0115	0.6476
TC1400000410.mm.2	Dydc1	DPY30 domain containing 1	chr14	3.24	2.79	1.36	0.0115	0.6487
TC0600002114.mm.2	Parp12	poly (ADP-ribose) polymerase family, member 12	chr6	7.39	7.2	1.13	0.0117	0.6534
TC0X00001668.mm.2	Piga	phosphatidylinositol glycan anchor biosynthesis, class A	chrX	4.59	4.01	1.49	0.0117	0.6534
TC1300002153.mm.2	Cts3	cathepsin 3	chr13	11.64	11.43	1.16	0.0117	0.6534
TC0400000873.mm.2	Acer2	alkaline ceramidase 2	chr4	7.76	8.06	-1.23	0.0119	0.6534
TC0600003307.mm.2	Dusp16	dual specificity phosphatase 16	chr6	7.74	7.9	-1.12	0.0119	0.6534
TC1000000322.mm.2	Lama4	laminin, alpha 4	chr10	7.19	6.94	1.19	0.0119	0.6534
TC0400004221.mm.2	AU022252	expressed sequence AU022252	chr4	5.06	5.31	-1.19	0.012	0.6534
TC0700002171.mm.2	Il11	interleukin 11	chr7	1.77	2.4	-1.55	0.012	0.6534
TC0900002074.mm.2	Olfr947-ps1	olfactory receptor 947, pseudogene 1	chr9	1.99	1.68	1.24	0.012	0.6534
TC1300001926.mm.2	Nhlrc1	NHL repeat containing 1	chr13	2.79	3.08	-1.23	0.012	0.6534
TC0200001217.mm.2	Btbd18	BTB (POZ) domain containing 18	chr2	2.3	1.82	1.39	0.0121	0.6534
TC0200004540.mm.2	Gabpb1	GA repeat binding protein, beta 1	chr2	6.54	6.84	-1.22	0.0121	0.6534
TC1700000373.mm.2	Prss29	protease, serine 29	chr17	3.19	2.88	1.24	0.0121	0.6534
TC0500002386.mm.2	Adgra3; Adgra2	adhesion G protein-coupled receptor A3; adhesion G protein-coupled receptor A2	chr5	7.55	7.78	-1.17	0.0122	0.6534
TC0800002180.mm.2	Cdkn2aip	CDKN2A interacting protein	chr8	6.97	7.18	-1.16	0.0122	0.6534
TC0X00000340.mm.2	Rhox4a	reproductive homeobox 4A	chrX	5.98	6.2	-1.17	0.0122	0.6534
TC1000000372.mm.2	Sesn1	sestrin 1	chr10	7.4	7.65	-1.2	0.0122	0.6534
TC1300000607.mm.2	Gadd45g	growth arrest and DNA-damage-inducible 45 gamma	chr13	8.46	8.15	1.24	0.0122	0.6534
TC0600000227.mm.2	Fam71f2	family with sequence similarity 71, member F2	chr6	3.34	2.89	1.36	0.0123	0.6534
TC0X00003407.mm.2	Luzp4	leucine zipper protein 4	chrX	2.8	2.43	1.29	0.0123	0.6534
TC1100000327.mm.2	Nsg2	neuron specific gene family member 2	chr11	3.22	2.86	1.28	0.0123	0.6534
TC1900001530.mm.2	Hps1	Hermansky-Pudlak syndrome 1 homolog (human)	chr19	4.73	4.36	1.29	0.0123	0.6534
TC1400001888.mm.2	Gm8267	predicted gene 8267	chr14	2.16	1.71	1.37	0.0124	0.6534
TC0300003166.mm.2	5730460C07Rik	RIKEN cDNA 5730460C07 gene	chr3	3.65	4.03	-1.3	0.0125	0.6534
TC0400000351.mm.2	Spink4	serine peptidase inhibitor, Kazal type 4	chr4	3.72	3.19	1.45	0.0125	0.6534
TC0600000448.mm.2	Sval1	seminal vesicle antigen-like 1	chr6	2.42	1.97	1.37	0.0125	0.6534
TC0700002796.mm.2	Scgb2b7	secretoglobin, family 2B, member 7	chr7	2	2.4	-1.32	0.0125	0.6534
TC0800002011.mm.2	Smim18	small integral membrane protein 18	chr8	3.21	2.81	1.31	0.0125	0.6534
TC1100001770.mm.2	Dcaf7	DDB1 and CUL4 associated factor 7	chr11	7.51	7.61	-1.08	0.0125	0.6534
TC1300002526.mm.2	Mccc2	methylcrotonoyl-Coenzyme A carboxylase 2 (beta)	chr13	4.64	5.1	-1.37	0.0125	0.6534
TC1700000836.mm.2	Cyp39a1	cytochrome P450, family 39, subfamily a, polypeptide 1	chr17	5.84	6.14	-1.23	0.0125	0.6534
TC0100001223.mm.2	Mybph	myosin binding protein H	chr1	2.93	2.45	1.39	0.0126	0.6534
TC0600000917.mm.2	Dqx1	DEAQ RNA-dependent ATPase	chr6	3.18	2.76	1.34	0.0126	0.6534
TC0300000856.mm.2	Tdpoz3	TD and POZ domain containing 3	chr3	1.96	1.54	1.34	0.0127	0.6534
TC0800000148.mm.2	Arhgef10	Rho guanine nucleotide exchange factor (GEF) 10	chr8	6.31	6.77	-1.38	0.0127	0.6534
TC0X00002317.mm.2	Sox3	SRY (sex determining region Y)-box 3	chrX	3.41	2.92	1.4	0.0127	0.6534
TC1100002559.mm.2	Gabra6	gamma-aminobutyric acid (GABA) A receptor, subunit alpha 6	chr11	1.48	1.82	-1.27	0.0127	0.6534
TC0100003240.mm.2	Prg4	proteoglycan 4 (megakaryocyte stimulating factor, articular superficial zone protein)	chr1	4.38	4.77	-1.31	0.0128	0.6534
TC0200004456.mm.2	Pla2g4d	phospholipase A2, group IVD	chr2	4.66	4.29	1.29	0.0128	0.6534
TC0600000190.mm.2	Wnt16	wingless-type MMTV integration site family, member 16	chr6	3.44	3.95	-1.42	0.0128	0.6534
TC1500001099.mm.2	Amhr2	anti-Mullerian hormone type 2 receptor	chr15	3.4	3.69	-1.22	0.0128	0.6534
TC0200003112.mm.2	Pax8	paired box 8	chr2	6.77	7.19	-1.34	0.0129	0.6534
TC0500003626.mm.2	Flt3	FMS-like tyrosine kinase 3	chr5	5.09	5.48	-1.31	0.0129	0.6534
TC1400001533.mm.2	Dnajc9	DnaJ (Hsp40) homolog, subfamily C, member 9	chr14	5.87	5.61	1.2	0.0129	0.6534
TC1700002820.mm.2	C920025E04Rik	RIKEN cDNA C920025E04 gene	chr17	6.71	6.47	1.18	0.0129	0.6534
TC0700000556.mm.2	Thap8	THAP domain containing 8 [Source:MGI Symbol;Acc:MGI:1922879]	chr7	3	3.47	-1.38	0.013	0.6566
TC1500002347.mm.2	Parp10	poly (ADP-ribose) polymerase family, member 10	chr15	7.65	7.48	1.12	0.013	0.6552
TC1900001465.mm.2	Fra10ac1	FRA10AC1 homolog (human)	chr19	6.16	5.9	1.2	0.0131	0.66
TC0400002769.mm.2	Mup13; Mup18; Mup16; Mup14; Mup17; Mup2; Mup15	major urinary protein 13; major urinary protein 18; major urinary protein 16; major urinary protein 14; major urinary protein 17; major urinary protein 2; major urinary protein 15	chr4	3.95	3.53	1.34	0.0132	0.6625
TC0500002731.mm.2	Rassf6	Ras association (RalGDS/AF-6) domain family member 6	chr5	6.39	6.57	-1.13	0.0133	0.663
TC0700002479.mm.2	Cd3eap	CD3E antigen, epsilon polypeptide associated protein	chr7	4.79	4.99	-1.15	0.0133	0.6633
TC0200002298.mm.2	Id1	inhibitor of DNA binding 1	chr2	6.52	6.86	-1.27	0.0134	0.6633
TC0700001673.mm.2	Insc	inscuteable homolog (Drosophila)	chr7	4.94	5.28	-1.27	0.0134	0.6633
TC1100002156.mm.2	Myl7	myosin, light polypeptide 7, regulatory	chr11	3.51	3.85	-1.27	0.0134	0.6633
TC1300000037.mm.2	Adarb2	adenosine deaminase, RNA-specific, B2	chr13	1.64	2.07	-1.35	0.0134	0.6633
TC0200000486.mm.2	Ralgds	ral guanine nucleotide dissociation stimulator	chr2	7.77	7.94	-1.12	0.0135	0.6676
TC1100003507.mm.2	Gm15698	transcription elongation factor B (SIII), polypeptide 2 pseudogene	chr11	1.78	2.26	-1.4	0.0136	0.6693
TC1700001699.mm.2	Dusp1	dual specificity phosphatase 1	chr17	8.51	8.76	-1.19	0.0136	0.6676
TC0200000462.mm.2	Cacfd1	calcium channel flower domain containing 1	chr2	5.97	6.28	-1.24	0.0137	0.6693
TC0200001951.mm.2	Slc20a1	solute carrier family 20, member 1	chr2	7.89	8.26	-1.29	0.0137	0.671
TC0300000956.mm.2	Pias3	protein inhibitor of activated STAT 3	chr3	4.54	4.88	-1.27	0.0138	0.6711
TC0500001992.mm.2	Cd36	CD36 antigen	chr5	6.58	6.91	-1.25	0.0138	0.6711
TC1300001191.mm.2	3830408C21Rik	RIKEN cDNA 3830408C21 gene	chr13	3.31	2.99	1.25	0.0138	0.6711
TC0800002947.mm.2	Mlkl	mixed lineage kinase domain-like	chr8	5.28	4.95	1.25	0.0139	0.6721
TC1600001373.mm.2	Tmem41a	transmembrane protein 41a	chr16	4.99	5.43	-1.36	0.0139	0.6727
TC0200003964.mm.2	Olfr1101	olfactory receptor 1101	chr2	2.17	1.51	1.58	0.014	0.6727
TC1000002523.mm.2	Slc39a3	solute carrier family 39 (zinc transporter), member 3	chr10	4.66	4.93	-1.2	0.014	0.6727
TC1100001969.mm.2	Tmc8	transmembrane channel-like gene family 8	chr11	4.47	4.94	-1.39	0.014	0.6727
TC0300001446.mm.2	Gbp3	guanylate binding protein 3	chr3	6.67	6.28	1.31	0.0141	0.6748
TC0800001984.mm.2	Nrg1	neuregulin 1	chr8	5.3	4.87	1.35	0.0141	0.6748
TC1400002022.mm.2	Olfr221	olfactory receptor 221	chr14	2.35	1.8	1.46	0.0142	0.6775
TC0800001572.mm.2	Kcnk1	potassium channel, subfamily K, member 1	chr8	7.51	7.73	-1.16	0.0143	0.6778
TC0900000163.mm.2	Olfr871	olfactory receptor 871	chr9	1.85	2.19	-1.26	0.0143	0.6778
TC1700002431.mm.2	Mtcl1	microtubule crosslinking factor 1	chr17	5.79	6.19	-1.32	0.0143	0.6778
TC0100002667.mm.2	Irs1	insulin receptor substrate 1	chr1	3.32	3.64	-1.25	0.0144	0.6778
TC1600001042.mm.2	Cbr1	carbonyl reductase 1	chr16	6.79	6.53	1.19	0.0144	0.6778
TC0100002607.mm.2	Resp18	regulated endocrine-specific protein 18	chr1	2.8	2.11	1.61	0.0145	0.6778
TC1500001700.mm.2	Gpr20	G protein-coupled receptor 20	chr15	3.39	3.72	-1.25	0.0145	0.6778
TC0600000854.mm.2	Retsat	retinol saturase (all trans retinol 13,14 reductase)	chr6	6.14	6.44	-1.23	0.0146	0.6778
TC1800000417.mm.2	2900055J20Rik	RIKEN cDNA 2900055J20 gene	chr18	1.92	2.28	-1.28	0.0146	0.6778
TC0200003133.mm.2	Nelfb	negative elongation factor complex member B	chr2	6.18	6.47	-1.22	0.0147	0.6778
TC0400002578.mm.2	Slc25a51	solute carrier family 25, member 51	chr4	9.17	9.39	-1.16	0.0147	0.6778
TC0700002790.mm.2	Hpn	hepsin	chr7	2.76	2.43	1.25	0.0147	0.6778
TC1500000971.mm.2	Ccdc184	coiled-coil domain containing 184	chr15	3.22	3.58	-1.28	0.0147	0.6778
TSUnmapped00000054.mm.2	Mrgpra8	MAS-related GPR, member A8		2.16	1.93	1.17	0.0147	0.6778
TC0100000320.mm.2	AI597479	expressed sequence AI597479	chr1	6.06	6.27	-1.15	0.0148	0.6778
TC0800001507.mm.2	Spg7	spastic paraplegia 7 homolog (human)	chr8	4.79	4.25	1.46	0.0148	0.6778
TC1300002392.mm.2	Vcan	versican	chr13	6.19	5.69	1.42	0.0148	0.6778
TC1400002013.mm.2	Gm17079	predicted gene 17079 [Source:MGI Symbol;Acc:MGI:4937906]	chr14	3.67	3.38	1.23	0.0148	0.6778
TC1700000924.mm.2	Tfeb	transcription factor EB	chr17	5.24	5.68	-1.36	0.0148	0.6778
TC0200000659.mm.2	Olfr339	olfactory receptor 339	chr2	2.07	1.58	1.41	0.0149	0.6778
TC0300002840.mm.2	Slc44a3	solute carrier family 44, member 3	chr3	3.91	4.31	-1.32	0.0149	0.6778
TC1100003629.mm.2	Pnpo	pyridoxine 5-phosphate oxidase; pyridoxine 5'-phosphate oxidase	chr11	7.64	7.84	-1.14	0.0149	0.6778
TC1600001048.mm.2	Morc3	microrchidia 3	chr16	6.15	5.94	1.15	0.0149	0.6778
TC0600001458.mm.2	Scnn1a	sodium channel, nonvoltage-gated 1 alpha	chr6	6.12	6.54	-1.34	0.015	0.6792
TC0700001141.mm.2	Zfp710	zinc finger protein 710	chr7	5.86	6.24	-1.3	0.015	0.6778
TC1300002059.mm.2	Dbn1	drebrin 1	chr13	5.12	4.86	1.19	0.015	0.6778
TC1800001428.mm.2	Pcyox1l	prenylcysteine oxidase 1 like	chr18	4.21	4.62	-1.32	0.015	0.6778
TC1400002103.mm.2	Ripk3	receptor-interacting serine-threonine kinase 3	chr14	3.34	2.84	1.42	0.0151	0.6809
TC0300001347.mm.2	Tbck	TBC1 domain containing kinase	chr3	6.27	6.07	1.15	0.0152	0.6814
TC0800002958.mm.2	Chst5	carbohydrate (N-acetylglucosamine 6-O) sulfotransferase 5	chr8	3.52	4.05	-1.45	0.0152	0.6814
TC1600001106.mm.2	Mefv	Mediterranean fever	chr16	3.06	3.46	-1.32	0.0152	0.6814
TC1500002278.mm.2	Krt4	keratin 4	chr15	2.56	2.07	1.4	0.0153	0.6825
TC1900000552.mm.2	Plce1	phospholipase C, epsilon 1	chr19	3.89	3.58	1.24	0.0153	0.6814
TC0400004216.mm.2	Podn	podocan	chr4	2.58	3.16	-1.49	0.0155	0.6853
TC0X00003276.mm.2	Ppef1	protein phosphatase with EF hand calcium-binding domain 1	chrX	1.94	1.62	1.24	0.0155	0.6853
TC1400000246.mm.2	Ppif	peptidylprolyl isomerase F (cyclophilin F)	chr14	5.5	5.75	-1.19	0.0155	0.6853
TC0900002346.mm.2	Tspan3	tetraspanin 3	chr9	8.56	8.76	-1.15	0.0156	0.6853
TC0500001428.mm.2	Kntc1	kinetochore associated 1	chr5	2.02	2.55	-1.45	0.0157	0.6853
TC0900002936.mm.2	Nck1	non-catalytic region of tyrosine kinase adaptor protein 1	chr9	6.37	6.14	1.18	0.0157	0.6853
TC1200001071.mm.2	Ak7	adenylate kinase 7	chr12	4.46	4.9	-1.36	0.0157	0.6853
TC0X00001533.mm.2	Hsd17b10	hydroxysteroid (17-beta) dehydrogenase 10	chrX	6.86	6.75	1.08	0.0158	0.6853
TC1900001710.mm.2	Afap1l2	actin filament associated protein 1-like 2	chr19	7.8	7.89	-1.06	0.0158	0.6853
TC0200003134.mm.2	4933433C11Rik	RIKEN cDNA 4933433C11 gene	chr2	1.99	2.41	-1.33	0.0159	0.6853
TC0700003820.mm.2	Dnajb13	DnaJ (Hsp40) related, subfamily B, member 13	chr7	3.66	3.13	1.45	0.0159	0.6853
TC0X00000653.mm.2	Gpr50	G-protein-coupled receptor 50	chrX	8.92	9.17	-1.18	0.0159	0.6853
TC1100001684.mm.2	BC030867	cDNA sequence BC030867	chr11	1.82	2.25	-1.35	0.0159	0.6853
TC1600001656.mm.2	Gm609	predicted gene 609	chr16	2.27	1.88	1.31	0.0159	0.6853
TC0400003529.mm.2	Sh3d21	SH3 domain containing 21	chr4	4.93	5.12	-1.14	0.016	0.6853
TC1300000082.mm.2	Prl2c5	prolactin family 2, subfamily c, member 5	chr13	11.02	10.82	1.14	0.016	0.6853
TC0100000399.mm.2	Mars2	methionine-tRNA synthetase 2 (mitochondrial)	chr1	3.77	4.07	-1.23	0.0161	0.6853
TC0100003832.mm.2	Syt14	synaptotagmin XIV	chr1	4.42	4.84	-1.34	0.0161	0.6853
TC0900002010.mm.2	Fam118b	family with sequence similarity 118, member B	chr9	5.13	5.59	-1.38	0.0161	0.6853
TC1500000103.mm.2	Mtmr12	myotubularin related protein 12	chr15	6.24	6.46	-1.17	0.0161	0.6853
TC0200003362.mm.2	Stom	stomatin	chr2	7.62	7.29	1.26	0.0162	0.6853
TC0200004737.mm.2	Kif16b	kinesin family member 16B	chr2	6.82	6.99	-1.13	0.0162	0.6853
TC0900000339.mm.2	Pus3	pseudouridine synthase 3	chr9	4.51	4.96	-1.37	0.0162	0.6853
TC1300001270.mm.2	Plpp1	phospholipid phosphatase 1	chr13	8.99	8.82	1.13	0.0162	0.6853
TC1600000981.mm.2	Sod1	superoxide dismutase 1, soluble	chr16	9.87	9.53	1.27	0.0162	0.6853
TC1800000163.mm.2	Rnf138	ring finger protein 138	chr18	6.36	6.61	-1.18	0.0162	0.6853
TC1900000517.mm.2	Pcgf5	polycomb group ring finger 5	chr19	8.56	8.75	-1.14	0.0162	0.6853
TC0200003624.mm.2	Dpp4	dipeptidylpeptidase 4	chr2	2.47	1.85	1.53	0.0163	0.6853
TC1000001799.mm.2	Heca	headcase homolog (Drosophila)	chr10	6.83	7.07	-1.18	0.0163	0.6853
TC0200001224.mm.2	Slc43a1	solute carrier family 43, member 1	chr2	2.3	2.68	-1.3	0.0164	0.6853
TC1500000738.mm.2	4930407I10Rik	RIKEN cDNA 4930407I10 gene	chr15	2.39	2.02	1.29	0.0164	0.6853
TC1700000356.mm.2	Spsb3	splA/ryanodine receptor domain and SOCS box containing 3	chr17	6.68	6.47	1.16	0.0164	0.6853
TC0100000632.mm.2	Slc11a1	solute carrier family 11 (proton-coupled divalent metal ion transporters), member 1	chr1	4.28	4.63	-1.28	0.0165	0.6853
TC1100001535.mm.2	Mrpl45	mitochondrial ribosomal protein L45	chr11	7.11	6.85	1.2	0.0165	0.6853
TC1400002091.mm.2	Psme2	proteasome (prosome, macropain) activator subunit 2 (PA28 beta)	chr14	7.48	7.25	1.17	0.0165	0.6853
TC0200004925.mm.2	Tspyl3	TSPY-like 3	chr2	2.13	2.51	-1.3	0.0166	0.6853
TC0700000896.mm.2	Nav2	neuron navigator 2	chr7	4.25	3.84	1.33	0.0166	0.6853
TC0700003691.mm.2	Olfr307	olfactory receptor 307	chr7	1.59	1.98	-1.32	0.0166	0.6855
TC1500002254.mm.2	Fignl2	fidgetin-like 2	chr15	5.22	5.56	-1.27	0.0166	0.6853
TC1700000352.mm.2	Hs3st6	heparan sulfate (glucosamine) 3-O-sulfotransferase 6	chr17	2.14	2.77	-1.54	0.0166	0.6853
TC1700001892.mm.2	H2-K1	histocompatibility 2, K1, K region	chr17	10.44	10.19	1.19	0.0166	0.6853
TC1100001171.mm.2	Nos2	nitric oxide synthase 2, inducible	chr11	6.33	6.55	-1.17	0.0167	0.6869
TC0100002762.mm.2	Kcnj13	potassium inwardly-rectifying channel, subfamily J, member 13	chr1	5.84	6.35	-1.42	0.0168	0.6869
TC0600001243.mm.2	Mtmr14	myotubularin related protein 14	chr6	6.79	6.91	-1.09	0.0168	0.6869
TC1900001080.mm.2	Scgb1a1	secretoglobin, family 1A, member 1 (uteroglobin)	chr19	5.81	5.29	1.43	0.0168	0.6869
TC0600003337.mm.2	Arhgdib	Rho, GDP dissociation inhibitor (GDI) beta	chr6	7.65	7.44	1.16	0.0169	0.6869
TC0700000369.mm.2	Zfp112	zinc finger protein 112	chr7	2.31	1.87	1.36	0.0169	0.6869
TC0300000800.mm.2	S100a13	S100 calcium binding protein A13	chr3	6.83	6.68	1.11	0.017	0.6869
TC0800000249.mm.2	Defa26	defensin, alpha, 26	chr8	2.52	2.98	-1.38	0.017	0.6869
TC1100003520.mm.2	Ankfn1	ankyrin-repeat and fibronectin type III domain containing 1	chr11	2.61	2.14	1.39	0.017	0.687
TC1600000952.mm.2	N6amt1	N-6 adenine-specific DNA methyltransferase 1 (putative)	chr16	6.09	5.83	1.2	0.017	0.6869
TC1900001029.mm.2	Nudt22	nudix (nucleoside diphosphate linked moiety X)-type motif 22	chr19	5.06	4.73	1.25	0.017	0.6869
TC0500003310.mm.2	Phkg1	phosphorylase kinase gamma 1	chr5	4.79	4.46	1.26	0.0171	0.687
TC1800001476.mm.2	Rax	retina and anterior neural fold homeobox	chr18	3.3	3.88	-1.5	0.0171	0.687
TC0500003710.mm.2	Lrrc8d	leucine rich repeat containing 8D	chr5	6.39	6.66	-1.21	0.0172	0.687
TC1000001374.mm.2	Mdm1	transformed mouse 3T3 cell double minute 1	chr10	5.21	5.45	-1.19	0.0172	0.687
TC1600001333.mm.2	Olfr171	olfactory receptor 171	chr16	1.68	2.12	-1.35	0.0172	0.687
TC0400002198.mm.2	Plekhf2	pleckstrin homology domain containing, family F (with FYVE domain) member 2	chr4	7.52	7.77	-1.2	0.0173	0.687
TC0800002854.mm.2	Slc7a6os	solute carrier family 7, member 6 opposite strand	chr8	5.39	5.56	-1.12	0.0173	0.6883
TC1200000893.mm.2	Gm5955	PREDICTED: predicted gene 5955 (Gm5955), mRNA.	chr12	1.72	1.52	1.15	0.0173	0.687
TC1600001751.mm.2	Adgrg7	adhesion G protein-coupled receptor G7	chr16	2.62	3.07	-1.36	0.0173	0.687
TC1600002080.mm.2	Tmem50b	transmembrane protein 50B	chr16	6.69	6.5	1.14	0.0174	0.6911
TC0500000050.mm.2	Abcb1a	ATP-binding cassette, sub-family B (MDR/TAP), member 1A	chr5	6.98	7.32	-1.26	0.0175	0.6944
TC0200004035.mm.2	Olfr1215	olfactory receptor 1215	chr2	2.2	1.84	1.29	0.0176	0.6969
TC0400001512.mm.2	Tmem54	transmembrane protein 54	chr4	5.67	5.99	-1.26	0.0177	0.6991
TC0900000183.mm.2	Mrpl4	mitochondrial ribosomal protein L4	chr9	6.34	6.55	-1.16	0.0178	0.6991
TC1600001575.mm.2	Stfa3	stefin A3	chr16	2.67	3.04	-1.29	0.0178	0.6991
TC0300002997.mm.2	Gm16500	PREDICTED: predicted gene 16500 (Gm16500), mRNA.	chr3	2.56	2.21	1.27	0.0179	0.7024
TC1000001988.mm.2	Zufsp	zinc finger with UFM1-specific peptidase domain	chr10	4.44	4.09	1.28	0.018	0.7033
TC1400000172.mm.2	Fut11	fucosyltransferase 11	chr14	6.23	6.05	1.13	0.018	0.7033
TC1600001143.mm.2	Ubald1	UBA-like domain containing 1	chr16	6.11	6.35	-1.18	0.0181	0.7033
TC1700002153.mm.2	Gm7325	predicted gene 7325	chr17	3.46	3.7	-1.18	0.0181	0.7033
TC0200001645.mm.2	Olfr1284	olfactory receptor 1284	chr2	1.48	1.96	-1.39	0.0182	0.7033
TC0200005287.mm.2	Ctcfl	CCCTC-binding factor (zinc finger protein)-like	chr2	2.86	3.09	-1.17	0.0182	0.7033
TC0X00000429.mm.2	Utp14a	UTP14, U3 small nucleolar ribonucleoprotein, homolog A (yeast)	chrX	4.2	4.45	-1.19	0.0182	0.7048
TC0X00001667.mm.2	Figf	c-fos induced growth factor	chrX	5.83	5.39	1.36	0.0182	0.7033
TC1900001562.mm.2	Scd1	stearoyl-Coenzyme A desaturase 1	chr19	6.52	6.79	-1.2	0.0182	0.7033
TC1300002311.mm.2	Cep72	centrosomal protein 72	chr13	4.17	4.52	-1.27	0.0183	0.7049
TC1100002641.mm.2	Irgm1	immunity-related GTPase family M member 1	chr11	7.13	6.9	1.18	0.0184	0.7092
TC0700002112.mm.2	Fgf3	fibroblast growth factor 3	chr7	2.93	3.37	-1.35	0.0185	0.7112
TC0X00000342.mm.2	Rhox4a2; Rhox4a	reproductive homeobox 4A2; reproductive homeobox 4A	chrX	5.16	5.4	-1.18	0.0185	0.7112
TC1800001577.mm.2	Smad4	SMAD family member 4	chr18	8.45	8.61	-1.12	0.0186	0.713
TC0700000810.mm.2	Napsa	napsin A aspartic peptidase	chr7	4.34	4.79	-1.37	0.0187	0.713
TC0400002800.mm.2	Whrn	whirlin	chr4	4.52	4.77	-1.2	0.0188	0.7158
TC1700001194.mm.2	Qpct	glutaminyl-peptide cyclotransferase (glutaminyl cyclase)	chr17	8.41	7.93	1.39	0.0188	0.7164
TC1500000489.mm.2	Wisp1	WNT1 inducible signaling pathway protein 1	chr15	4.28	3.95	1.25	0.0189	0.7187
TC0900002806.mm.2	Bcl2a1d	B cell leukemia/lymphoma 2 related protein A1d	chr9	2.16	2.72	-1.48	0.019	0.7187
TC1100001899.mm.2	Nup85	nucleoporin 85	chr11	5.14	5.47	-1.26	0.019	0.7187
TC1400001661.mm.2	Itih3	inter-alpha trypsin inhibitor, heavy chain 3	chr14	2.21	2.65	-1.36	0.019	0.7187
TC0X00000021.mm.2	Gm10922	predicted gene 10922	chrX	2.63	2.19	1.36	0.0191	0.7187
TC1000001248.mm.2	Gm4340; Gm21312; Gm20765; Gm6763; Gm8764; Gm21304	predicted gene 4340; predicted gene, 21312; predicted gene, 20765; predicted gene 6763; predicted gene 8764; predicted gene, 21304	chr10	2.76	2.39	1.29	0.0191	0.7187
TC1100004291.mm.2	Psme2b	protease (prosome, macropain) activator subunit 2B	chr11	7.19	6.97	1.17	0.0191	0.7187
TC1900001480.mm.2	Cyp2c69	cytochrome P450, family 2, subfamily c, polypeptide 69	chr19	1.39	2	-1.53	0.0191	0.7187
TC0700002625.mm.2	Dedd2	death effector domain-containing DNA binding protein 2	chr7	5.75	5.97	-1.17	0.0192	0.7189
TC1700000268.mm.2	Vmn1r237	vomeronasal 1 receptor 237	chr17	1.41	1.83	-1.34	0.0192	0.7192
TC0200001381.mm.2	Harbi1	harbinger transposase derived 1	chr2	4.18	3.85	1.25	0.0193	0.7192
TC0600003353.mm.2	Plcz1	phospholipase C, zeta 1	chr6	2.15	1.8	1.28	0.0193	0.7192
TC1700002819.mm.2	H2-T23	histocompatibility 2, T region locus 23	chr17	8.64	8.43	1.16	0.0193	0.7192
TC0100002601.mm.2	Abcb6	ATP-binding cassette, sub-family B (MDR/TAP), member 6	chr1	3.61	4.07	-1.37	0.0194	0.7192
TC1000000560.mm.2	Tbata	thymus, brain and testes associated	chr10	2.68	2.41	1.21	0.0194	0.7192
TC1100000251.mm.2	Bcl11a	B cell CLL/lymphoma 11A (zinc finger protein)	chr11	2.8	3.21	-1.33	0.0194	0.7192
TC1400000158.mm.2	Nid2	nidogen 2	chr14	7	7.27	-1.2	0.0194	0.7192
TC1500002273.mm.2	Krt73	keratin 73	chr15	2.89	3.32	-1.34	0.0195	0.7192
TC0400000961.mm.2	Fggy	FGGY carbohydrate kinase domain containing	chr4	4.75	4.47	1.21	0.0196	0.7207
TC1600001019.mm.2	Slc5a3; Mrps6	solute carrier family 5 (inositol transporters), member 3; mitochondrial ribosomal protein S6	chr16	8.6	8.36	1.18	0.0196	0.7207
TC1400000564.mm.2	Olfr748	olfactory receptor 748	chr14	2.57	2.24	1.26	0.0197	0.7227
TC1600002082.mm.2	Gart	phosphoribosylglycinamide formyltransferase	chr16	6.8	6.58	1.16	0.0198	0.7249
TC1700000526.mm.2	Umodl1	uromodulin-like 1	chr17	1.91	1.59	1.25	0.0198	0.7249
TC1100001176.mm.2	Nf1	neurofibromatosis 1	chr11	5.13	5.48	-1.27	0.02	0.7308
TC0600001072.mm.2	Zxdc	ZXD family zinc finger C	chr6	7.86	8.07	-1.16	0.0201	0.7308
TC0Y00000063.mm.2	Gm21907	predicted gene, 21907	chrY	2.37	2.02	1.27	0.0201	0.7308
TC0200003233.mm.2	Gtf3c5	general transcription factor IIIC, polypeptide 5	chr2	5.62	5.38	1.18	0.0202	0.7308
TC0200003974.mm.2	Olfr1111	olfactory receptor 1111	chr2	1.96	2.44	-1.4	0.0202	0.7308
TC1200000486.mm.2	Prps1l3; Mipol1	phosphoribosyl pyrophosphate synthetase 1-like 3; mirror-image polydactyly gene 1 homolog (human)	chr12	4.9	5.48	-1.49	0.0202	0.7308
TC0300001960.mm.2	Maml3	mastermind like 3 (Drosophila)	chr3	6.12	6.33	-1.15	0.0203	0.7308
TC0700000410.mm.2	Cic	capicua homolog (Drosophila)	chr7	5.39	5.57	-1.14	0.0203	0.7308
TC0X00003213.mm.2	Gm10057	predicted gene 10057	chrX	2.08	1.8	1.22	0.0203	0.7308
TC1000003130.mm.2	Rbms2	RNA binding motif, single stranded interacting protein 2	chr10	9.52	9.76	-1.19	0.0203	0.7308
TC1300001326.mm.2	Emb	embigin	chr13	6.62	6.96	-1.27	0.0203	0.7308
TC1400001315.mm.2	Farp1	FERM, RhoGEF (Arhgef) and pleckstrin domain protein 1 (chondrocyte-derived)	chr14	6.77	7.01	-1.18	0.0203	0.7308
TC0X00002234.mm.2	Mir322; Mir351; Mir503; C430049B03Rik	microRNA 322; microRNA 351; microRNA 503; RIKEN cDNA C430049B03 gene	chrX	7.6	7.77	-1.13	0.0204	0.7312
TC0100002562.mm.2	Igfbp5	insulin-like growth factor binding protein 5	chr1	3.7	4.21	-1.42	0.0205	0.7318
TC0200002678.mm.2	Rbm38	RNA binding motif protein 38	chr2	4.85	4.99	-1.1	0.0205	0.7312
TC0600000852.mm.2	Capg	capping protein (actin filament), gelsolin-like	chr6	8.06	7.87	1.14	0.0205	0.7312
TC1300000383.mm.2	Nqo2	NAD(P)H dehydrogenase, quinone 2	chr13	4.13	4.56	-1.35	0.0205	0.7312
TC1000002727.mm.2	Mrpl42	mitochondrial ribosomal protein L42	chr10	7.34	7.21	1.09	0.0206	0.7324
TC1200001125.mm.2	Dlk1	delta-like 1 homolog (Drosophila)	chr12	8.42	8.78	-1.28	0.0206	0.7324
TC0900002857.mm.2	1190002N15Rik	RIKEN cDNA 1190002N15 gene	chr9	6.07	6.38	-1.23	0.0207	0.7324
TC1500001866.mm.2	Slc16a8	solute carrier family 16 (monocarboxylic acid transporters), member 8	chr15	1.85	2.2	-1.27	0.0207	0.7324
TC0700004388.mm.2	Nsmce4a	non-SMC element 4 homolog A (S. cerevisiae)	chr7	7.54	7.68	-1.1	0.0208	0.7324
TC1100002934.mm.2	Ncor1	nuclear receptor co-repressor 1	chr11	6.99	7.13	-1.1	0.0208	0.7324
TC1800001289.mm.2	Trim36	tripartite motif-containing 36	chr18	3.54	3.97	-1.35	0.0208	0.7324
TC0100000259.mm.2	Inpp4a	inositol polyphosphate-4-phosphatase, type I	chr1	5.63	5.92	-1.22	0.0209	0.7324
TC0300000210.mm.2	Skil	SKI-like	chr3	7.66	7.74	-1.06	0.0209	0.7324
TC0700004571.mm.2	Igf2	insulin-like growth factor 2	chr7	12.15	12.4	-1.19	0.0209	0.7324
TC0900000862.mm.2	Ppib	peptidylprolyl isomerase B	chr9	10.56	10.44	1.09	0.021	0.7346
TC1900001415.mm.2	Acta2	actin, alpha 2, smooth muscle, aorta	chr19	7.88	8.24	-1.28	0.021	0.7356
TC0700000178.mm.2	Obox7	oocyte specific homeobox 7	chr7	3.11	2.84	1.21	0.0211	0.7361
TC0700002008.mm.2	5830411N06Rik	RIKEN cDNA 5830411N06 gene	chr7	2.14	2.41	-1.2	0.0212	0.7362
TC0900000049.mm.2	Mmp10	matrix metallopeptidase 10	chr9	4.82	4.41	1.33	0.0212	0.7362
TC1000002686.mm.2	Nedd1	neural precursor cell expressed, developmentally down-regulated gene 1	chr10	6.18	6.45	-1.21	0.0212	0.7362
TC1500000262.mm.2	Polr2k	polymerase (RNA) II (DNA directed) polypeptide K	chr15	7.16	6.97	1.14	0.0212	0.7362
TC0400002543.mm.2	Olfr29-ps1	olfactory receptor 29, pseudogene 1	chr4	2.99	2.47	1.43	0.0213	0.7362
TC1600001006.mm.2	Ifngr2	interferon gamma receptor 2	chr16	6.81	6.53	1.21	0.0213	0.7362
TC0200001624.mm.2	Bdnf	brain derived neurotrophic factor	chr2	2.77	3.46	-1.62	0.0214	0.7362
TC0900001891.mm.2	Ccdc151	coiled-coil domain containing 151	chr9	2.06	1.43	1.55	0.0214	0.7362
TC1600000094.mm.2	Gm5767	PREDICTED: predicted gene 5767 (Gm5767), mRNA.	chr16	2.21	1.78	1.34	0.0214	0.7362
TC0300001022.mm.2	Nhlh2	nescient helix loop helix 2	chr3	2.92	2.56	1.28	0.0215	0.7362
TC0800002799.mm.2	Cmtm4	CKLF-like MARVEL transmembrane domain containing 4	chr8	6.95	7.22	-1.21	0.0215	0.7362
TC1000002224.mm.2	Ddit4	DNA-damage-inducible transcript 4	chr10	6.59	6.85	-1.2	0.0215	0.7362
TC0500002698.mm.2	Sult1b1	sulfotransferase family 1B, member 1	chr5	2.76	2.38	1.3	0.0216	0.7362
TC0700002768.mm.2	Kmt2b	lysine (K)-specific methyltransferase 2B	chr7	5.38	5.62	-1.18	0.0216	0.7362
TC0X00003113.mm.2	Chrdl1	chordin-like 1	chrX	4.71	5.15	-1.36	0.0216	0.7362
TC1500001830.mm.2	Tex33	testis expressed 33	chr15	2.86	3.25	-1.31	0.0216	0.7362
TC1700001383.mm.2	Sytl3	synaptotagmin-like 3	chr17	2.57	2.94	-1.29	0.0216	0.7362
TC1400002383.mm.2	Rb1	retinoblastoma 1	chr14	6.26	6.37	-1.08	0.0218	0.7398
TC1600000307.mm.2	Senp2	SUMO/sentrin specific peptidase 2	chr16	6.95	7.14	-1.14	0.0218	0.7391
TC1300002715.mm.2	Itga2	integrin alpha 2	chr13	8.15	7.95	1.16	0.0219	0.7398
TC1900000749.mm.2	Mxi1	MAX interactor 1, dimerization protein	chr19	7.28	7.52	-1.18	0.0219	0.7398
TC0900003091.mm.2	Fbxw24	F-box and WD-40 domain protein 24	chr9	3	2.47	1.44	0.022	0.7412
TC0800002869.mm.2	Pdf; Cog8	peptide deformylase (mitochondrial); component of oligomeric golgi complex 8	chr8	6.2	5.97	1.18	0.0221	0.7412
TC1100003173.mm.2	Olfr385	olfactory receptor 385	chr11	1.96	1.58	1.31	0.0221	0.7412
TC0400001273.mm.2	Hectd3	HECT domain containing 3	chr4	4.6	4.85	-1.19	0.0222	0.7412
TC1300000167.mm.2	AK157302	cDNA sequence AK157302; cDNA sequence AK157302 [Source:MGI Symbol;Acc:MGI:3574096]	chr13	7.73	7.85	-1.09	0.0222	0.7412
TC0200003599.mm.2	Cd302	CD302 antigen	chr2	4.48	3.97	1.42	0.0223	0.7412
TC0400001631.mm.2	Trim63	tripartite motif-containing 63	chr4	4.24	3.77	1.39	0.0223	0.7412
TC1100001896.mm.2	Armc7	armadillo repeat containing 7	chr11	4.87	5.2	-1.26	0.0223	0.7412
TC0300001427.mm.2	Stpg2	sperm tail PG rich repeat containing 2	chr3	3.49	3.22	1.2	0.0224	0.7412
TC1000002658.mm.2	Slc17a8	solute carrier family 17 (sodium-dependent inorganic phosphate cotransporter), member 8	chr10	2.2	2.65	-1.37	0.0224	0.7412
TC1400001860.mm.2	Gm17654	predicted gene, 17654 [Source:MGI Symbol;Acc:MGI:4937288]	chr14	4.43	3.95	1.39	0.0224	0.7412
TC1100002614.mm.2	Sgcd	sarcoglycan, delta (dystrophin-associated glycoprotein)	chr11	2.06	2.54	-1.39	0.0225	0.7412
TC1100004295.mm.2	Nme2	NME/NM23 nucleoside diphosphate kinase 2	chr11	9.38	9.23	1.11	0.0225	0.7412
TC0300002743.mm.2	5330417C22Rik	RIKEN cDNA 5330417C22 gene	chr3	2.74	3.51	-1.72	0.0226	0.7412
TC0600002648.mm.2	Antxr1	anthrax toxin receptor 1	chr6	8.33	8.09	1.18	0.0226	0.7412
TC1600000895.mm.2	Cxadr	coxsackie virus and adenovirus receptor	chr16	5.11	4.53	1.49	0.0226	0.7412
TC1900000897.mm.2	Gstp2	glutathione S-transferase, pi 2	chr19	5.72	5.37	1.27	0.0226	0.7412
TC0300000863.mm.2	C2cd4d	C2 calcium-dependent domain containing 4D	chr3	2.4	2.06	1.27	0.0227	0.7412
TC0700003028.mm.2	Emp3	epithelial membrane protein 3	chr7	8.72	8.43	1.22	0.0227	0.7412
TC0X00003069.mm.2	Nup62cl	nucleoporin 62 C-terminal like	chrX	9.85	9.97	-1.09	0.0227	0.7412
TC1200000714.mm.2	Plekhh1	pleckstrin homology domain containing, family H (with MyTH4 domain) member 1	chr12	8.96	9.13	-1.12	0.0227	0.7412
TC0600000621.mm.2	5730596B20Rik	RIKEN cDNA 5730596B20 gene [Source:MGI Symbol;Acc:MGI:1924830]; RIKEN cDNA 5730596B20 gene	chr6	2.64	2.16	1.4	0.0228	0.7412
TC0600001742.mm.2	Mrps35	mitochondrial ribosomal protein S35	chr6	5.27	5.53	-1.2	0.0228	0.7412
TC0700000853.mm.2	Bcat2	branched chain aminotransferase 2, mitochondrial	chr7	4.63	5	-1.29	0.0228	0.7412
TC1100003783.mm.2	Kcnh4	potassium voltage-gated channel, subfamily H (eag-related), member 4	chr11	2.08	2.42	-1.27	0.0228	0.7412
TSUnmapped00000040.mm.2	Rorb	RAR-related orphan receptor beta		3.9	3.4	1.4	0.0228	0.7412
TC0200002157.mm.2	Slc24a3	solute carrier family 24 (sodium/potassium/calcium exchanger), member 3	chr2	4.73	4.94	-1.15	0.0229	0.7417
TC0400001195.mm.2	Skint4	selection and upkeep of intraepithelial T cells 4	chr4	1.88	1.6	1.21	0.0229	0.7412
TC1900000102.mm.2	Batf2	basic leucine zipper transcription factor, ATF-like 2	chr19	3.7	3.16	1.45	0.0229	0.7412
TC0400003395.mm.2	Tmem125	transmembrane protein 125	chr4	6.65	7.02	-1.29	0.023	0.7423
TC1500002039.mm.2	Mapk11	mitogen-activated protein kinase 11	chr15	3.98	3.53	1.37	0.023	0.7423
TC0800002431.mm.2	Bst2	bone marrow stromal cell antigen 2	chr8	9.46	9.3	1.12	0.0231	0.7444
TC1000001647.mm.2	Olfr794	olfactory receptor 794	chr10	1.56	1.37	1.14	0.0232	0.7464
TC1100004064.mm.2	Fads6	fatty acid desaturase domain family, member 6	chr11	5.43	5.7	-1.2	0.0232	0.7464
TC1000000015.mm.2	Mthfd1l	methylenetetrahydrofolate dehydrogenase (NADP+ dependent) 1-like	chr10	4.5	4.95	-1.37	0.0233	0.7464
TC0600002574.mm.2	Actg2	actin, gamma 2, smooth muscle, enteric	chr6	4.56	5.01	-1.37	0.0234	0.7464
TC0X00001682.mm.2	Gpm6b	glycoprotein m6b	chrX	4.87	5.27	-1.32	0.0234	0.7464
TC1300001683.mm.2	Hdgfl1	hepatoma derived growth factor-like 1	chr13	2.69	2.32	1.29	0.0234	0.7464
TC1500000389.mm.2	Nov	nephroblastoma overexpressed gene	chr15	7.53	6.75	1.72	0.0234	0.7464
TC0200003238.mm.2	Gtf3c4	general transcription factor IIIC, polypeptide 4	chr2	5.21	5	1.16	0.0235	0.7464
TC0700004586.mm.2	Phlda2	pleckstrin homology-like domain, family A, member 2	chr7	4.17	4.54	-1.29	0.0235	0.7464
TC1100002492.mm.2	Gabrp	gamma-aminobutyric acid (GABA) A receptor, pi	chr11	6	6.58	-1.5	0.0235	0.7464
TC1500000628.mm.2	Apol11a	apolipoprotein L 11a	chr15	2.25	1.88	1.29	0.0235	0.7464
TC0600002607.mm.2	Sfxn5	sideroflexin 5	chr6	4.59	4.95	-1.28	0.0236	0.7464
TC1300001699.mm.2	Prl7c1	prolactin family 7, subfamily c, member 1	chr13	8.18	7.72	1.38	0.0236	0.7464
TC0900003172.mm.2	Cnot10	CCR4-NOT transcription complex, subunit 10	chr9	5.23	5.4	-1.13	0.0237	0.7464
TC1900000201.mm.2	Cpsf7	cleavage and polyadenylation specific factor 7	chr19	5.64	5.96	-1.25	0.0237	0.7464
TC0900001718.mm.2	Mmp1b	matrix metallopeptidase 1b (interstitial collagenase)	chr9	2.6	2.21	1.31	0.0238	0.7464
TC1300002234.mm.2	Gm17449	predicted gene, 17449 [Source:MGI Symbol;Acc:MGI:4937083]	chr13	2.53	2.13	1.32	0.0238	0.7464
TC0700000965.mm.2	Otud7a	OTU domain containing 7A	chr7	5.71	5.46	1.19	0.0239	0.7464
TC1300000658.mm.2	Slc34a1	solute carrier family 34 (sodium phosphate), member 1	chr13	2.72	3.08	-1.28	0.0239	0.7464
TC1600001655.mm.2	Cd200	CD200 antigen	chr16	4.88	4.55	1.25	0.0239	0.7464
TC1600002150.mm.2	Fam3b	family with sequence similarity 3, member B	chr16	3.06	2.33	1.65	0.024	0.7464
TC0100000828.mm.2	Sag	S-antigen, retina and pineal gland (arrestin)	chr1	4.42	4.7	-1.21	0.0241	0.7464
TC1700000026.mm.2	Arid1b	AT rich interactive domain 1B (SWI-like)	chr17	6.28	6.4	-1.09	0.0241	0.7464
TC0700001532.mm.2	Olfr661	olfactory receptor 661	chr7	2.09	1.74	1.27	0.0242	0.7464
TC0900000410.mm.2	Olfr913	olfactory receptor 913	chr9	2.61	2.3	1.24	0.0242	0.7464
TC1100002333.mm.2	Otx1	orthodenticle homolog 1	chr11	3.72	3.26	1.38	0.0242	0.7464
TC0400001405.mm.2	Rhbdl2	rhomboid, veinlet-like 2 (Drosophila)	chr4	3.43	2.9	1.45	0.0243	0.7464
TC0600002392.mm.2	Snca	synuclein, alpha	chr6	5.52	5.89	-1.29	0.0243	0.7464
TC0900002989.mm.2	1700080E11Rik	RIKEN cDNA 1700080E11 gene	chr9	2.7	2.18	1.43	0.0243	0.7464
TC1500001105.mm.2	Tarbp2	TAR (HIV) RNA binding protein 2	chr15	3.78	3.4	1.3	0.0243	0.7464
TC1900000112.mm.2	Cdc42bpg	CDC42 binding protein kinase gamma (DMPK-like)	chr19	4.47	4.92	-1.37	0.0243	0.7464
TC1900001033.mm.2	Flrt1	fibronectin leucine rich transmembrane protein 1	chr19	3.38	3.68	-1.24	0.0243	0.7464
TC1900001447.mm.2	Fgfbp3	fibroblast growth factor binding protein 3	chr19	5.6	5.31	1.22	0.0243	0.7464
TC0200001969.mm.2	Tgm6	transglutaminase 6	chr2	2.44	2.81	-1.3	0.0244	0.7464
TC0300000322.mm.2	Jade1	jade family PHD finger 1	chr3	8.51	8.63	-1.08	0.0244	0.7464
TC0400000438.mm.2	Car9	carbonic anhydrase 9	chr4	3.35	2.85	1.42	0.0244	0.7469
TC0500002756.mm.2	Cxcl10	chemokine (C-X-C motif) ligand 10	chr5	3.7	3.29	1.34	0.0244	0.7464
TC0700004486.mm.2	6430531B16Rik	RIKEN cDNA 6430531B16 gene	chr7	1.97	2.38	-1.33	0.0245	0.7469
TC1000001543.mm.2	Avil	advillin	chr10	4.77	5.31	-1.45	0.0245	0.7469
TC1800000645.mm.2	Gm17732	predicted gene, 17732 [Source:MGI Symbol;Acc:MGI:4937366]	chr18	2.03	1.67	1.29	0.0245	0.7469
TC0300000935.mm.2	Hist2h2bb	histone cluster 2, H2bb	chr3	5.75	5.94	-1.15	0.0246	0.7469
TC1300000245.mm.2	Hist1h2af	histone cluster 1, H2af	chr13	7.07	7.28	-1.16	0.0246	0.7474
TC0100000610.mm.2	Igfbp2	insulin-like growth factor binding protein 2	chr1	9.12	9.47	-1.27	0.0247	0.7474
TC0400002469.mm.2	AI464131	expressed sequence AI464131	chr4	4.88	5.22	-1.27	0.0247	0.7474
TC0700002440.mm.2	Calm3	calmodulin 3	chr7	9.08	8.95	1.1	0.0247	0.7474
TC1200000165.mm.2	Gm5784	predicted gene 5784 [Source:MGI Symbol;Acc:MGI:3647969]; predicted gene 5784	chr12	4.92	5.14	-1.16	0.0247	0.7474
TC0Y00000415.mm.2	Gm20823	predicted gene, 20823	chrY	3.08	2.25	1.77	0.0248	0.7491
TC0700000243.mm.2	Pnmal2	PNMA-like 2	chr7	2.17	2.6	-1.35	0.0249	0.7497
TC1000001675.mm.2	Zbtb2	zinc finger and BTB domain containing 2	chr10	5.38	5.57	-1.14	0.0249	0.7497
TC0600000939.mm.2	Ankrd53	ankyrin repeat domain 53	chr6	2.19	2.55	-1.28	0.0251	0.753
TC1600001330.mm.2	Olfr168	olfactory receptor 168	chr16	1.54	1.94	-1.32	0.0251	0.753
TC1700002558.mm.2	Eif2ak2	eukaryotic translation initiation factor 2-alpha kinase 2	chr17	7.21	7.01	1.15	0.0251	0.753
TC0X00002246.mm.2	Zfp36l3	zinc finger protein 36, C3H type-like 3	chrX	9.58	9.88	-1.23	0.0252	0.7531
TC1100002382.mm.2	A830031A19Rik	RIKEN cDNA A830031A19 gene [Source:MGI Symbol;Acc:MGI:2685508]; RIKEN cDNA A830031A19 gene	chr11	2.38	2.76	-1.29	0.0252	0.7531
TC1500001568.mm.2	Atad2	ATPase family, AAA domain containing 2	chr15	4.24	3.93	1.24	0.0252	0.7531
TC0300002998.mm.2	Bank1	B cell scaffold protein with ankyrin repeats 1	chr3	3.46	3.17	1.22	0.0253	0.7531
TC1400001440.mm.2	Oit1	oncoprotein induced transcript 1	chr14	2.41	2.81	-1.32	0.0253	0.7531
TC0800000754.mm.2	Ell	elongation factor RNA polymerase II	chr8	6.81	6.98	-1.13	0.0254	0.7544
TC0200000419.mm.2	Clic3	chloride intracellular channel 3	chr2	2.75	3.16	-1.33	0.0255	0.7555
TC1100003919.mm.2	Gh	growth hormone	chr11	2.1	2.61	-1.42	0.0255	0.7555
TC0200004922.mm.2	Pdrg1	p53 and DNA damage regulated 1	chr2	6.64	6.39	1.19	0.0256	0.7559
TC1100001194.mm.2	Suz12	suppressor of zeste 12 homolog (Drosophila)	chr11	7.96	8.06	-1.07	0.0256	0.7559
TC1300002124.mm.2	LOC102638268	spermatogenesis-associated protein 31D1	chr13	1.93	2.16	-1.17	0.0256	0.7559
[truncated: 21,454 more rows]

[truncated: 3 more sheets: All-Ts65Dn-Placenta, All-Ts66Yah-Placenta, All-Ts1Cje-Placenta]
