# Supplementary material for: The placental effects of trisomy for human chromosome 21 orthologs in four mouse models of Down syndrome
Source: Biol Open. 2025 Dec 18;14(12):bio062296. doi: 10.1242/bio.062296 (PMC12755066; doi:10.1242/bio.062296)
Supplement: Table S3. (A) Mouse Genome Informatics query identified 279 placental MDGs in mouse models of Down syndrome that are associated with prenatal lethality, (B) Mouse Genome Informatics query identified 54 placental MDGs with previously identified placental phenotypes. (C) Placental Mammalian Phenotype  [file biolopen-14-062296-TableS3.xlsx]

## Sheet: Tab S3a
Supplemental table S3a. Mouse Genome Informatics query identified 279 placental MDGs in mouse models of Down syndrome that are associated with prenatal lethality,
MGI Gene/Marker ID	Symbol	Name
MGI:1913624	2310011J03Rik	RIKEN cDNA 2310011J03 gene
MGI:1921727	4933427D14Rik	RIKEN cDNA 4933427D14 gene
MGI:1918767	Vps35l	VPS35 endosomal protein sorting factor like
MGI:108451	Acaca	acetyl-Coenzyme A carboxylase alpha
MGI:87879	Aco1	aconitase 1
MGI:1197012	Aebp1	AE binding protein 1
MGI:2140313	Shoc1	shortage in chiasmata 1
MGI:108359	Alx4	aristaless-like homeobox 4
MGI:1934943	Amn	amnionless
MGI:108440	Amot	angiomotin
MGI:108448	Angpt1	angiopoietin 1
MGI:88024	Ank1	ankyrin 1, erythroid
MGI:2144755	Ankmy2	ankyrin repeat and MYND domain containing 2
MGI:2139135	Anapc2	anaphase promoting complex subunit 2
MGI:1346086	Aplnr	apelin receptor
MGI:106215	Aqp5	aquaporin 5
MGI:88067	Arc	activity regulated cytoskeletal-associated protein
MGI:2679719	Armc7	armadillo repeat containing 7
MGI:2684063	Asxl1	ASXL transcriptional regulator 1
MGI:106341	Atp5po	ATP synthase peripheral stalk subunit OSCP
MGI:99400	Atp7a	ATPase, copper transporting, alpha polypeptide
MGI:1333798	Avil	advillin
MGI:2137302	B3gnt5	UDP-GlcNAc:betaGal beta-1,3-N-acetylglucosaminyltransferase 5
MGI:2137336	Baiap2	brain-specific angiogenesis inhibitor 1-associated protein 2
MGI:1277215	Bbs1	Bardet-Biedl syndrome 1
MGI:3590554	Firrm	FIGNL1 interacting regulator of recombination and mitosis
MGI:1914071	Bcs1l	BCS1 homolog, ubiquinol-cytochrome c reductase complex chaperone
MGI:1338820	Bmp10	bone morphogenetic protein 10
MGI:88177	Bmp2	bone morphogenetic protein 2
MGI:1919173	Borcs6	BLOC-1 related complex subunit 6
MGI:2443342	Pgap1	post-GPI attachment to proteins 1
MGI:1100510	Bub1	BUB1, mitotic checkpoint serine/threonine kinase
MGI:1333889	Bub1b	BUB1B, mitotic checkpoint serine/threonine kinase
MGI:107739	Casp3	caspase 3
MGI:1261423	Casp8	caspase 8
MGI:1351351	Casr	calcium-sensing receptor
MGI:88313	Ccnd1	cyclin D1
MGI:107183	Cct8	chaperonin containing TCP1 subunit 8
MGI:1926446	Cd274	CD274 antigen
MGI:1926790	Fzr1	fizzy and cell division cycle 20 related 1
MGI:3037816	Cerkl	ceramide kinase-like
MGI:1347085	Cetn2	centrin 2
MGI:1314881	Chaf1b	chromatin assembly factor 1, subunit B
MGI:107760	Chka	choline kinase alpha
MGI:1913287	Clec1b	C-type lectin domain family 1, member b
MGI:1921407	Cmtr1	cap methyltransferase 1
MGI:88453	Col3a1	collagen, type III, alpha 1
MGI:88457	Col5a1	collagen, type V, alpha 1
MGI:1098297	Cpt1b	carnitine palmitoyltransferase 1b, muscle
MGI:1918537	Cpvl	carboxypeptidase, vitellogenic-like
MGI:1330276	Cops2	COP9 signalosome subunit 2
MGI:1201679	Cxadr	coxsackie virus and adenovirus receptor
MGI:103556	Cxcl12	C-X-C motif chemokine ligand 12
MGI:1351328	Dbf4	DBF4 zinc finger
MGI:1924841	Ddx10	DEAD box helicase 10
MGI:2442858	Rigi	RNA sensor RIG-I
MGI:3614654	Fbxw7as1	F-box and WD-40 domain protein 7 antisense transcript 1
MGI:2151114	Dgcr8	DGCR8, microprocessor complex subunit
MGI:1922004	Dhcr24	24-dehydrocholesterol reductase
MGI:1354949	Dlc1	deleted in liver cancer 1
MGI:104659	Dll1	delta like canonical Notch ligand 1
MGI:106210	Dmbt1	deleted in malignant brain tumors 1
MGI:2443732	Dna2	DNA replication helicase/nuclease 2
MGI:2447763	Dnd1	DND microRNA-mediated repression inhibitor 1
MGI:1890621	Donson	downstream neighbor of SON
MGI:1194993	Dsc3	desmocollin 3
MGI:1206040	Vps26c	VPS26 endosomal protein sorting factor C
MGI:1913996	Dync2li1	dynein cytoplasmic 2 light intermediate chain 1
MGI:1330299	Dyrk1a	dual-specificity tyrosine phosphorylation regulated kinase 1a
MGI:1914935	Dnaaf4	dynein axonemal assembly factor 4
MGI:98388	Sptbn1	spectrin beta, non-erythrocytic 1
MGI:1335079	Elf5	E74-like factor 5
MGI:1933331	Elovl4	ELOVL fatty acid elongase 4
MGI:2144013	Xpo1	exportin 1
MGI:1354163	Ercc4	excision repair cross-complementing rodent repair deficiency, complementation group 4
MGI:95415	Erg	ETS transcription factor
MGI:95456	Ets2	E26 avian leukemia oncogene 2, 3' domain
MGI:99253	Etv2	ets variant 2
MGI:2141180	Glmn	glomulin, FKBP associated protein
MGI:1919444	Fbxl20	F-box and leucine-rich repeat protein 20
MGI:102706	Fdft1	farnesyl diphosphate farnesyl transferase 1
MGI:95514	Fes	feline sarcoma oncogene
MGI:1932127	Fkbpl	FK506 binding protein-like
MGI:1913336	Cep20	centrosomal protein 20
MGI:1347470	Foxf1	forkhead box F1
MGI:1347474	Foxj1	forkhead box J1
MGI:1921373	Foxp4	forkhead box P4
MGI:1298228	Foxq1	forkhead box Q1
MGI:1915267	Mrm2	mitochondrial rRNA methyltransferase 2
MGI:95610	Gabpa	GA repeat binding protein, alpha
MGI:95611	Gabpb1	GA repeat binding protein, beta 1
MGI:95621	Gabrb3	GABRB3, gamma-aminobutyric acid type A receptor subunit beta 3
MGI:95654	Gart	phosphoribosylglycinamide formyltransferase
MGI:95683	Gdf1	growth differentiation factor 1
MGI:2181461	Ggn	gametogenetin
MGI:1926083	Gins3	GINS complex subunit 3
MGI:95772	Gnai2	G protein subunit alpha i2
MGI:95718	Gjc1	gap junction protein, gamma 1
MGI:5313101	Ly6l	lymphocyte antigen 6 family member L
MGI:1347054	Gnpda1	glucosamine-6-phosphate deaminase 1
MGI:95791	Got1	glutamic-oxaloacetic transaminase 1, soluble
MGI:1196396	Dpagt1	dolichyl-phosphate N-acetylglucosaminephosphotransferase 1
MGI:1196429	Atg13	autophagy related 13
MGI:1194493	Hdgfl1	HDGF like 1
MGI:1341884	Hey2	hairy/enhancer-of-split related with YRPW motif 2
MGI:98354	Sos1	SOS Ras/Rac guanine nucleotide exchange factor 1
MGI:2444681	Hhat	hedgehog acyltransferase
MGI:894646	Hlcs	holocarboxylase synthetase (biotin- [propriony-Coenzyme A-carboxylase (ATP-hydrolysing)] ligase)
MGI:109169	Epas1	endothelial PAS domain protein 1
MGI:96120	Hmgn1	high mobility group nucleosomal binding domain 1
MGI:98505	Hnf1b	HNF1 homeobox B
MGI:96173	Hoxa13	homeobox A13
MGI:96281	Htr2c	5-hydroxytryptamine (serotonin) receptor 2C
MGI:107656	Ifng	interferon gamma
MGI:1859980	Insm1	insulinoma-associated 1
MGI:2442377	Ipo11	importin 11
MGI:1338069	Itsn1	intersectin 1 (SH3 domain protein 1A)
MGI:1891496	Jph2	junctophilin 2
MGI:2153182	Kcnn2	potassium intermediate/small conductance calcium-activated channel, subfamily N, member 2
MGI:2446977	Kif18a	kinesin family member 18A
MGI:2444576	Kif20b	kinesin family member 20B
MGI:96743	Lamb1	laminin B1
MGI:2443573	Lefty2	left-right determination factor 2
MGI:1891468	Lgr4	leucine-rich repeat-containing G protein-coupled receptor 4
MGI:1859553	Dnaaf11	dynein axonemal assembly factor 11
MGI:109151	Ltbp1	latent transforming growth factor beta binding protein 1
MGI:1926163	Ltn1	listerin E3 ubiquitin protein ligase 1
MGI:107629	Luzp1	leucine zipper protein 1
MGI:107527	Ly6a	lymphocyte antigen 6 family member A
MGI:2151797	Tgs1	trimethylguanosine synthase 1
MGI:2384495	Mrtfa	myocardin related transcription factor A
MGI:1346875	Map3k4	mitogen-activated protein kinase kinase kinase 4
MGI:1309464	Mapk8ip1	mitogen-activated protein kinase 8 interacting protein 1
MGI:2444136	Mars2	methionine-tRNA synthetase 2 (mitochondrial)
MGI:1914371	Mastl	microtubule associated serine/threonine kinase-like
MGI:103199	Mcm4	minichromosome maintenance complex component 4
MGI:107687	Mdfi	MyoD family inhibitor
MGI:1100883	Celsr1	cadherin, EGF LAG seven-pass G-type receptor 1
MGI:95457	Mecom	MDS1 and EVI1 complex locus
MGI:1349441	Mecr	mitochondrial trans-2-enoyl-CoA reductase
MGI:2446294	Megf8	multiple EGF-like-domains 8
MGI:1917333	Metrn	meteorin, glial cell differentiation regulator
MGI:2444881	Flvcr1	feline leukemia virus subgroup C cellular receptor 1
MGI:1100537	Mid1	midline 1
MGI:1917728	Mipep	mitochondrial intermediate peptidase
MGI:1913828	Mis18a	MIS18 kinetochore protein A
MGI:1914346	Mmachc	methylmalonic aciduria cblC type, with homocystinuria
MGI:1100512	Mre11a	MRE11A homolog A, double strand break repair nuclease
MGI:2137204	Mrpl3	mitochondrial ribosomal protein L3
MGI:2146005	Mtbp	Mdm2, transformed 3T3 cell double minute p53 binding protein
MGI:1924836	Mthfd1l	methylenetetrahydrofolate dehydrogenase (NADP+ dependent) 1-like
MGI:1338850	Mthfd2	methylenetetrahydrofolate dehydrogenase (NAD+ dependent), methenyltetrahydrofolate cyclohydrolase
MGI:103182	Slc19a1	solute carrier family 19 (folate transporter), member 1
MGI:2179327	Mvd	mevalonate (diphospho) decarboxylase
MGI:1930780	Myh10	myosin, heavy polypeptide 10, non-muscle
MGI:1339709	Myh3	myosin, heavy polypeptide 3, skeletal muscle, embryonic
MGI:107495	Myl7	myosin, light polypeptide 7, regulatory
MGI:1915018	N6amt1	N-6 adenine-specific DNA methyltransferase 1 (putative)
MGI:1915342	Ncbp2	nuclear cap binding protein subunit 2
MGI:1347351	Ncdn	neurochondrin
MGI:2385165	Ncoa5	nuclear receptor coactivator 5
MGI:1914302	Ndc80	NDC80 kinetochore complex component
MGI:1352499	Ndrg3	N-myc downstream regulated gene 3
MGI:97293	Nedd1	neural precursor cell expressed, developmentally down-regulated gene 1
MGI:1931035	Nelfb	negative elongation factor complex member B
MGI:97306	Nf1	neurofibromin 1
MGI:97359	Nodal	nodal growth differentiation factor
MGI:109185	Ccn3	cellular communication network factor 3
MGI:109258	Nprl3	nitrogen permease regulator-like 3
MGI:1352456	Nr4a2	nuclear receptor subfamily 4, group A, member 2
MGI:96083	Nrg1	neuregulin 1
MGI:2685830	Nsl1	NSL1, MIS12 kinetochore complex component
MGI:2146565	Nsun3	NOL1/NOP2/Sun domain family member 3
MGI:2675669	Nusap1	nucleolar and spindle associated protein 1
MGI:1925542	Orai1	ORAI calcium release-activated calcium modulator 1
MGI:2443205	Rbm15	RNA binding motif protein 15
MGI:1330290	Ovol1	ovo like zinc finger 1
MGI:2146663	P3h2	prolyl 3-hydroxylase 2
MGI:3040695	Palb2	partner and localizer of BRCA2
MGI:97492	Pax8	paired box 8
MGI:1914617	Paxbp1	PAX3 and PAX7 binding protein 1
MGI:102722	Pcnt	pericentrin (kendrin)
MGI:102897	Pcsk6	proprotein convertase subtilisin/kexin type 6
MGI:2443226	Pde12	phosphodiesterase 12
MGI:1859274	Pdlim3	PDZ and LIM domain 3
MGI:2157785	Peg10	paternally expressed 10
MGI:97542	Pepd	peptidase D
MGI:99461	Piga	phosphatidylinositol glycan anchor biosynthesis, class A
MGI:2156538	Pkd1l1	polycystic kidney disease 1 like 1
MGI:1890497	Plvap	plasmalemma vesicle associated protein
MGI:1196389	Polg	polymerase (DNA directed), gamma
MGI:1914736	Polr3g	polymerase (RNA) III (DNA directed) polypeptide G
MGI:1915843	Polrmt	polymerase (RNA) mitochondrial (DNA directed)
MGI:106686	Pon3	paraoxonase 3
MGI:101893	Pou5f1	POU domain, class 5, transcription factor 1
MGI:1289273	Ppp1r10	protein phosphatase 1, regulatory subunit 10
MGI:1858961	Prc1	protein regulator of cytokinesis 1
MGI:1930121	Prdm15	PR domain containing 15
MGI:97757	Prim1	DNA primase, p49 subunit
MGI:99879	Prkd1	protein kinase D1
MGI:97772	Prox1	prospero homeobox 1
MGI:1860263	Psmg1	proteasome (prosome, macropain) assembly chaperone 1
MGI:1919049	Ptcd1	pentatricopeptide repeat domain 1
MGI:96922	Mb	myoglobin
MGI:1316678	Rad1	RAD1 checkpoint DNA exonuclease
MGI:1859650	Ramp2	receptor (calcitonin) activity modifying protein 2
MGI:1344375	Prkra	protein kinase, interferon inducible double stranded RNA dependent activator
MGI:3610364	Rbm24	RNA binding motif protein 24
MGI:1098222	Resp18	regulated endocrine-specific protein 18
MGI:1337131	Rev3l	REV3 like, DNA directed polymerase zeta catalytic subunit
MGI:105982	Rfx1	regulatory factor X, 1 (influences HLA class II expression)
MGI:108409	Rgs4	regulator of G-protein signaling 4
MGI:2154952	Ripk3	receptor-interacting serine-threonine kinase 3
MGI:1891717	Rnf130	ring finger protein 130
MGI:104661	Rora	RAR-related orphan receptor alpha
MGI:1920030	Rspo3	R-spondin 3
MGI:99852	Runx1	runt related transcription factor 1
MGI:1330282	S100a4	S100 calcium binding protein A4
MGI:1333809	S1pr4	sphingosine-1-phosphate receptor 4
MGI:1337096	Rnf7	ring finger protein 7
MGI:2142433	Samd1	sterile alpha motif domain containing 1
MGI:1316736	Men1	multiple endocrine neoplasia 1
MGI:98246	Scn1a	sodium channel, voltage-gated, type I, alpha
MGI:108388	Sephs2	selenophosphate synthetase 2
MGI:1346525	Sgcd	sarcoglycan, delta (dystrophin-associated glycoprotein)
MGI:98294	Shb	src homology 2 domain-containing transforming protein B
MGI:2442367	Slc13a4	solute carrier family 13 (sodium/sulfate symporters), member 4
MGI:108392	Slc20a1	solute carrier family 20, member 1
MGI:95757	Slc2a3	solute carrier family 2 (facilitated glucose transporter), member 3
MGI:2152844	Slc2a9	solute carrier family 2 (facilitated glucose transporter), member 9
MGI:98353	Son	Son DNA binding protein
MGI:103559	Sox18	SRY (sex determining region Y)-box 18
MGI:98369	Sox7	SRY (sex determining region Y)-box 7
MGI:97631	Pmp22	peripheral myelin protein 22
MGI:1926162	Sp2	Sp2 transcription factor
MGI:103063	Stat1	signal transducer and activator of transcription 1
MGI:109355	Stx1a	syntaxin 1A (brain)
MGI:1306775	Sucla2	succinate-Coenzyme A ligase, ADP-forming, beta subunit
MGI:99511	Ptpn11	protein tyrosine phosphatase, non-receptor type 11
MGI:99540	Tal2	T cell acute lymphocytic leukemia 2
MGI:2142786	Tango6	transport and golgi organization 6
MGI:103027	Tarbp2	TARBP2, RISC loading complex RNA binding subunit
MGI:1919057	Tars2	threonyl-tRNA synthetase 2, mitochondrial (putative)
MGI:98658	Cripto	cripto, EGF-CFC family member
MGI:104904	Tead2	TEA domain family member 2
MGI:106907	Tead4	TEA domain family member 4
MGI:104672	Tfap2b	transcription factor AP-2 beta
MGI:103239	Tfap4	transcription factor AP4
MGI:2146851	Tfb1m	transcription factor B1, mitochondrial
MGI:103270	Tfeb	transcription factor EB
MGI:98822	Tfrc	transferrin receptor
MGI:98735	Th	tyrosine hydroxylase
MGI:1915138	Tmem100	transmembrane protein 100
MGI:1926283	Pgap6	post-glycosylphosphatidylinositol attachment to proteins 6
MGI:98779	Tnnc1	troponin C, cardiac/slow skeletal
MGI:104597	Tnnt2	troponin T2, cardiac
MGI:1919999	Tonsl	tonsoku-like, DNA repair protein
MGI:1919369	Tpx2	TPX2, microtubule-associated
MGI:1202880	Traf4	TNF receptor associated factor 4
MGI:109634	Terf1	telomeric repeat binding factor 1
MGI:1914199	Trim59	tripartite motif-containing 59
MGI:1919037	Trnau1ap	tRNA selenocysteine 1 associated protein 1
MGI:98857	Gfus	GDP-L-fucose synthase
MGI:1922675	Tti1	TELO2 interacting protein 1
MGI:1329045	Tulp3	TUB like protein 3
MGI:98880	Tyr	tyrosinase
MGI:894703	Unc5b	unc-5 netrin receptor B
MGI:2146468	Urb1	URB1 ribosome biogenesis 1 homolog (S. cerevisiae)
MGI:1921362	Usp16	ubiquitin specific peptidase 16
MGI:98926	Vcam1	vascular cell adhesion molecule 1
MGI:102889	Vcan	versican
MGI:109272	Vipr1	vasoactive intestinal peptide receptor 1
MGI:1917810	Wars2	tryptophanyl tRNA synthetase 2 (mitochondrial)
MGI:2136882	Get1	guided entry of tail-anchored proteins factor 1
MGI:1927345	Xrcc2	X-ray repair complementing defective repair in Chinese hamster cells 2
MGI:104517	Xrcc5	X-ray repair complementing defective repair in Chinese hamster cells 5
MGI:3525151	Zfp36l3	zinc finger protein 36, C3H type-like 3
MGI:99178	Zfp30	zinc finger protein 30
MGI:106676	Zic3	zinc finger protein of the cerebellum 3

## Sheet: TabS3b
Supplemental table S3b. Mouse Genome Informatics query identified 54 placental MDGs with previously identified placental phenotypes.
Gene symbol	NCBI gene ID	Chromosome	MGI ID	Name	Dp16	Ts65Dn	Ts66Yah	Ts1Cje
Amot	27494	X	MGI:108440	angiomotin	Amot
Ankmy2	217473	12	MGI:2144755	ankyrin repeat and MYND domain containing 2	Ankmy2
Baiap2	108100	11	MGI:2137336	brain-specific angiogenesis inhibitor 1-associated protein 2			Baiap2
Bbs1	52028	19	MGI:1277215	Bardet-Biedl syndrome 1				Bbs1
Brat1	231841	5	MGI:1891679	BRCA1-associated ATM activator 1				Brat1
Cdh1	12550	8	MGI:88354	cadherin 1	Cdh1
Ctnna3	216033	10	MGI:2661445	catenin alpha 3				Ctnna3
Cxadr	13052	16	MGI:1201679	coxsackie virus and adenovirus receptor	Cxadr
Dlc1	50768	8	MGI:1354949	deleted in liver cancer 1	Dlc1
Dlk1	13386	12	MGI:94900	delta like non-canonical Notch ligand 1	Dlk1
Elf5	13711	2	MGI:1335079	E74-like factor 5		Elf5
Emp2	13731	16	MGI:1098726	epithelial membrane protein 2	Emp2
Erg	13876	16	MGI:95415	ETS transcription factor			Erg
Esx1	13984	X	MGI:1096388	extraembryonic, spermatogenesis, homeobox 1	Esx1			Esx1
Ets2	23872	16	MGI:95456	E26 avian leukemia oncogene 2, 3' domain	Ets2	Ets2	Ets2
Etv2	14008	7	MGI:99253	ets variant 2				Etv2
Fos	14281	12	MGI:95574	FBJ osteosarcoma oncogene	Fos
Gab3	210710	X	MGI:2387324	growth factor receptor bound protein 2-associated protein 3			Gab3
Gpc3	14734	X	MGI:104903	glypican 3		Gpc3
Hcst	23900	7	MGI:1344360	hematopoietic cell signal transducer			Hcst
Hgf	15234	5	MGI:96079	hepatocyte growth factor	Hgf
Hnf1b	21410	11	MGI:98505	HNF1 homeobox B	Hnf1b	Hnf1b
Hoxa13	15398	6	MGI:96173	homeobox A13			Hoxa13
Il2rg	16186	X	MGI:96551	interleukin 2 receptor, gamma chain			Il2rg
Klb	83379	5	MGI:1932466	klotho beta			Klb
Lpar3	65086	3	MGI:1929469	lysophosphatidic acid receptor 3	Lpar3
Mdfi	17240	17	MGI:107687	MyoD family inhibitor			Mdfi
Mecom	14013	3	MGI:95457	MDS1 and EVI1 complex locus		Mecom
Mecr	26922	4	MGI:1349441	mitochondrial trans-2-enoyl-CoA reductase			Mecr
Mthfd2	17768	6	MGI:1338850	methylenetetrahydrofolate dehydrogenase (NAD+ dependent), methenyltetrahydrofolate cyclohydrolase	Mthfd2
Myh10	77579	11	MGI:1930780	myosin, heavy polypeptide 10, non-muscle	Myh10
N6amt1	67768	16	MGI:1915018	N-6 adenine-specific DNA methyltransferase 1 (putative)			N6amt1	N6amt1
Nmnat2	226518	1	MGI:2444155	nicotinamide nucleotide adenylyltransferase 2		Nmnat2	Nmnat2
Nodal	18119	10	MGI:97359	nodal growth differentiation factor			Nodal
Palb2	233826	7	MGI:3040695	partner and localizer of BRCA2			Palb2
Peg10	170676	6	MGI:2157785	paternally expressed 10	Peg10
Phlda2	22113	7	MGI:1202307	pleckstrin homology like domain, family A, member 2	Phlda2
Plac1	56096	X	MGI:1926287	placental specific protein 1		Plac1
Prl4a1	19110	13	MGI:1206587	prolactin family 4, subfamily a, member 1	Prl4a1	Prl4a1	Prl4a1	Prl4a1
Rspo3	72780	10	MGI:1920030	R-spondin 3		Rspo3
Samd1	666704	8	MGI:2142433	sterile alpha motif domain containing 1			Samd1
Slc13a4	243755	6	MGI:2442367	solute carrier family 13 (sodium/sulfate symporters), member 4	Slc13a4
Slc20a1	20515	2	MGI:108392	solute carrier family 20, member 1	Slc20a1
Slc2a3	20527	6	MGI:95757	solute carrier family 2 (facilitated glucose transporter), member 3			Slc2a3
Sucla2	20916	14	MGI:1306775	succinate-Coenzyme A ligase, ADP-forming, beta subunit				Sucla2
Synb	239167	14	MGI:3045308	syncytin b	Synb
Tcf21	21412	10	MGI:1202715	transcription factor 21				Tcf21
Tead4	21679	6	MGI:106907	TEA domain family member 4				Tead4
Tfeb	21425	17	MGI:103270	transcription factor EB	Tfeb
Tmcc2	68875	1	MGI:1916125	transmembrane and coiled-coil domains 2		Tmcc2
Tph2	216343	10	MGI:2651811	tryptophan hydroxylase 2			Tph2
Tyrobp	22177	7	MGI:1277211	TYRO protein tyrosine kinase binding protein				Tyrobp
Vcan	13003	13	MGI:102889	versican	Vcan	Vcan	Vcan
Zfp503	218820	14	MGI:1353644	zinc finger protein 503			Zfp503

## Sheet: TabS3c
Supplemental table S3c. Placental Mammalian Phenotype Terms associated with the 54 MDGs with placental phenotypes.
MGI Gene/Marker ID	Symbol	Name	Mammalian Phenotype ID	Mammalian Phenotype Term
MGI:108440	Amot	angiomotin	MP:0004259	small placenta
MGI:2144755	Ankmy2	ankyrin repeat and MYND domain containing 2	MP:0001712	abnormal placenta development
MGI:2144755	Ankmy2	ankyrin repeat and MYND domain containing 2	MP:0004258	abnormal placenta size
MGI:2137336	Baiap2	brain-specific angiogenesis inhibitor 1-associated protein 2	MP:0008803	abnormal placental labyrinth vasculature morphology
MGI:2137336	Baiap2	brain-specific angiogenesis inhibitor 1-associated protein 2	MP:0004255	abnormal spongiotrophoblast layer morphology
MGI:2137336	Baiap2	brain-specific angiogenesis inhibitor 1-associated protein 2	MP:0005031	abnormal trophoblast layer morphology
MGI:2137336	Baiap2	brain-specific angiogenesis inhibitor 1-associated protein 2	MP:0012099	decreased spongiotrophoblast size
MGI:2137336	Baiap2	brain-specific angiogenesis inhibitor 1-associated protein 2	MP:0030975	placenta hemorrhage
MGI:1277215	Bbs1	Bardet-Biedl syndrome 1	MP:0001711	abnormal placenta morphology
MGI:1277215	Bbs1	Bardet-Biedl syndrome 1	MP:0003231	abnormal placenta vasculature
MGI:1891679	Brat1	BRCA1-associated ATM activator 1	MP:0004258	abnormal placenta size
MGI:88354	Cdh1	cadherin 1	MP:0001711	abnormal placenta morphology
MGI:88354	Cdh1	cadherin 1	MP:0010038	abnormal placenta physiology
MGI:88354	Cdh1	cadherin 1	MP:0008803	abnormal placental labyrinth vasculature morphology
MGI:88354	Cdh1	cadherin 1	MP:0005031	abnormal trophoblast layer morphology
MGI:88354	Cdh1	cadherin 1	MP:0011521	decreased placental labyrinth size
MGI:88354	Cdh1	cadherin 1	MP:0001715	placental labyrinth hypoplasia
MGI:2661445	Ctnna3	catenin alpha 3	MP:0010038	abnormal placenta physiology
MGI:2661445	Ctnna3	catenin alpha 3	MP:0001713	decreased trophoblast giant cell number
MGI:2661445	Ctnna3	catenin alpha 3	MP:0009397	increased trophoblast giant cell number
MGI:1201679	Cxadr	coxsackie virus and adenovirus receptor	MP:0001711	abnormal placenta morphology
MGI:1201679	Cxadr	coxsackie virus and adenovirus receptor	MP:0008803	abnormal placental labyrinth vasculature morphology
MGI:1354949	Dlc1	deleted in liver cancer 1	MP:0001716	abnormal placenta labyrinth morphology
MGI:1354949	Dlc1	deleted in liver cancer 1	MP:0008803	abnormal placental labyrinth vasculature morphology
MGI:94900	Dlk1	delta like non-canonical Notch ligand 1	MP:0001716	abnormal placenta labyrinth morphology
MGI:94900	Dlk1	delta like non-canonical Notch ligand 1	MP:0008803	abnormal placental labyrinth vasculature morphology
MGI:94900	Dlk1	delta like non-canonical Notch ligand 1	MP:0012109	decreased trophoblast glycogen cell number
MGI:94900	Dlk1	delta like non-canonical Notch ligand 1	MP:0001715	placental labyrinth hypoplasia
MGI:1335079	Elf5	E74-like factor 5	MP:0005033	abnormal trophoblast giant cell morphology
MGI:1098726	Emp2	epithelial membrane protein 2	MP:0001711	abnormal placenta morphology
MGI:1098726	Emp2	epithelial membrane protein 2	MP:0003231	abnormal placenta vasculature
MGI:95415	Erg	ETS transcription factor	MP:0008803	abnormal placental labyrinth vasculature morphology
MGI:1096388	Esx1	extraembryonic, spermatogenesis, homeobox 1	MP:0001712	abnormal placenta development
MGI:1096388	Esx1	extraembryonic, spermatogenesis, homeobox 1	MP:0003231	abnormal placenta vasculature
MGI:1096388	Esx1	extraembryonic, spermatogenesis, homeobox 1	MP:0004255	abnormal spongiotrophoblast layer morphology
MGI:1096388	Esx1	extraembryonic, spermatogenesis, homeobox 1	MP:0011531	abnormal syncytiotrophoblast morphology
MGI:1096388	Esx1	extraembryonic, spermatogenesis, homeobox 1	MP:0005031	abnormal trophoblast layer morphology
MGI:1096388	Esx1	extraembryonic, spermatogenesis, homeobox 1	MP:0004920	increased placenta weight
MGI:1096388	Esx1	extraembryonic, spermatogenesis, homeobox 1	MP:0012108	increased trophoblast glycogen cell number
MGI:95456	Ets2	E26 avian leukemia oncogene 2, 3' domain	MP:0005032	abnormal ectoplacental cone morphology
MGI:95456	Ets2	E26 avian leukemia oncogene 2, 3' domain	MP:0005033	abnormal trophoblast giant cell morphology
MGI:95456	Ets2	E26 avian leukemia oncogene 2, 3' domain	MP:0005031	abnormal trophoblast layer morphology
MGI:99253	Etv2	ets variant 2	MP:0001712	abnormal placenta development
MGI:99253	Etv2	ets variant 2	MP:0001716	abnormal placenta labyrinth morphology
MGI:99253	Etv2	ets variant 2	MP:0008803	abnormal placental labyrinth vasculature morphology
MGI:95574	Fos	FBJ osteosarcoma oncogene	MP:0004921	decreased placenta weight
MGI:2387324	Gab3	growth factor receptor bound protein 2-associated protein 3	MP:0009397	increased trophoblast giant cell number
MGI:104903	Gpc3	glypican 3	MP:0004920	increased placenta weight
MGI:104903	Gpc3	glypican 3	MP:0011520	increased placental labyrinth size
MGI:1344360	Hcst	hematopoietic cell signal transducer	MP:0004260	enlarged placenta
MGI:96079	Hgf	hepatocyte growth factor	MP:0001711	abnormal placenta morphology
MGI:96079	Hgf	hepatocyte growth factor	MP:0008803	abnormal placental labyrinth vasculature morphology
MGI:96079	Hgf	hepatocyte growth factor	MP:0001713	decreased trophoblast giant cell number
MGI:96079	Hgf	hepatocyte growth factor	MP:0011527	disorganized placental labyrinth
MGI:96079	Hgf	hepatocyte growth factor	MP:0004259	small placenta
MGI:98505	Hnf1b	HNF1 homeobox B	MP:0011207	absent ectoplacental cavity
MGI:96173	Hoxa13	homeobox A13	MP:0008803	abnormal placental labyrinth vasculature morphology
MGI:96173	Hoxa13	homeobox A13	MP:0001715	placental labyrinth hypoplasia
MGI:96551	Il2rg	interleukin 2 receptor, gamma chain	MP:0010776	abnormal placenta metrial gland morphology
MGI:1932466	Klb	klotho beta	MP:0004258	abnormal placenta size
MGI:1932466	Klb	klotho beta	MP:0003231	abnormal placenta vasculature
MGI:1929469	Lpar3	lysophosphatidic acid receptor 3	MP:0001711	abnormal placenta morphology
MGI:107687	Mdfi	MyoD family inhibitor	MP:0001713	decreased trophoblast giant cell number
MGI:95457	Mecom	MDS1 and EVI1 complex locus	MP:0004266	pale placenta
MGI:1349441	Mecr	mitochondrial trans-2-enoyl-CoA reductase	MP:0011526	abnormal placenta fetal blood space morphology
MGI:1349441	Mecr	mitochondrial trans-2-enoyl-CoA reductase	MP:0011525	abnormal placenta intervillous maternal lacunae morphology
MGI:1349441	Mecr	mitochondrial trans-2-enoyl-CoA reductase	MP:0001711	abnormal placenta morphology
MGI:1349441	Mecr	mitochondrial trans-2-enoyl-CoA reductase	MP:0004255	abnormal spongiotrophoblast layer morphology
MGI:1349441	Mecr	mitochondrial trans-2-enoyl-CoA reductase	MP:0005033	abnormal trophoblast giant cell morphology
MGI:1349441	Mecr	mitochondrial trans-2-enoyl-CoA reductase	MP:0011527	disorganized placental labyrinth
MGI:1338850	Mthfd2	methylenetetrahydrofolate dehydrogenase (NAD+ dependent), methenyltetrahydrofolate cyclohydrolase	MP:0004258	abnormal placenta size
MGI:1930780	Myh10	myosin, heavy polypeptide 10, non-muscle	MP:0004258	abnormal placenta size
MGI:1915018	N6amt1	N-6 adenine-specific DNA methyltransferase 1 (putative)	MP:0005032	abnormal ectoplacental cone morphology
MGI:2444155	Nmnat2	nicotinamide nucleotide adenylyltransferase 2	MP:0001711	abnormal placenta morphology
MGI:2444155	Nmnat2	nicotinamide nucleotide adenylyltransferase 2	MP:0003231	abnormal placenta vasculature
MGI:97359	Nodal	nodal growth differentiation factor	MP:0004255	abnormal spongiotrophoblast layer morphology
MGI:97359	Nodal	nodal growth differentiation factor	MP:0003403	absent placental labyrinth
MGI:97359	Nodal	nodal growth differentiation factor	MP:0012098	increased spongiotrophoblast size
MGI:97359	Nodal	nodal growth differentiation factor	MP:0009397	increased trophoblast giant cell number
MGI:97359	Nodal	nodal growth differentiation factor	MP:0002584	small ectoplacental cone
MGI:97359	Nodal	nodal growth differentiation factor	MP:0011523	thin placenta labyrinth
MGI:3040695	Palb2	partner and localizer of BRCA2	MP:0008803	abnormal placental labyrinth vasculature morphology
MGI:2157785	Peg10	paternally expressed 10	MP:0008959	abnormal spongiotrophoblast cell morphology
MGI:2157785	Peg10	paternally expressed 10	MP:0003403	absent placental labyrinth
MGI:2157785	Peg10	paternally expressed 10	MP:0004259	small placenta
MGI:1202307	Phlda2	pleckstrin homology like domain, family A, member 2	MP:0004920	increased placenta weight
MGI:1202307	Phlda2	pleckstrin homology like domain, family A, member 2	MP:0012098	increased spongiotrophoblast size
MGI:1202307	Phlda2	pleckstrin homology like domain, family A, member 2	MP:0012108	increased trophoblast glycogen cell number
MGI:1926287	Plac1	placental specific protein 1	MP:0001712	abnormal placenta development
MGI:1926287	Plac1	placental specific protein 1	MP:0008957	abnormal placenta junctional zone morphology
MGI:1926287	Plac1	placental specific protein 1	MP:0004260	enlarged placenta
MGI:1926287	Plac1	placental specific protein 1	MP:0004920	increased placenta weight
MGI:1926287	Plac1	placental specific protein 1	MP:0012098	increased spongiotrophoblast size
MGI:1926287	Plac1	placental specific protein 1	MP:0009397	increased trophoblast giant cell number
MGI:1206587	Prl4a1	prolactin family 4, subfamily a, member 1	MP:0005032	abnormal ectoplacental cone morphology
MGI:1206587	Prl4a1	prolactin family 4, subfamily a, member 1	MP:0001712	abnormal placenta development
MGI:1206587	Prl4a1	prolactin family 4, subfamily a, member 1	MP:0001711	abnormal placenta morphology
MGI:1206587	Prl4a1	prolactin family 4, subfamily a, member 1	MP:0005033	abnormal trophoblast giant cell morphology
MGI:1920030	Rspo3	R-spondin 3	MP:0001716	abnormal placenta labyrinth morphology
MGI:1920030	Rspo3	R-spondin 3	MP:0001711	abnormal placenta morphology
MGI:1920030	Rspo3	R-spondin 3	MP:0008803	abnormal placental labyrinth vasculature morphology
MGI:2142433	Samd1	sterile alpha motif domain containing 1	MP:0004266	pale placenta
MGI:2442367	Slc13a4	solute carrier family 13 (sodium/sulfate symporters), member 4	MP:0004265	abnormal placental transport
MGI:108392	Slc20a1	solute carrier family 20, member 1	MP:0004266	pale placenta
MGI:95757	Slc2a3	solute carrier family 2 (facilitated glucose transporter), member 3	MP:0004265	abnormal placental transport
MGI:1306775	Sucla2	succinate-Coenzyme A ligase, ADP-forming, beta subunit	MP:0001711	abnormal placenta morphology
MGI:3045308	Synb	syncytin b	MP:0001716	abnormal placenta labyrinth morphology
MGI:3045308	Synb	syncytin b	MP:0008803	abnormal placental labyrinth vasculature morphology
MGI:3045308	Synb	syncytin b	MP:0011531	abnormal syncytiotrophoblast morphology
MGI:1202715	Tcf21	transcription factor 21	MP:0001711	abnormal placenta morphology
MGI:1202715	Tcf21	transcription factor 21	MP:0003231	abnormal placenta vasculature
MGI:106907	Tead4	TEA domain family member 4	MP:0001714	absent trophoblast giant cells
MGI:103270	Tfeb	transcription factor EB	MP:0001711	abnormal placenta morphology
MGI:1916125	Tmcc2	transmembrane and coiled-coil domains 2	MP:0001711	abnormal placenta morphology
MGI:1916125	Tmcc2	transmembrane and coiled-coil domains 2	MP:0003231	abnormal placenta vasculature
MGI:2651811	Tph2	tryptophan hydroxylase 2	MP:0001711	abnormal placenta morphology
MGI:2651811	Tph2	tryptophan hydroxylase 2	MP:0003231	abnormal placenta vasculature
MGI:1277211	Tyrobp	TYRO protein tyrosine kinase binding protein	MP:0004260	enlarged placenta
MGI:102889	Vcan	versican	MP:0001711	abnormal placenta morphology
MGI:1353644	Zfp503	zinc finger protein 503	MP:0001711	abnormal placenta morphology
MGI:1353644	Zfp503	zinc finger protein 503	MP:0003231	abnormal placenta vasculature

## Sheet: Table S3d
Supplemental table S3d. A subset of the MDGs with placental mammalian phenotypes also have heart and brain phenotypes.
Gene	MGI Gene ID	Name	MP ID	Mammalian Phenotype Term
Ankmy2	MGI:2144755	ankyrin repeat and MYND domain containing 2	MP:0000266	abnormal heart morphology
			MP:0013294	prenatal lethality prior to heart atrial septation
			MP:0003232	abnormal forebrain development
			MP:0003864	abnormal midbrain development
			MP:0006108	abnormal hindbrain development
Baiap2	MGI:2137336	brain-specific angiogenesis inhibitor 1-associated protein 2	MP:0000266	abnormal heart morphology
			MP:0000267	abnormal heart development
			MP:0000280	thin ventricular wall
			MP:0000281	abnormal interventricular septum morphology
			MP:0000297	abnormal atrioventricular cushion morphology
			MP:0001787	pericardial edema
			MP:0003649	decreased heart right ventricle size
			MP:0003920	abnormal heart right ventricle morphology
			MP:0010402	ventricular septal defect
			MP:0010498	abnormal interventricular septum muscular part morphology
			MP:0001463	abnormal spatial learning
			MP:0002206	abnormal CNS synaptic transmission
			MP:0003008	enhanced long-term potentiation
Bbs1	MGI:1277215	Bardet-Biedl syndrome 1	MP:0002626	increased heart rate
			MP:0006254	thin cerebral cortex
			MP:0008283	small hippocampus
			MP:0012676	dilated brain ventricle
			MP:0012676	dilated brain ventricle
Ctnna3	MGI:2661445	catenin alpha 3	MP:0000278	abnormal myocardial fiber morphology
			MP:0001636	irregular heartbeat
			MP:0002795	dilated cardiomyopathy
			MP:0002833	increased heart weight
			MP:0003921	abnormal heart left ventricle morphology
			MP:0005140	decreased cardiac muscle contractility
			MP:0008772	increased heart ventricle size
Cxadr	MGI:1201679	coxsackie virus and adenovirus receptor	MP:0000266	abnormal heart morphology
			MP:0000270	abnormal heart tube morphology
			MP:0000275	heart hyperplasia
			MP:0000278	abnormal myocardial fiber morphology
			MP:0000285	abnormal heart valve morphology
			MP:0001787	pericardial edema
			MP:0003141	cardiac fibrosis
			MP:0003222	increased cardiomyocyte apoptosis
			MP:0003567	abnormal fetal cardiomyocyte proliferation
			MP:0003808	increased atrioventricular cushion size
			MP:0003921	abnormal heart left ventricle morphology
			MP:0003928	increased heart rate variability
			MP:0004086	absent heartbeat
			MP:0004114	abnormal atrioventricular node morphology
			MP:0004565	decreased myocardial fiber size
			MP:0005140	decreased cardiac muscle contractility
			MP:0005294	abnormal heart ventricle morphology
			MP:0005312	pericardial effusion
			MP:0006107	abnormal fetal atrioventricular canal morphology
			MP:0006141	abnormal atrioventricular node conduction
			MP:0010508	abnormal heart electrocardiography waveform feature
			MP:0010519	atrioventricular block
			MP:0014071	increased cardiac muscle glycogen level
Dlc1	MGI:1354949	deleted in liver cancer 1	MP:0000267	abnormal heart development
			MP:0000274	enlarged heart
			MP:0000280	thin ventricular wall
			MP:0003105	abnormal heart atrium morphology
			MP:0000913	abnormal brain development
			MP:0001889	delayed brain development
			MP:0003232	abnormal forebrain development
			MP:0006108	abnormal hindbrain development
Erg	MGI:95415	ETS transcription factor	MP:0000267	abnormal heart development
			MP:0000276	heart right ventricle hypertrophy
			MP:0002953	thick ventricular wall
			MP:0005312	pericardial effusion
			MP:0010579	increased heart left ventricle size
			MP:0013294	prenatal lethality prior to heart atrial septation
Etv2	MGI:99253	ets variant 2	MP:0000267	abnormal heart development
			MP:0004086	absent heartbeat
Gpc3	MGI:104903	glypican 3	MP:0010402	ventricular septal defect
			MP:0010413	complete atrioventricular septal defect
			MP:0010418	perimembraneous ventricular septal defect
			MP:0010419	inlet ventricular septal defect
			MP:0010476	coronary fistula
			MP:0010551	abnormal coronary vessel morphology
			MP:0010607	common atrioventricular valve
Hgf	MGI:96079	hepatocyte growth factor	MP:0001636	irregular heartbeat
Hoxa13	MGI:96173	homeobox A13	MP:0000280	thin ventricular wall
Mecom	MGI:95457	MDS1 and EVI1 complex locus	MP:0000266	abnormal heart morphology
			MP:0000269	abnormal heart looping
			MP:0010402	ventricular septal defect
			MP:0000783	abnormal forebrain morphology
Mthfd2	MGI:1338850	methylenetetrahydrofolate dehydrogenase (NAD+ dependent), methenyltetrahydrofolate cyclohydrolase	MP:0002626	increased heart rate
			MP:0002953	thick ventricular wall
			MP:0010579	increased heart left ventricle size
Myh10	MGI:1930780	myosin, heavy polypeptide 10, non-muscle	MP:0000266	abnormal heart morphology
			MP:0000280	thin ventricular wall
			MP:0000299	failure of atrioventricular cushion closure
			MP:0001625	cardiac hypertrophy
			MP:0001853	heart inflammation
			MP:0003105	abnormal heart atrium morphology
			MP:0003222	increased cardiomyocyte apoptosis
			MP:0004062	dilated heart right atrium
			MP:0004215	abnormal myocardial fiber physiology
			MP:0004564	increased myocardial fiber size
			MP:0005140	decreased cardiac muscle contractility
			MP:0005294	abnormal heart ventricle morphology
			MP:0005312	pericardial effusion
			MP:0005330	cardiomyopathy
			MP:0005333	decreased heart rate
			MP:0005608	cardiac interstitial fibrosis
			MP:0006126	abnormal cardiac outflow tract development
			MP:0006138	congestive heart failure
			MP:0008788	abnormal fetal cardiomyocyte morphology
			MP:0009698	heart hemorrhage
			MP:0010402	ventricular septal defect
			MP:0010412	atrioventricular septal defect
			MP:0010418	perimembraneous ventricular septal defect
			MP:0010449	heart right ventricle outflow tract stenosis
			MP:0010503	myocardial trabeculae hypoplasia
			MP:0010561	absent coronary vessels
			MP:0010579	increased heart left ventricle size
			MP:0010725	thin interventricular septum
			MP:0011395	decreased fetal cardiomyocyte proliferation
			MP:0011667	double outlet right ventricle with atrioventricular septal defect
			MP:0012515	abnormal heart apex morphology
			MP:0012676	dilated brain ventricle
			MP:0013294	prenatal lethality prior to heart atrial septation
			MP:0031511	globular heart
			MP:0031550	abnormal atrioventricular valve development
			MP:0031609	increased fetal cardiomyocyte size
			MP:0031611	decreased fetal cardiomyocyte number
			MP:0031613	fetal cardiomyocyte disarray
			MP:0000788	abnormal cerebral cortex morphology
			MP:0000849	abnormal cerebellum morphology
			MP:0000852	small cerebellum
			MP:0000854	abnormal cerebellum development
			MP:0000857	abnormal cerebellar foliation
			MP:0000872	abnormal cerebellum external granule cell layer morphology
			MP:0000875	abnormal cerebellar Purkinje cell layer
			MP:0000886	abnormal cerebellar granule layer morphology
			MP:0000889	abnormal cerebellar molecular layer
			MP:0005537	abnormal cerebral aqueduct morphology
			MP:0006254	thin cerebral cortex
			MP:0012676	dilated brain ventricle
Nodal	MGI:97359	nodal growth differentiation factor	MP:0000267	abnormal heart development
			MP:0000269	abnormal heart looping
			MP:0000281	abnormal interventricular septum morphology
			MP:0001787	pericardial edema
			MP:0004252	abnormal direction of heart looping
			MP:0006065	abnormal heart position or orientation
			MP:0012081	absent heart tube
			MP:0012082	delayed heart development
			MP:0012515	abnormal heart apex morphology
			MP:0000913	abnormal brain development
			MP:0012087	absent midbrain
			MP:0012136	absent forebrain
Rspo3	MGI:1920030	R-spondin 3	MP:0001787	pericardial edema
			MP:0003649	decreased heart right ventricle size
			MP:0003920	abnormal heart right ventricle morphology
			MP:0006126	abnormal cardiac outflow tract development
Samd1	MGI:2142433	sterile alpha motif domain containing 1	MP:0000267	abnormal heart development
Tcf21	MGI:1202715	transcription factor 21	MP:0000266	abnormal heart morphology
			MP:0000277	abnormal heart shape
			MP:0008727	increased heart right atrium size
			MP:0012515	abnormal heart apex morphology
Tph2	MGI:2651811	tryptophan hydroxylase 2	MP:0000807	abnormal hippocampus morphology
			MP:0002152	abnormal brain morphology
			MP:0005238	increased brain size
			MP:0008845	abnormal paraventricular hypothalamic nucleus morphology
Vcan	MGI:102889	versican	MP:0000266	abnormal heart morphology
			MP:0000267	abnormal heart development
			MP:0000269	abnormal heart looping
			MP:0000281	abnormal interventricular septum morphology
			MP:0000298	absent atrioventricular cushions
			MP:0000301	decreased atrioventricular cushion size
			MP:0001544	abnormal cardiovascular system physiology
			MP:0002753	dilated heart left ventricle
			MP:0003140	dilated heart atrium
			MP:0003920	abnormal heart right ventricle morphology
			MP:0004937	dilated heart
			MP:0010402	ventricular septal defect
