# Supplementary material for: The placental effects of trisomy for human chromosome 21 orthologs in four mouse models of Down syndrome
Source: Biol Open. 2025 Dec 18;14(12):bio062296. doi: 10.1242/bio.062296 (PMC12755066; doi:10.1242/bio.062296)
Supplement: Table S4. Metascape enriched pathway analyses for placental MDGs from Dp16, Ts65Dn, Ts66Yah, and Ts1Cje. [file biolopen-14-062296-TableS4.xlsx]

## Sheet: Dp16 Enrichment_190
Table S4. Metascape enriched pathway analyses for placental MDGs from Dp16, Ts65Dn, Ts66Yah, and Ts1Cje.
GroupID	Category	Term	Description	LogP	Log(q-value)	Genes	Symbols	InTerm_InList
1_Summary	GO Biological Processes	GO:0003013	circulatory system process	-11.3667	-7.02228	59,185,284,480,551,710,846,948,2006,2013,2150,2837,3291,3627,4880,4987,5243,5350,5742,5800,6323,6337,6444,6581,6647,6772,7037,7852,8529,8884,10266,10699,10800,10911,11117,11138,28514,58498,59272,81285,84889,89797,143282,387700,627,999,6356,6369,6712,6928,10677,23566,29108,91584,128239,140469,343472	ACTA2,AGTR1,ANGPT1,ATP1A4,AVP,SERPING1,CASR,CD36,ELN,EMP2,F2RL1,UTS2R,HSD11B2,CXCL10,NPPC,OPRL1,ABCB1,PLN,PTGS1,PTPRO,SCN1A,SCNN1A,SGCD,SLC22A3,SOD1,STAT1,TFRC,CXCR4,CYP4F2,SLC5A6,RAMP2,CORIN,CYSLTR1,UTS2,EMILIN1,TBC1D8,DLL1,MYL7,ACE2,OR51E2,SLC7A3,NAV2,FGFBP3,SLC16A12,BDNF,CDH1,CCL11,CCL24,SPTBN2,HNF1B,AVIL,LPAR3,PYCARD,PLXNA4,IQGAP3,MYO3B,BARHL2	57/-
1_Member	GO Biological Processes	GO:0003013	circulatory system process	-11.3667	-7.02228	59,185,284,480,551,710,846,948,2006,2013,2150,2837,3291,3627,4880,4987,5243,5350,5742,5800,6323,6337,6444,6581,6647,6772,7037,7852,8529,8884,10266,10699,10800,10911,11117,11138,28514,58498,59272,81285,84889,89797,143282,387700	ACTA2,AGTR1,ANGPT1,ATP1A4,AVP,SERPING1,CASR,CD36,ELN,EMP2,F2RL1,UTS2R,HSD11B2,CXCL10,NPPC,OPRL1,ABCB1,PLN,PTGS1,PTPRO,SCN1A,SCNN1A,SGCD,SLC22A3,SOD1,STAT1,TFRC,CXCR4,CYP4F2,SLC5A6,RAMP2,CORIN,CYSLTR1,UTS2,EMILIN1,TBC1D8,DLL1,MYL7,ACE2,OR51E2,SLC7A3,NAV2,FGFBP3,SLC16A12	44/509
1_Member	GO Biological Processes	GO:0008015	blood circulation	-9.33656	-5.7703	59,185,284,551,710,846,2006,2013,2150,2837,3291,3627,4880,4987,5350,5742,5800,6323,6337,6444,6647,6772,7852,8529,10266,10699,10800,10911,11117,11138,28514,58498,59272,81285,89797,143282	ACTA2,AGTR1,ANGPT1,AVP,SERPING1,CASR,ELN,EMP2,F2RL1,UTS2R,HSD11B2,CXCL10,NPPC,OPRL1,PLN,PTGS1,PTPRO,SCN1A,SCNN1A,SGCD,SOD1,STAT1,CXCR4,CYP4F2,RAMP2,CORIN,CYSLTR1,UTS2,EMILIN1,TBC1D8,DLL1,MYL7,ACE2,OR51E2,NAV2,FGFBP3	36/419
1_Member	GO Biological Processes	GO:0008217	regulation of blood pressure	-7.67291	-4.60725	59,185,551,2013,2150,2837,3291,4987,5742,5800,6337,6647,8529,10266,10699,10911,11117,28514,59272,81285,89797	ACTA2,AGTR1,AVP,EMP2,F2RL1,UTS2R,HSD11B2,OPRL1,PTGS1,PTPRO,SCNN1A,SOD1,CYP4F2,RAMP2,CORIN,UTS2,EMILIN1,DLL1,ACE2,OR51E2,NAV2	21/187
1_Member	GO Biological Processes	GO:0003018	vascular process in circulatory system	-5.47054	-2.80737	59,185,284,480,551,846,948,2150,2837,4880,5243,6581,6647,7037,8884,10266,10800,10911,59272,84889,143282,387700	ACTA2,AGTR1,ANGPT1,ATP1A4,AVP,CASR,CD36,F2RL1,UTS2R,NPPC,ABCB1,SLC22A3,SOD1,TFRC,SLC5A6,RAMP2,CYSLTR1,UTS2,ACE2,SLC7A3,FGFBP3,SLC16A12	22/274
1_Member	GO Biological Processes	GO:0090066	regulation of anatomical structure size	-2.79865	-1.04674	59,185,551,627,846,999,2006,2150,2837,4880,6356,6369,6647,6712,6928,10677,10800,10911,23566,29108,59272,91584,128239,140469,343472	ACTA2,AGTR1,AVP,BDNF,CASR,CDH1,ELN,F2RL1,UTS2R,NPPC,CCL11,CCL24,SOD1,SPTBN2,HNF1B,AVIL,CYSLTR1,UTS2,LPAR3,PYCARD,ACE2,PLXNA4,IQGAP3,MYO3B,BARHL2	25/501
1_Member	GO Biological Processes	GO:0035296	regulation of tube diameter	-2.64711	-0.953135	59,185,551,846,2150,2837,4880,6647,10800,10911,59272	ACTA2,AGTR1,AVP,CASR,F2RL1,UTS2R,NPPC,SOD1,CYSLTR1,UTS2,ACE2	11/153
1_Member	GO Biological Processes	GO:0097746	blood vessel diameter maintenance	-2.64711	-0.953135	59,185,551,846,2150,2837,4880,6647,10800,10911,59272	ACTA2,AGTR1,AVP,CASR,F2RL1,UTS2R,NPPC,SOD1,CYSLTR1,UTS2,ACE2	11/153
1_Member	GO Biological Processes	GO:0035150	regulation of tube size	-2.62498	-0.933778	59,185,551,846,2150,2837,4880,6647,10800,10911,59272	ACTA2,AGTR1,AVP,CASR,F2RL1,UTS2R,NPPC,SOD1,CYSLTR1,UTS2,ACE2	11/154
2_Summary	GO Biological Processes	GO:0051606	detection of stimulus	-10.5602	-6.51682	765,846,2191,2792,2978,3106,3249,5270,5304,5475,6295,6323,6785,7852,8387,26246,26692,30819,50840,54209,64108,81050,81285,81309,119774,120776,125958,127066,127608,135946,138882,144124,168507,219869,219957,219968,282775,338662,341152,343171,388761,390058,390077,390148,390154,390195,390275,390445,392391,442191,948,4975,5141,6337,57191,89797,317701,317703,4023,8608,8787,51475,54884,57101,140469,246213	CA6,CASR,FAP,GNGT1,GUCA1A,HLA-B,HPN,SERPINE2,PIP,PPEF1,SAG,SCN1A,ELOVL4,CXCR4,OR1E1,OR2L2,OR2W1,KCNIP2,TAS2R14,TREM2,RTP4,OR5AC2,OR51E2,OR4C15,OR52K2,OR2D2,OR7D4,OR14C36,OR2AJ1,OR6B1,OR1N2,OR10A5,PKD1L1,OR10G8,OR9Q2,OR5B21,OR5J2,OR8D4,OR2AT4,OR2W3,OR14A2,OR51B6,OR52N2,OR5W2,OR5T3,OR5AN1,OR8A1,OR5AU1,OR5C1,OR14J1,CD36,OMP,PDE4A,SCNN1A,VN1R1,NAV2,VN1R2,VN1R4,LPL,RDH16,RGS9,CABP2,RETSAT,ANO2,MYO3B,S…	66/-
2_Member	GO Biological Processes	GO:0051606	detection of stimulus	-10.5602	-6.51682	765,846,2191,2792,2978,3106,3249,5270,5304,5475,6295,6323,6785,7852,8387,26246,26692,30819,50840,54209,64108,81050,81285,81309,119774,120776,125958,127066,127608,135946,138882,144124,168507,219869,219957,219968,282775,338662,341152,343171,388761,390058,390077,390148,390154,390195,390275,390445,392391,442191	CA6,CASR,FAP,GNGT1,GUCA1A,HLA-B,HPN,SERPINE2,PIP,PPEF1,SAG,SCN1A,ELOVL4,CXCR4,OR1E1,OR2L2,OR2W1,KCNIP2,TAS2R14,TREM2,RTP4,OR5AC2,OR51E2,OR4C15,OR52K2,OR2D2,OR7D4,OR14C36,OR2AJ1,OR6B1,OR1N2,OR10A5,PKD1L1,OR10G8,OR9Q2,OR5B21,OR5J2,OR8D4,OR2AT4,OR2W3,OR14A2,OR51B6,OR52N2,OR5W2,OR5T3,OR5AN1,OR8A1,OR5AU1,OR5C1,OR14J1	50/667
2_Member	GO Biological Processes	GO:0007606	sensory perception of chemical stimulus	-10.1544	-6.41207	765,948,4975,5141,5304,6337,8387,26246,26692,50840,57191,64108,81050,81285,81309,89797,119774,120776,125958,127066,127608,135946,138882,144124,219869,219957,219968,282775,317701,317703,338662,341152,343171,388761,390058,390077,390148,390154,390195,390275,390445,392391,442191	CA6,CD36,OMP,PDE4A,PIP,SCNN1A,OR1E1,OR2L2,OR2W1,TAS2R14,VN1R1,RTP4,OR5AC2,OR51E2,OR4C15,NAV2,OR52K2,OR2D2,OR7D4,OR14C36,OR2AJ1,OR6B1,OR1N2,OR10A5,OR10G8,OR9Q2,OR5B21,OR5J2,VN1R2,VN1R4,OR8D4,OR2AT4,OR2W3,OR14A2,OR51B6,OR52N2,OR5W2,OR5T3,OR5AN1,OR8A1,OR5AU1,OR5C1,OR14J1	43/533
2_Member	GO Biological Processes	GO:0050906	detection of stimulus involved in sensory perception	-8.21377	-4.91075	765,3249,5270,5304,5475,6323,7852,8387,26246,26692,50840,64108,81050,81285,81309,119774,120776,125958,127066,127608,135946,138882,144124,219869,219957,219968,282775,338662,341152,343171,388761,390058,390077,390148,390154,390195,390275,390445,392391,442191	CA6,HPN,SERPINE2,PIP,PPEF1,SCN1A,CXCR4,OR1E1,OR2L2,OR2W1,TAS2R14,RTP4,OR5AC2,OR51E2,OR4C15,OR52K2,OR2D2,OR7D4,OR14C36,OR2AJ1,OR6B1,OR1N2,OR10A5,OR10G8,OR9Q2,OR5B21,OR5J2,OR8D4,OR2AT4,OR2W3,OR14A2,OR51B6,OR52N2,OR5W2,OR5T3,OR5AN1,OR8A1,OR5AU1,OR5C1,OR14J1	40/549
2_Member	GO Biological Processes	GO:0009593	detection of chemical stimulus	-8.07118	-4.86593	765,846,5304,8387,26246,26692,30819,50840,54209,64108,81050,81285,81309,119774,120776,125958,127066,127608,135946,138882,144124,219869,219957,219968,282775,338662,341152,343171,388761,390058,390077,390148,390154,390195,390275,390445,392391,442191	CA6,CASR,PIP,OR1E1,OR2L2,OR2W1,KCNIP2,TAS2R14,TREM2,RTP4,OR5AC2,OR51E2,OR4C15,OR52K2,OR2D2,OR7D4,OR14C36,OR2AJ1,OR6B1,OR1N2,OR10A5,OR10G8,OR9Q2,OR5B21,OR5J2,OR8D4,OR2AT4,OR2W3,OR14A2,OR51B6,OR52N2,OR5W2,OR5T3,OR5AN1,OR8A1,OR5AU1,OR5C1,OR14J1	38/511
2_Member	Reactome Gene Sets	R-HSA-9709957	Sensory Perception	-7.90281	-4.78885	2792,4023,5475,6295,6337,8387,8608,8787,26246,26692,50840,51475,54884,57101,81050,81285,81309,119774,120776,125958,127066,135946,138882,140469,144124,219869,219957,219968,246213,282775,338662,341152,343171,390058,390077,390148,390154,390195,390275,390445,392391,442191	GNGT1,LPL,PPEF1,SAG,SCNN1A,OR1E1,RDH16,RGS9,OR2L2,OR2W1,TAS2R14,CABP2,RETSAT,ANO2,OR5AC2,OR51E2,OR4C15,OR52K2,OR2D2,OR7D4,OR14C36,OR6B1,OR1N2,MYO3B,OR10A5,OR10G8,OR9Q2,OR5B21,SLC17A8,OR5J2,OR8D4,OR2AT4,OR2W3,OR51B6,OR52N2,OR5W2,OR5T3,OR5AN1,OR8A1,OR5AU1,OR5C1,OR14J1	42/609
2_Member	GO Biological Processes	GO:0050907	detection of chemical stimulus involved in sensory perception	-7.29468	-4.26975	765,5304,8387,26246,26692,50840,64108,81050,81285,81309,119774,120776,125958,127066,127608,135946,138882,144124,219869,219957,219968,282775,338662,341152,343171,388761,390058,390077,390148,390154,390195,390275,390445,392391,442191	CA6,PIP,OR1E1,OR2L2,OR2W1,TAS2R14,RTP4,OR5AC2,OR51E2,OR4C15,OR52K2,OR2D2,OR7D4,OR14C36,OR2AJ1,OR6B1,OR1N2,OR10A5,OR10G8,OR9Q2,OR5B21,OR5J2,OR8D4,OR2AT4,OR2W3,OR14A2,OR51B6,OR52N2,OR5W2,OR5T3,OR5AN1,OR8A1,OR5AU1,OR5C1,OR14J1	35/479
2_Member	GO Biological Processes	GO:0007608	sensory perception of smell	-7.29195	-4.26975	4975,5141,8387,26246,26692,81050,81285,81309,89797,119774,120776,125958,127066,127608,135946,138882,144124,219869,219957,219968,282775,338662,341152,343171,388761,390058,390077,390148,390154,390195,390275,390445,392391,442191	OMP,PDE4A,OR1E1,OR2L2,OR2W1,OR5AC2,OR51E2,OR4C15,NAV2,OR52K2,OR2D2,OR7D4,OR14C36,OR2AJ1,OR6B1,OR1N2,OR10A5,OR10G8,OR9Q2,OR5B21,OR5J2,OR8D4,OR2AT4,OR2W3,OR14A2,OR51B6,OR52N2,OR5W2,OR5T3,OR5AN1,OR8A1,OR5AU1,OR5C1,OR14J1	34/457
2_Member	Reactome Gene Sets	R-HSA-381753	Olfactory Signaling Pathway	-6.89227	-3.93339	8387,26246,26692,57101,81050,81285,81309,119774,120776,125958,127066,135946,138882,144124,219869,219957,219968,282775,338662,341152,343171,390058,390077,390148,390154,390195,390275,390445,392391,442191	OR1E1,OR2L2,OR2W1,ANO2,OR5AC2,OR51E2,OR4C15,OR52K2,OR2D2,OR7D4,OR14C36,OR6B1,OR1N2,OR10A5,OR10G8,OR9Q2,OR5B21,OR5J2,OR8D4,OR2AT4,OR2W3,OR51B6,OR52N2,OR5W2,OR5T3,OR5AN1,OR8A1,OR5AU1,OR5C1,OR14J1	30/387
2_Member	Reactome Gene Sets	R-HSA-9752946	Expression and translocation of olfactory receptors	-6.56559	-3.68358	8387,26246,26692,81050,81285,81309,119774,120776,125958,127066,135946,138882,144124,219869,219957,219968,282775,338662,341152,343171,390058,390077,390148,390154,390195,390275,390445,392391,442191	OR1E1,OR2L2,OR2W1,OR5AC2,OR51E2,OR4C15,OR52K2,OR2D2,OR7D4,OR14C36,OR6B1,OR1N2,OR10A5,OR10G8,OR9Q2,OR5B21,OR5J2,OR8D4,OR2AT4,OR2W3,OR51B6,OR52N2,OR5W2,OR5T3,OR5AN1,OR8A1,OR5AU1,OR5C1,OR14J1	29/379
2_Member	KEGG Pathway	hsa04740	Olfactory transduction	-6.39658	-3.53164	8387,26246,26692,57101,81050,81285,81309,119774,120776,125958,127066,127608,135946,138882,144124,219869,219957,219968,282775,338662,341152,343171,388761,390058,390077,390148,390154,390195,390275,390445,392391,442191	OR1E1,OR2L2,OR2W1,ANO2,OR5AC2,OR51E2,OR4C15,OR52K2,OR2D2,OR7D4,OR14C36,OR2AJ1,OR6B1,OR1N2,OR10A5,OR10G8,OR9Q2,OR5B21,OR5J2,OR8D4,OR2AT4,OR2W3,OR14A2,OR51B6,OR52N2,OR5W2,OR5T3,OR5AN1,OR8A1,OR5AU1,OR5C1,OR14J1	32/453
2_Member	GO Biological Processes	GO:0050911	detection of chemical stimulus involved in sensory perception of smell	-6.38469	-3.53164	8387,26246,26692,81050,81285,81309,119774,120776,125958,127066,127608,135946,138882,144124,219869,219957,219968,282775,338662,341152,343171,388761,390058,390077,390148,390154,390195,390275,390445,392391,442191	OR1E1,OR2L2,OR2W1,OR5AC2,OR51E2,OR4C15,OR52K2,OR2D2,OR7D4,OR14C36,OR2AJ1,OR6B1,OR1N2,OR10A5,OR10G8,OR9Q2,OR5B21,OR5J2,OR8D4,OR2AT4,OR2W3,OR14A2,OR51B6,OR52N2,OR5W2,OR5T3,OR5AN1,OR8A1,OR5AU1,OR5C1,OR14J1	31/431
3_Summary	Canonical Pathways	M5885	NABA MATRISOME ASSOCIATED	-10.1887	-6.41207	284,285,309,627,710,1435,1475,1991,2248,2250,2277,2688,3082,3084,3439,3440,3569,3589,3627,3699,3963,4153,4312,4319,5046,5270,5274,5328,5362,5617,5967,6356,6369,6370,7078,7869,9507,10512,11009,11173,25884,27302,29121,51266,51384,78989,91584,91851,116179,143282,161198,165257,343641,351,595,948,2322,2353,3106,3429,3433,3437,3454,3455,3460,3667,5600,5696,5698,6622,6647,6772,6895,6923,8638,9020,9446,9…	ANGPT1,ANGPT2,ANXA6,BDNF,SERPING1,CSF1,CSTA,ELANE,FGF3,FGF5,VEGFD,GH1,HGF,NRG1,IFNA1,IFNA2,IL6,IL11,CXCL10,ITIH3,LGALS7,MBL2,MMP1,MMP10,PCSK6,SERPINE2,SERPINI1,PLAU,PLXNA2,PRL,REG1A,CCL11,CCL24,CCL25,TIMP3,SEMA3B,ADAMTS4,SEMA3C,IL24,ADAMTS7,CHRDL2,BMP10,CLEC2D,CLEC1B,WNT16,COLEC11,PLXNA4,CHRDL1,TGM7,FGFBP3,CLEC14A,C1QL2,TGM6,APP,CCND1,CD36,FLT3,FOS,HLA-B,IFI27,IFIT2,IFIT3,IFNAR1,IFNAR2,IFNGR2,IRS…	100/-
3_Member	Canonical Pathways	M5885	NABA MATRISOME ASSOCIATED	-10.1887	-6.41207	284,285,309,627,710,1435,1475,1991,2248,2250,2277,2688,3082,3084,3439,3440,3569,3589,3627,3699,3963,4153,4312,4319,5046,5270,5274,5328,5362,5617,5967,6356,6369,6370,7078,7869,9507,10512,11009,11173,25884,27302,29121,51266,51384,78989,91584,91851,116179,143282,161198,165257,343641	ANGPT1,ANGPT2,ANXA6,BDNF,SERPING1,CSF1,CSTA,ELANE,FGF3,FGF5,VEGFD,GH1,HGF,NRG1,IFNA1,IFNA2,IL6,IL11,CXCL10,ITIH3,LGALS7,MBL2,MMP1,MMP10,PCSK6,SERPINE2,SERPINI1,PLAU,PLXNA2,PRL,REG1A,CCL11,CCL24,CCL25,TIMP3,SEMA3B,ADAMTS4,SEMA3C,IL24,ADAMTS7,CHRDL2,BMP10,CLEC2D,CLEC1B,WNT16,COLEC11,PLXNA4,CHRDL1,TGM7,FGFBP3,CLEC14A,C1QL2,TGM6	53/751
3_Member	Canonical Pathways	M5883	NABA SECRETED FACTORS	-5.37271	-2.7443	284,285,627,1435,2248,2250,2277,2688,3082,3084,3439,3440,3569,3589,3627,5617,6356,6369,6370,11009,25884,27302,51384,91851,143282	ANGPT1,ANGPT2,BDNF,CSF1,FGF3,FGF5,VEGFD,GH1,HGF,NRG1,IFNA1,IFNA2,IL6,IL11,CXCL10,PRL,CCL11,CCL24,CCL25,IL24,CHRDL2,BMP10,WNT16,CHRDL1,FGFBP3	25/343
3_Member	Reactome Gene Sets	R-HSA-1280215	Cytokine Signaling in Immune system	-5.34692	-2.73011	351,595,948,1435,2322,2353,2688,3082,3106,3429,3433,3437,3439,3440,3454,3455,3460,3569,3589,3627,3667,4312,5600,5617,5696,5698,6356,6622,6647,6772,6895,6923,8638,9020,9446,9636,11009,23586,53833,54014,79902,115361,246330	APP,CCND1,CD36,CSF1,FLT3,FOS,GH1,HGF,HLA-B,IFI27,IFIT2,IFIT3,IFNA1,IFNA2,IFNAR1,IFNAR2,IFNGR2,IL6,IL11,CXCL10,IRS1,MMP1,MAPK11,PRL,PSMB8,PSMB9,CCL11,SNCA,SOD1,STAT1,TARBP2,ELOB,OASL,MAP3K14,GSTO1,ISG15,IL24,RIGI,IL20RB,BRWD1,NUP85,GBP4,PELI3	43/786
3_Member	GO Biological Processes	GO:0019221	cytokine-mediated signaling pathway	-4.96952	-2.43802	1238,1240,1435,2322,2688,3429,3439,3440,3454,3455,3460,3569,3589,3627,3667,5617,6356,6369,6370,6772,7852,8638,9447,29108,53833,54209	ACKR2,CMKLR1,CSF1,FLT3,GH1,IFI27,IFNA1,IFNA2,IFNAR1,IFNAR2,IFNGR2,IL6,IL11,CXCL10,IRS1,PRL,CCL11,CCL24,CCL25,STAT1,CXCR4,OASL,AIM2,PYCARD,IL20RB,TREM2	26/385
3_Member	GO Biological Processes	GO:0071345	cellular response to cytokine stimulus	-4.58288	-2.21539	587,1238,1240,1435,1545,2322,2353,2688,2819,3428,3429,3439,3440,3454,3455,3460,3569,3589,3627,3667,5277,5600,5617,6356,6369,6370,6772,7037,7538,7852,8638,9447,11009,11173,29108,53833,54209,115361,140885	BCAT2,ACKR2,CMKLR1,CSF1,CYP1B1,FLT3,FOS,GH1,GPD1,IFI16,IFI27,IFNA1,IFNA2,IFNAR1,IFNAR2,IFNGR2,IL6,IL11,CXCL10,IRS1,PIGA,MAPK11,PRL,CCL11,CCL24,CCL25,STAT1,TFRC,ZFP36,CXCR4,OASL,AIM2,IL24,ADAMTS7,PYCARD,IL20RB,TREM2,GBP4,SIRPA	39/737
3_Member	KEGG Pathway	hsa04630	JAK-STAT signaling pathway	-3.87392	-1.73363	595,2688,3439,3440,3454,3455,3460,3569,3589,5617,6772,10401,11009,53833	CCND1,GH1,IFNA1,IFNA2,IFNAR1,IFNAR2,IFNGR2,IL6,IL11,PRL,STAT1,PIAS3,IL24,IL20RB	14/168
3_Member	WikiPathways	WP5473	Cytokine cytokine receptor interaction	-3.86712	-1.73192	269,1435,2688,3440,3454,3455,3460,3569,3589,3627,5617,6356,6369,6370,7852,11009,27302,53833	AMHR2,CSF1,GH1,IFNA2,IFNAR1,IFNAR2,IFNGR2,IL6,IL11,CXCL10,PRL,CCL11,CCL24,CCL25,CXCR4,IL24,BMP10,IL20RB	18/255
3_Member	KEGG Pathway	hsa04060	Cytokine-cytokine receptor interaction	-3.48153	-1.45518	269,1435,2688,3439,3440,3454,3455,3460,3569,3589,3627,5617,6356,6369,6370,7852,11009,27302,53833	AMHR2,CSF1,GH1,IFNA1,IFNA2,IFNAR1,IFNAR2,IFNGR2,IL6,IL11,CXCL10,PRL,CCL11,CCL24,CCL25,CXCR4,IL24,BMP10,IL20RB	19/298
3_Member	WikiPathways	WP5095	Overview of proinflammatory and profibrotic mediators	-3.25094	-1.31646	1435,3439,3440,3569,3589,3627,4312,6356,6369,6370,11009	CSF1,IFNA1,IFNA2,IL6,IL11,CXCL10,MMP1,CCL11,CCL24,CCL25,IL24	11/129
3_Member	KEGG Pathway	hsa04061	Viral protein interaction with cytokine and cytokine receptor	-2.92349	-1.10928	1435,3569,3627,6356,6369,6370,7852,11009,53833	CSF1,IL6,CXCL10,CCL11,CCL24,CCL25,CXCR4,IL24,IL20RB	9/100
3_Member	Reactome Gene Sets	R-HSA-449147	Signaling by Interleukins	-2.17742	-0.653795	351,595,948,1435,2353,3082,3569,3589,3627,3667,4312,5600,5696,5698,6356,6647,6772,9446,11009,53833,54014,246330	APP,CCND1,CD36,CSF1,FOS,HGF,IL6,IL11,CXCL10,IRS1,MMP1,MAPK11,PSMB8,PSMB9,CCL11,SOD1,STAT1,GSTO1,IL24,IL20RB,BRWD1,PELI3	22/473
4_Summary	GO Biological Processes	GO:0051607	defense response to virus	-9.64967	-6.00423	1667,2150,3428,3429,3433,3437,3439,3440,3455,3460,3569,3627,4153,5366,5551,6772,8638,9020,9447,9636,10964,11035,11043,22861,22954,23586,29108,64108,197259,59,3454,5600,6356,7852,710,727,1435,3106,4057,4210,5919,6037,6556,6622,7942,8542,8685,9618,55366,57864,78989,115361,117157,140885,246330,285852,286827,644414,846,118429	DEFA1,F2RL1,IFI16,IFI27,IFIT2,IFIT3,IFNA1,IFNA2,IFNAR2,IFNGR2,IL6,CXCL10,MBL2,PMAIP1,PRF1,STAT1,OASL,MAP3K14,AIM2,ISG15,IFI44L,RIPK3,MID2,NLRP1,TRIM32,RIGI,PYCARD,RTP4,MLKL,ACTA2,IFNAR1,MAPK11,CCL11,CXCR4,SERPING1,C5,CSF1,HLA-B,LTF,MEFV,RARRES2,RNASE3,SLC11A1,SNCA,TFEB,APOL1,MARCO,TRAF4,LGR4,SLC46A2,COLEC11,GBP4,SH2D1B,SIRPA,PELI3,TREML4,TRIM59,DEFB131A,CASR,ANTXR2	60/-
4_Member	GO Biological Processes	GO:0051607	defense response to virus	-9.64967	-6.00423	1667,2150,3428,3429,3433,3437,3439,3440,3455,3460,3569,3627,4153,5366,5551,6772,8638,9020,9447,9636,10964,11035,11043,22861,22954,23586,29108,64108,197259	DEFA1,F2RL1,IFI16,IFI27,IFIT2,IFIT3,IFNA1,IFNA2,IFNAR2,IFNGR2,IL6,CXCL10,MBL2,PMAIP1,PRF1,STAT1,OASL,MAP3K14,AIM2,ISG15,IFI44L,RIPK3,MID2,NLRP1,TRIM32,RIGI,PYCARD,RTP4,MLKL	29/276
4_Member	GO Biological Processes	GO:0009615	response to virus	-9.16236	-5.66305	59,1667,2150,3428,3429,3433,3437,3439,3440,3454,3455,3460,3569,3627,4153,5366,5551,5600,6356,6772,7852,8638,9020,9447,9636,10964,11035,11043,22861,22954,23586,29108,64108,197259	ACTA2,DEFA1,F2RL1,IFI16,IFI27,IFIT2,IFIT3,IFNA1,IFNA2,IFNAR1,IFNAR2,IFNGR2,IL6,CXCL10,MBL2,PMAIP1,PRF1,MAPK11,CCL11,STAT1,CXCR4,OASL,MAP3K14,AIM2,ISG15,IFI44L,RIPK3,MID2,NLRP1,TRIM32,RIGI,PYCARD,RTP4,MLKL	34/385
4_Member	GO Biological Processes	GO:0045087	innate immune response	-6.87987	-3.93339	710,727,1435,1667,2150,3106,3428,3429,3433,3437,3439,3440,3454,3455,3460,3627,4057,4153,4210,5919,6037,6556,6622,6772,7942,8542,8638,8685,9447,9618,9636,11043,22861,22954,23586,29108,55366,57864,78989,115361,117157,140885,246330,285852,286827,644414	SERPING1,C5,CSF1,DEFA1,F2RL1,HLA-B,IFI16,IFI27,IFIT2,IFIT3,IFNA1,IFNA2,IFNAR1,IFNAR2,IFNGR2,CXCL10,LTF,MBL2,MEFV,RARRES2,RNASE3,SLC11A1,SNCA,STAT1,TFEB,APOL1,OASL,MARCO,AIM2,TRAF4,ISG15,MID2,NLRP1,TRIM32,RIGI,PYCARD,LGR4,SLC46A2,COLEC11,GBP4,SH2D1B,SIRPA,PELI3,TREML4,TRIM59,DEFB131A	46/761
4_Member	KEGG Pathway	hsa04621	NOD-like receptor signaling pathway	-5.00622	-2.45566	846,1667,3428,3439,3440,3454,3455,3569,4210,5600,6772,9447,11035,22861,29108,115361,118429	CASR,DEFA1,IFI16,IFNA1,IFNA2,IFNAR1,IFNAR2,IL6,MEFV,MAPK11,STAT1,AIM2,RIPK3,NLRP1,PYCARD,GBP4,ANTXR2	17/189
5_Summary	KEGG Pathway	hsa05200	Pathways in cancer	-8.57666	-5.16396	107,185,354,595,999,1163,2099,2248,2250,2277,2322,2353,2792,2938,2950,3082,3439,3440,3454,3455,3460,3569,3912,4312,5366,5900,6667,6772,6923,7849,7852,8648,9446,9618,10912,23401,23566,26508,28514,51384,25759,5243,4763	ADCY1,AGTR1,KLK3,CCND1,CDH1,CKS1B,ESR1,FGF3,FGF5,VEGFD,FLT3,FOS,GNGT1,GSTA1,GSTP1,HGF,IFNA1,IFNA2,IFNAR1,IFNAR2,IFNGR2,IL6,LAMB1,MMP1,PMAIP1,RALGDS,SP1,STAT1,ELOB,PAX8,CXCR4,NCOA1,GSTO1,TRAF4,GADD45G,FRAT2,LPAR3,HEYL,DLL1,WNT16,SHC2,ABCB1,NF1	43/-
5_Member	KEGG Pathway	hsa05200	Pathways in cancer	-8.57666	-5.16396	107,185,354,595,999,1163,2099,2248,2250,2277,2322,2353,2792,2938,2950,3082,3439,3440,3454,3455,3460,3569,3912,4312,5366,5900,6667,6772,6923,7849,7852,8648,9446,9618,10912,23401,23566,26508,28514,51384	ADCY1,AGTR1,KLK3,CCND1,CDH1,CKS1B,ESR1,FGF3,FGF5,VEGFD,FLT3,FOS,GNGT1,GSTA1,GSTP1,HGF,IFNA1,IFNA2,IFNAR1,IFNAR2,IFNGR2,IL6,LAMB1,MMP1,PMAIP1,RALGDS,SP1,STAT1,ELOB,PAX8,CXCR4,NCOA1,GSTO1,TRAF4,GADD45G,FRAT2,LPAR3,HEYL,DLL1,WNT16	40/533
5_Member	WikiPathways	WP5434	Cancer pathways	-8.11707	-4.86593	107,185,354,595,999,1163,2099,2277,2322,2353,2792,2938,2950,3082,3439,3440,3454,3455,3460,3569,3912,4312,5366,5900,6667,6772,6923,7849,7852,8648,9446,9618,10912,23401,23566,26508,28514,51384	ADCY1,AGTR1,KLK3,CCND1,CDH1,CKS1B,ESR1,VEGFD,FLT3,FOS,GNGT1,GSTA1,GSTP1,HGF,IFNA1,IFNA2,IFNAR1,IFNAR2,IFNGR2,IL6,LAMB1,MMP1,PMAIP1,RALGDS,SP1,STAT1,ELOB,PAX8,CXCR4,NCOA1,GSTO1,TRAF4,GADD45G,FRAT2,LPAR3,HEYL,DLL1,WNT16	38/509
5_Member	KEGG Pathway	hsa05224	Breast cancer	-3.86682	-1.73192	595,2099,2248,2250,2353,6667,8648,10912,23401,25759,26508,28514,51384	CCND1,ESR1,FGF3,FGF5,FOS,SP1,NCOA1,GADD45G,FRAT2,SHC2,HEYL,DLL1,WNT16	13/148
5_Member	WikiPathways	WP4262	Breast cancer pathway	-3.66672	-1.57273	595,2099,2248,2250,2353,6667,8648,10912,23401,25759,26508,28514,51384	CCND1,ESR1,FGF3,FGF5,FOS,SP1,NCOA1,GADD45G,FRAT2,SHC2,HEYL,DLL1,WNT16	13/155
5_Member	KEGG Pathway	hsa05226	Gastric cancer	-2.22476	-0.67553	595,999,2248,2250,3082,5243,10912,23401,25759,51384	CCND1,CDH1,FGF3,FGF5,HGF,ABCB1,GADD45G,FRAT2,SHC2,WNT16	10/150
5_Member	WikiPathways	WP4685	Melanoma	-2.07424	-0.583197	595,999,2353,4763,10912,25759	CCND1,CDH1,FOS,NF1,GADD45G,SHC2	6/68
6_Summary	GO Biological Processes	GO:0040011	locomotion	-8.55413	-5.16396	185,284,727,1238,1240,1525,1667,1803,1827,2277,3082,3084,3569,3627,4856,4880,5328,5800,5919,6037,6356,6369,6370,7852,7869,10512,10800,55848,79902,91584,154796,641700,59,351,1364,1435,1545,2048,2150,2523,3488,3912,6667,8840,22954,23332,29108,54209,64094,1991,2013,2650,4763,140885,846	AGTR1,ANGPT1,C5,ACKR2,CMKLR1,CXADR,DEFA1,DPP4,RCAN1,VEGFD,HGF,NRG1,IL6,CXCL10,CCN3,NPPC,PLAU,PTPRO,RARRES2,RNASE3,CCL11,CCL24,CCL25,CXCR4,SEMA3B,SEMA3C,CYSLTR1,PLGRKT,NUP85,PLXNA4,AMOT,ECSCR,ACTA2,APP,CLDN4,CSF1,CYP1B1,EPHB2,F2RL1,FUT1,IGFBP5,LAMB1,SP1,CCN4,TRIM32,CLASP1,PYCARD,TREM2,SMOC2,ELANE,EMP2,GCNT1,NF1,SIRPA,CASR	55/-
6_Member	GO Biological Processes	GO:0040011	locomotion	-8.55413	-5.16396	185,284,727,1238,1240,1525,1667,1803,1827,2277,3082,3084,3569,3627,4856,4880,5328,5800,5919,6037,6356,6369,6370,7852,7869,10512,10800,55848,79902,91584,154796,641700	AGTR1,ANGPT1,C5,ACKR2,CMKLR1,CXADR,DEFA1,DPP4,RCAN1,VEGFD,HGF,NRG1,IL6,CXCL10,CCN3,NPPC,PLAU,PTPRO,RARRES2,RNASE3,CCL11,CCL24,CCL25,CXCR4,SEMA3B,SEMA3C,CYSLTR1,PLGRKT,NUP85,PLXNA4,AMOT,ECSCR	32/366
6_Member	GO Biological Processes	GO:0006935	chemotaxis	-8.03425	-4.86593	185,284,727,1238,1240,1525,1667,1803,2277,3082,3084,3569,3627,4856,5328,5800,5919,6037,6356,6369,6370,7852,7869,10512,10800,55848,79902,91584,154796,641700	AGTR1,ANGPT1,C5,ACKR2,CMKLR1,CXADR,DEFA1,DPP4,VEGFD,HGF,NRG1,IL6,CXCL10,CCN3,PLAU,PTPRO,RARRES2,RNASE3,CCL11,CCL24,CCL25,CXCR4,SEMA3B,SEMA3C,CYSLTR1,PLGRKT,NUP85,PLXNA4,AMOT,ECSCR	30/344
6_Member	GO Biological Processes	GO:0042330	taxis	-7.97662	-4.83633	185,284,727,1238,1240,1525,1667,1803,2277,3082,3084,3569,3627,4856,5328,5800,5919,6037,6356,6369,6370,7852,7869,10512,10800,55848,79902,91584,154796,641700	AGTR1,ANGPT1,C5,ACKR2,CMKLR1,CXADR,DEFA1,DPP4,VEGFD,HGF,NRG1,IL6,CXCL10,CCN3,PLAU,PTPRO,RARRES2,RNASE3,CCL11,CCL24,CCL25,CXCR4,SEMA3B,SEMA3C,CYSLTR1,PLGRKT,NUP85,PLXNA4,AMOT,ECSCR	30/346
6_Member	GO Biological Processes	GO:0030335	positive regulation of cell migration	-3.64854	-1.56181	59,284,351,1240,1364,1435,1545,2048,2150,2277,2523,3082,3488,3569,3627,3912,5328,5919,6356,6369,6370,6667,7852,7869,8840,10512,22954,23332,29108,54209,64094	ACTA2,ANGPT1,APP,CMKLR1,CLDN4,CSF1,CYP1B1,EPHB2,F2RL1,VEGFD,FUT1,HGF,IGFBP5,IL6,CXCL10,LAMB1,PLAU,RARRES2,CCL11,CCL24,CCL25,SP1,CXCR4,SEMA3B,CCN4,SEMA3C,TRIM32,CLASP1,PYCARD,TREM2,SMOC2	31/595
6_Member	GO Biological Processes	GO:0050900	leukocyte migration	-3.61878	-1.53918	1435,1525,1667,1991,2013,2150,2650,3569,3627,4763,5800,6356,6369,6370,7852,79902,140885	CSF1,CXADR,DEFA1,ELANE,EMP2,F2RL1,GCNT1,IL6,CXCL10,NF1,PTPRO,CCL11,CCL24,CCL25,CXCR4,NUP85,SIRPA	17/244
6_Member	GO Biological Processes	GO:0097529	myeloid leukocyte migration	-3.60276	-1.53251	1435,1525,2013,3569,3627,4763,5800,6356,6369,6370,79902,140885	CSF1,CXADR,EMP2,IL6,CXCL10,NF1,PTPRO,CCL11,CCL24,CCL25,NUP85,SIRPA	12/137
6_Member	GO Biological Processes	GO:0040017	positive regulation of locomotion	-3.46871	-1.44652	59,284,351,846,1240,1364,1435,1545,2048,2150,2277,2523,3082,3488,3569,3627,3912,5328,5919,6356,6369,6370,6667,7852,7869,8840,10512,22954,23332,29108,54209,64094	ACTA2,ANGPT1,APP,CASR,CMKLR1,CLDN4,CSF1,CYP1B1,EPHB2,F2RL1,VEGFD,FUT1,HGF,IGFBP5,IL6,CXCL10,LAMB1,PLAU,RARRES2,CCL11,CCL24,CCL25,SP1,CXCR4,SEMA3B,CCN4,SEMA3C,TRIM32,CLASP1,PYCARD,TREM2,SMOC2	32/637
6_Member	GO Biological Processes	GO:2000147	positive regulation of cell motility	-3.30981	-1.35144	59,284,351,1240,1364,1435,1545,2048,2150,2277,2523,3082,3488,3569,3627,3912,5328,5919,6356,6369,6370,6667,7852,7869,8840,10512,22954,23332,29108,54209,64094	ACTA2,ANGPT1,APP,CMKLR1,CLDN4,CSF1,CYP1B1,EPHB2,F2RL1,VEGFD,FUT1,HGF,IGFBP5,IL6,CXCL10,LAMB1,PLAU,RARRES2,CCL11,CCL24,CCL25,SP1,CXCR4,SEMA3B,CCN4,SEMA3C,TRIM32,CLASP1,PYCARD,TREM2,SMOC2	31/623
6_Member	GO Biological Processes	GO:0060326	cell chemotaxis	-3.2684	-1.32883	185,727,1238,1525,1667,3082,3569,3627,4856,5800,6356,6369,6370,7852,79902	AGTR1,C5,ACKR2,CXADR,DEFA1,HGF,IL6,CXCL10,CCN3,PTPRO,CCL11,CCL24,CCL25,CXCR4,NUP85	15/215
6_Member	GO Biological Processes	GO:0070098	chemokine-mediated signaling pathway	-2.81403	-1.05395	1238,1240,3627,6356,6369,6370,7852,54209	ACKR2,CMKLR1,CXCL10,CCL11,CCL24,CCL25,CXCR4,TREM2	8/84
6_Member	GO Biological Processes	GO:1990868	response to chemokine	-2.56293	-0.890619	1238,1240,3627,6356,6369,6370,7852,54209	ACKR2,CMKLR1,CXCL10,CCL11,CCL24,CCL25,CXCR4,TREM2	8/92
6_Member	GO Biological Processes	GO:1990869	cellular response to chemokine	-2.56293	-0.890619	1238,1240,3627,6356,6369,6370,7852,54209	ACKR2,CMKLR1,CXCL10,CCL11,CCL24,CCL25,CXCR4,TREM2	8/92
6_Member	GO Biological Processes	GO:0030595	leukocyte chemotaxis	-2.30616	-0.718303	1525,1667,3569,3627,5800,6356,6369,6370,7852,79902	CXADR,DEFA1,IL6,CXCL10,PTPRO,CCL11,CCL24,CCL25,CXCR4,NUP85	10/146
7_Summary	GO Biological Processes	GO:0009410	response to xenobiotic stimulus	-8.42597	-5.08156	107,595,768,999,1429,1545,1557,1576,2353,2695,2938,2950,3158,3291,3485,4880,5141,5243,6569,6622,6647,6772,7037,7356,7852,8529,9446,9447,10309,10512,10555,27284,29785,116085,340485,219,1582,1593,4835,5742,8648,51302,9469,23563,64377,64711,5730,6319,6785,8608,54884,241,29108	ADCY1,CCND1,CA9,CDH1,CRYZ,CYP1B1,CYP2C19,CYP3A4,FOS,GIP,GSTA1,GSTP1,HMGCS2,HSD11B2,IGFBP2,NPPC,PDE4A,ABCB1,SLC34A1,SNCA,SOD1,STAT1,TFRC,SCGB1A1,CXCR4,CYP4F2,GSTO1,AIM2,CCNO,SEMA3C,AGPAT2,SULT1B1,CYP2S1,SLC22A12,ACER2,ALDH1B1,CYP8B1,CYP27A1,NQO2,PTGS1,NCOA1,CYP39A1,CHST3,CHST5,CHST8,HS3ST6,PTGDS,SCD,ELOVL4,RDH16,RETSAT,ALOX5AP,PYCARD	53/-
7_Member	GO Biological Processes	GO:0009410	response to xenobiotic stimulus	-8.42597	-5.08156	107,595,768,999,1429,1545,1557,1576,2353,2695,2938,2950,3158,3291,3485,4880,5141,5243,6569,6622,6647,6772,7037,7356,7852,8529,9446,9447,10309,10512,10555,27284,29785,116085,340485	ADCY1,CCND1,CA9,CDH1,CRYZ,CYP1B1,CYP2C19,CYP3A4,FOS,GIP,GSTA1,GSTP1,HMGCS2,HSD11B2,IGFBP2,NPPC,PDE4A,ABCB1,SLC34A1,SNCA,SOD1,STAT1,TFRC,SCGB1A1,CXCR4,CYP4F2,GSTO1,AIM2,CCNO,SEMA3C,AGPAT2,SULT1B1,CYP2S1,SLC22A12,ACER2	35/432
7_Member	Reactome Gene Sets	R-HSA-211945	Phase I - Functionalization of compounds	-4.68836	-2.28843	219,1545,1557,1576,1582,1593,4835,5742,8529,8648,29785,51302	ALDH1B1,CYP1B1,CYP2C19,CYP3A4,CYP8B1,CYP27A1,NQO2,PTGS1,CYP4F2,NCOA1,CYP2S1,CYP39A1	12/106
7_Member	WikiPathways	WP702	Metapathway biotransformation Phase I and II	-4.56656	-2.21539	1545,1557,1576,1582,1593,2938,2950,8529,9446,9469,23563,27284,29785,51302,64377,64711	CYP1B1,CYP2C19,CYP3A4,CYP8B1,CYP27A1,GSTA1,GSTP1,CYP4F2,GSTO1,CHST3,CHST5,SULT1B1,CYP2S1,CYP39A1,CHST8,HS3ST6	16/184
7_Member	GO Biological Processes	GO:0071466	cellular response to xenobiotic stimulus	-4.31428	-2.03985	1429,1545,1557,1576,2938,2950,5141,5243,7037,7852,8529,9446,9447,27284,29785,340485	CRYZ,CYP1B1,CYP2C19,CYP3A4,GSTA1,GSTP1,PDE4A,ABCB1,TFRC,CXCR4,CYP4F2,GSTO1,AIM2,SULT1B1,CYP2S1,ACER2	16/193
7_Member	Reactome Gene Sets	R-HSA-211897	Cytochrome P450 - arranged by substrate type	-4.29532	-2.02646	1545,1557,1576,1582,1593,8529,8648,29785,51302	CYP1B1,CYP2C19,CYP3A4,CYP8B1,CYP27A1,CYP4F2,NCOA1,CYP2S1,CYP39A1	9/66
7_Member	WikiPathways	WP43	Oxidation by cytochrome P450	-3.6106	-1.53571	1545,1557,1576,1582,1593,8529,29785,51302	CYP1B1,CYP2C19,CYP3A4,CYP8B1,CYP27A1,CYP4F2,CYP2S1,CYP39A1	8/64
7_Member	Reactome Gene Sets	R-HSA-211859	Biological oxidations	-3.60514	-1.53257	219,1545,1557,1576,1582,1593,2938,2950,4835,5742,8529,8648,9446,27284,29785,51302	ALDH1B1,CYP1B1,CYP2C19,CYP3A4,CYP8B1,CYP27A1,GSTA1,GSTP1,NQO2,PTGS1,CYP4F2,NCOA1,GSTO1,SULT1B1,CYP2S1,CYP39A1	16/222
7_Member	GO Biological Processes	GO:0033559	unsaturated fatty acid metabolic process	-3.41671	-1.41075	1545,1557,2938,2950,5730,5742,6319,6785,8529,29785	CYP1B1,CYP2C19,GSTA1,GSTP1,PTGDS,PTGS1,SCD,ELOVL4,CYP4F2,CYP2S1	10/104
7_Member	GO Biological Processes	GO:0120254	olefinic compound metabolic process	-3.37625	-1.38977	1545,1557,1576,2938,2950,3291,5730,5742,8529,8608,29785,54884	CYP1B1,CYP2C19,CYP3A4,GSTA1,GSTP1,HSD11B2,PTGDS,PTGS1,CYP4F2,RDH16,CYP2S1,RETSAT	12/145
7_Member	GO Biological Processes	GO:0006805	xenobiotic metabolic process	-3.33769	-1.36435	1429,1545,1557,1576,2938,2950,5243,8529,9446,27284,29785	CRYZ,CYP1B1,CYP2C19,CYP3A4,GSTA1,GSTP1,ABCB1,CYP4F2,GSTO1,SULT1B1,CYP2S1	11/126
7_Member	Reactome Gene Sets	R-HSA-2142753	Arachidonic acid metabolism	-3.08632	-1.2013	241,1545,1557,1582,5730,5742,8529	ALOX5AP,CYP1B1,CYP2C19,CYP8B1,PTGDS,PTGS1,CYP4F2	7/59
7_Member	GO Biological Processes	GO:0006690	icosanoid metabolic process	-3.04223	-1.18203	241,1545,1557,2938,2950,5730,5742,8529,29108,29785	ALOX5AP,CYP1B1,CYP2C19,GSTA1,GSTP1,PTGDS,PTGS1,CYP4F2,PYCARD,CYP2S1	10/116
7_Member	GO Biological Processes	GO:0019373	epoxygenase P450 pathway	-2.9856	-1.15509	1545,1557,8529,29785	CYP1B1,CYP2C19,CYP4F2,CYP2S1	4/18
7_Member	Reactome Gene Sets	R-HSA-2142816	Synthesis of (16-20)-hydroxyeicosatetraenoic acids (HETE)	-2.88458	-1.09405	1545,1557,8529	CYP1B1,CYP2C19,CYP4F2	3/9
7_Member	GO Biological Processes	GO:0097267	omega-hydroxylase P450 pathway	-2.73812	-1.0086	1545,1557,8529	CYP1B1,CYP2C19,CYP4F2	3/10
7_Member	GO Biological Processes	GO:0001676	long-chain fatty acid metabolic process	-2.66217	-0.956243	1545,1557,1576,2938,2950,5730,5742,8529,29785	CYP1B1,CYP2C19,CYP3A4,GSTA1,GSTP1,PTGDS,PTGS1,CYP4F2,CYP2S1	9/109
7_Member	GO Biological Processes	GO:0006693	prostaglandin metabolic process	-2.44135	-0.803651	2938,2950,5730,5742,29785	GSTA1,GSTP1,PTGDS,PTGS1,CYP2S1	5/40
7_Member	GO Biological Processes	GO:0019369	arachidonic acid metabolic process	-2.41201	-0.783602	1545,1557,5730,5742,8529,29785	CYP1B1,CYP2C19,PTGDS,PTGS1,CYP4F2,CYP2S1	6/58
7_Member	GO Biological Processes	GO:0006692	prostanoid metabolic process	-2.39409	-0.773274	2938,2950,5730,5742,29785	GSTA1,GSTP1,PTGDS,PTGS1,CYP2S1	5/41
8_Summary	GO Biological Processes	GO:0006954	inflammatory response	-8.05103	-4.86593	107,185,241,351,727,948,1238,1240,1435,1991,1999,2150,2353,3428,3429,3440,3460,3569,3627,4153,4210,5729,5919,6356,6369,6370,6556,6622,7037,7852,9332,9447,10800,22861,29108,53833,54209,55848,79969,84807,401258	ADCY1,AGTR1,ALOX5AP,APP,C5,CD36,ACKR2,CMKLR1,CSF1,ELANE,ELF3,F2RL1,FOS,IFI16,IFI27,IFNA2,IFNGR2,IL6,CXCL10,MBL2,MEFV,PTGDR,RARRES2,CCL11,CCL24,CCL25,SLC11A1,SNCA,TFRC,CXCR4,CD163,AIM2,CYSLTR1,NLRP1,PYCARD,IL20RB,TREM2,PLGRKT,ATAT1,NFKBID,RAB44	41/-
8_Member	GO Biological Processes	GO:0006954	inflammatory response	-8.05103	-4.86593	107,185,241,351,727,948,1238,1240,1435,1991,1999,2150,2353,3428,3429,3440,3460,3569,3627,4153,4210,5729,5919,6356,6369,6370,6556,6622,7037,7852,9332,9447,10800,22861,29108,53833,54209,55848,79969,84807,401258	ADCY1,AGTR1,ALOX5AP,APP,C5,CD36,ACKR2,CMKLR1,CSF1,ELANE,ELF3,F2RL1,FOS,IFI16,IFI27,IFNA2,IFNGR2,IL6,CXCL10,MBL2,MEFV,PTGDR,RARRES2,CCL11,CCL24,CCL25,SLC11A1,SNCA,TFRC,CXCR4,CD163,AIM2,CYSLTR1,NLRP1,PYCARD,IL20RB,TREM2,PLGRKT,ATAT1,NFKBID,RAB44	41/579
9_Summary	Reactome Gene Sets	R-HSA-382551	Transport of small molecules	-7.69494	-4.60725	107,347,360,366,480,551,2040,2792,4023,5046,5243,5304,5350,5696,5698,6337,6556,6569,6574,6581,6687,7037,8501,8884,9057,9058,9123,10058,11035,23516,23539,26266,29985,50636,53828,55144,56606,57101,57194,84239,84889,116085,117247,126969,133418,197259,246213,846,948,2912,4763,57864,59272,94097,133482,157724,387700,388323	ADCY1,APOD,AQP3,AQP9,ATP1A4,AVP,STOM,GNGT1,LPL,PCSK6,ABCB1,PIP,PLN,PSMB8,PSMB9,SCNN1A,SLC11A1,SLC34A1,SLC20A1,SLC22A3,SPG7,TFRC,SLC43A1,SLC5A6,SLC7A6,SLC13A2,SLC16A3,ABCB6,RIPK3,SLC39A14,SLC16A8,SLC13A4,SLC39A3,ANO7,FXYD4,LRRC8D,SLC2A9,ANO2,ATP10A,ATP13A4,SLC7A3,SLC22A12,SLC16A10,SLC44A3,EMB,MLKL,SLC17A8,CASR,CD36,GRM2,NF1,SLC46A2,ACE2,SFXN5,SLCO6A1,SLC7A13,SLC16A12,GLTPD2	58/-
9_Member	Reactome Gene Sets	R-HSA-382551	Transport of small molecules	-7.69494	-4.60725	107,347,360,366,480,551,2040,2792,4023,5046,5243,5304,5350,5696,5698,6337,6556,6569,6574,6581,6687,7037,8501,8884,9057,9058,9123,10058,11035,23516,23539,26266,29985,50636,53828,55144,56606,57101,57194,84239,84889,116085,117247,126969,133418,197259,246213	ADCY1,APOD,AQP3,AQP9,ATP1A4,AVP,STOM,GNGT1,LPL,PCSK6,ABCB1,PIP,PLN,PSMB8,PSMB9,SCNN1A,SLC11A1,SLC34A1,SLC20A1,SLC22A3,SPG7,TFRC,SLC43A1,SLC5A6,SLC7A6,SLC13A2,SLC16A3,ABCB6,RIPK3,SLC39A14,SLC16A8,SLC13A4,SLC39A3,ANO7,FXYD4,LRRC8D,SLC2A9,ANO2,ATP10A,ATP13A4,SLC7A3,SLC22A12,SLC16A10,SLC44A3,EMB,MLKL,SLC17A8	47/738
9_Member	Reactome Gene Sets	R-HSA-425407	SLC-mediated transmembrane transport	-6.1304	-3.33006	347,551,6556,6569,6574,6581,8501,8884,9057,9058,9123,23516,23539,26266,29985,56606,84889,116085,117247,126969,133418,246213	APOD,AVP,SLC11A1,SLC34A1,SLC20A1,SLC22A3,SLC43A1,SLC5A6,SLC7A6,SLC13A2,SLC16A3,SLC39A14,SLC16A8,SLC13A4,SLC39A3,SLC2A9,SLC7A3,SLC22A12,SLC16A10,SLC44A3,EMB,SLC17A8	22/250
9_Member	GO Biological Processes	GO:0015711	organic anion transport	-6.08367	-3.29729	366,846,948,2912,4763,5243,6556,6581,8501,8884,9057,9058,9123,23516,23539,55144,56606,57864,59272,84889,94097,116085,117247,133418,133482,157724,246213,387700,388323	AQP9,CASR,CD36,GRM2,NF1,ABCB1,SLC11A1,SLC22A3,SLC43A1,SLC5A6,SLC7A6,SLC13A2,SLC16A3,SLC39A14,SLC16A8,LRRC8D,SLC2A9,SLC46A2,ACE2,SLC7A3,SFXN5,SLC22A12,SLC16A10,EMB,SLCO6A1,SLC7A13,SLC17A8,SLC16A12,GLTPD2	29/400
9_Member	GO Biological Processes	GO:1905039	carboxylic acid transmembrane transport	-5.68727	-2.94491	948,5243,6556,8501,8884,9057,9058,9123,23539,55144,84889,133418,157724,246213,387700	CD36,ABCB1,SLC11A1,SLC43A1,SLC5A6,SLC7A6,SLC13A2,SLC16A3,SLC16A8,LRRC8D,SLC7A3,EMB,SLC7A13,SLC17A8,SLC16A12	15/133
9_Member	GO Biological Processes	GO:1903825	organic acid transmembrane transport	-5.52504	-2.82408	948,5243,6556,8501,8884,9057,9058,9123,23539,55144,84889,133418,157724,246213,387700	CD36,ABCB1,SLC11A1,SLC43A1,SLC5A6,SLC7A6,SLC13A2,SLC16A3,SLC16A8,LRRC8D,SLC7A3,EMB,SLC7A13,SLC17A8,SLC16A12	15/137
9_Member	GO Biological Processes	GO:0046942	carboxylic acid transport	-5.40172	-2.74751	366,846,948,2912,4763,5243,6556,6581,8501,8884,9057,9058,9123,23539,55144,59272,84889,94097,117247,133418,157724,246213,387700	AQP9,CASR,CD36,GRM2,NF1,ABCB1,SLC11A1,SLC22A3,SLC43A1,SLC5A6,SLC7A6,SLC13A2,SLC16A3,SLC16A8,LRRC8D,ACE2,SLC7A3,SFXN5,SLC16A10,EMB,SLC7A13,SLC17A8,SLC16A12	23/298
9_Member	GO Biological Processes	GO:0015849	organic acid transport	-5.37752	-2.7443	366,846,948,2912,4763,5243,6556,6581,8501,8884,9057,9058,9123,23539,55144,59272,84889,94097,117247,133418,157724,246213,387700	AQP9,CASR,CD36,GRM2,NF1,ABCB1,SLC11A1,SLC22A3,SLC43A1,SLC5A6,SLC7A6,SLC13A2,SLC16A3,SLC16A8,LRRC8D,ACE2,SLC7A3,SFXN5,SLC16A10,EMB,SLC7A13,SLC17A8,SLC16A12	23/299
9_Member	Reactome Gene Sets	R-HSA-425366	Transport of bile salts and organic acids, metal ions and amine compounds	-4.94998	-2.42728	6556,6581,9058,9123,23516,23539,26266,29985,116085,126969,133418	SLC11A1,SLC22A3,SLC13A2,SLC16A3,SLC39A14,SLC16A8,SLC13A4,SLC39A3,SLC22A12,SLC44A3,EMB	11/84
9_Member	GO Biological Processes	GO:0006865	amino acid transport	-3.75395	-1.64507	2912,4763,6556,8501,9057,55144,59272,84889,94097,117247,157724,246213	GRM2,NF1,SLC11A1,SLC43A1,SLC7A6,LRRC8D,ACE2,SLC7A3,SFXN5,SLC16A10,SLC7A13,SLC17A8	12/132
9_Member	GO Biological Processes	GO:0015807	L-amino acid transport	-2.7809	-1.03419	4763,6556,8501,9057,84889,117247,157724,246213	NF1,SLC11A1,SLC43A1,SLC7A6,SLC7A3,SLC16A10,SLC7A13,SLC17A8	8/85
9_Member	GO Biological Processes	GO:0015695	organic cation transport	-2.53364	-0.86866	6556,6581,8501,9057,59272,84889,117247,126969	SLC11A1,SLC22A3,SLC43A1,SLC7A6,ACE2,SLC7A3,SLC16A10,SLC44A3	8/93
9_Member	GO Biological Processes	GO:0003333	amino acid transmembrane transport	-2.4207	-0.788935	6556,8501,9057,55144,84889,117247,157724,246213	SLC11A1,SLC43A1,SLC7A6,LRRC8D,SLC7A3,SLC16A10,SLC7A13,SLC17A8	8/97
9_Member	GO Biological Processes	GO:1903826	L-arginine transmembrane transport	-2.20134	-0.662429	6556,9057,84889	SLC11A1,SLC7A6,SLC7A3	3/15
9_Member	GO Biological Processes	GO:0015718	monocarboxylic acid transport	-2.12753	-0.615629	366,846,948,6581,8884,9123,23539,117247,133418,387700	AQP9,CASR,CD36,SLC22A3,SLC5A6,SLC16A3,SLC16A8,SLC16A10,EMB,SLC16A12	10/155
9_Member	GO Biological Processes	GO:1902475	L-alpha-amino acid transmembrane transport	-2.10495	-0.602525	6556,8501,9057,84889,157724,246213	SLC11A1,SLC43A1,SLC7A6,SLC7A3,SLC7A13,SLC17A8	6/67
10_Summary	GO Biological Processes	GO:0008283	cell population proliferation	-7.1731	-4.17111	595,1031,1163,1435,1747,2013,2099,2150,2191,2267,2277,2322,2353,2950,3082,3439,3440,3488,3569,3589,4763,4856,4880,5243,5600,6556,6574,6772,6928,7356,11202,25920,27302,51384,53833,54209,55366,64211,81285,126695,128239,137814,205428,339416,389125	CCND1,CDKN2C,CKS1B,CSF1,DLX3,EMP2,ESR1,F2RL1,FAP,FGL1,VEGFD,FLT3,FOS,GSTP1,HGF,IFNA1,IFNA2,IGFBP5,IL6,IL11,NF1,CCN3,NPPC,ABCB1,MAPK11,SLC11A1,SLC20A1,STAT1,HNF1B,SCGB1A1,KLK8,NELFB,BMP10,WNT16,IL20RB,TREM2,LGR4,LHX5,OR51E2,KDF1,IQGAP3,NKX2-6,DIPK2A,ANKRD45,MUSTN1	45/-
10_Member	GO Biological Processes	GO:0008283	cell population proliferation	-7.1731	-4.17111	595,1031,1163,1435,1747,2013,2099,2150,2191,2267,2277,2322,2353,2950,3082,3439,3440,3488,3569,3589,4763,4856,4880,5243,5600,6556,6574,6772,6928,7356,11202,25920,27302,51384,53833,54209,55366,64211,81285,126695,128239,137814,205428,339416,389125	CCND1,CDKN2C,CKS1B,CSF1,DLX3,EMP2,ESR1,F2RL1,FAP,FGL1,VEGFD,FLT3,FOS,GSTP1,HGF,IFNA1,IFNA2,IGFBP5,IL6,IL11,NF1,CCN3,NPPC,ABCB1,MAPK11,SLC11A1,SLC20A1,STAT1,HNF1B,SCGB1A1,KLK8,NELFB,BMP10,WNT16,IL20RB,TREM2,LGR4,LHX5,OR51E2,KDF1,IQGAP3,NKX2-6,DIPK2A,ANKRD45,MUSTN1	45/719
10_Member	GO Biological Processes	GO:0050673	epithelial cell proliferation	-5.48874	-2.81315	595,2099,2191,2267,3082,3488,3569,4763,4856,6928,11202,51384,55366,81285,126695,128239,137814	CCND1,ESR1,FAP,FGL1,HGF,IGFBP5,IL6,NF1,CCN3,HNF1B,KLK8,WNT16,LGR4,OR51E2,KDF1,IQGAP3,NKX2-6	17/174
11_Summary	GO Biological Processes	GO:0048732	gland development	-7.01844	-4.03576	595,999,1435,1447,1545,1999,2049,2099,2267,3082,3084,3158,3488,3569,4763,5270,5617,6356,6647,6658,6928,7547,7849,8648,10116,10481,10512,11035,57864,84876,123872,128239,2695,5919,55366,60529,137814	CCND1,CDH1,CSF1,CSN2,CYP1B1,ELF3,EPHB3,ESR1,FGL1,HGF,NRG1,HMGCS2,IGFBP5,IL6,NF1,SERPINE2,PRL,CCL11,SOD1,SOX3,HNF1B,ZIC3,PAX8,NCOA1,FEM1B,HOXB13,SEMA3C,RIPK3,SLC46A2,ORAI1,DNAAF1,IQGAP3,GIP,RARRES2,LGR4,ALX4,NKX2-6	37/-
11_Member	GO Biological Processes	GO:0048732	gland development	-7.01844	-4.03576	595,999,1435,1447,1545,1999,2049,2099,2267,3082,3084,3158,3488,3569,4763,5270,5617,6356,6647,6658,6928,7547,7849,8648,10116,10481,10512,11035,57864,84876,123872,128239	CCND1,CDH1,CSF1,CSN2,CYP1B1,ELF3,EPHB3,ESR1,FGL1,HGF,NRG1,HMGCS2,IGFBP5,IL6,NF1,SERPINE2,PRL,CCL11,SOD1,SOX3,HNF1B,ZIC3,PAX8,NCOA1,FEM1B,HOXB13,SEMA3C,RIPK3,SLC46A2,ORAI1,DNAAF1,IQGAP3	32/425
11_Member	GO Biological Processes	GO:0055123	digestive system development	-2.36946	-0.768069	2049,2695,3158,5919,6928,7547,55366,60529,123872,137814	EPHB3,GIP,HMGCS2,RARRES2,HNF1B,ZIC3,LGR4,ALX4,DNAAF1,NKX2-6	10/143
11_Member	GO Biological Processes	GO:0048565	digestive tract development	-2.11425	-0.60932	2049,3158,5919,6928,7547,55366,60529,123872,137814	EPHB3,HMGCS2,RARRES2,HNF1B,ZIC3,LGR4,ALX4,DNAAF1,NKX2-6	9/132
11_Member	GO Biological Processes	GO:0001889	liver development	-2.09364	-0.594943	595,2267,3082,3158,3569,4763,6928,7547,123872	CCND1,FGL1,HGF,HMGCS2,IL6,NF1,HNF1B,ZIC3,DNAAF1	9/133
11_Member	GO Biological Processes	GO:0061008	hepaticobiliary system development	-2.03316	-0.560907	595,2267,3082,3158,3569,4763,6928,7547,123872	CCND1,FGL1,HGF,HMGCS2,IL6,NF1,HNF1B,ZIC3,DNAAF1	9/136
12_Summary	GO Biological Processes	GO:0032103	positive regulation of response to external stimulus	-6.7929	-3.86346	185,241,351,354,846,948,1240,1435,2150,2277,3428,3569,3627,4023,4057,4153,4210,5328,5650,5919,6369,6622,7852,8638,8840,9447,11117,22861,23586,29108,54209,57864,64094,78989,79969,116449,117157,285852,710,2099,3106,4795,6772,6895,9636,22954,23005,55366,727,1991,3937,6556,7037,23308,55024,84807,2048,284,3440,11035,53833	AGTR1,ALOX5AP,APP,KLK3,CASR,CD36,CMKLR1,CSF1,F2RL1,VEGFD,IFI16,IL6,CXCL10,LPL,LTF,MBL2,MEFV,PLAU,KLK7,RARRES2,CCL24,SNCA,CXCR4,OASL,CCN4,AIM2,EMILIN1,NLRP1,RIGI,PYCARD,TREM2,SLC46A2,SMOC2,COLEC11,ATAT1,CLNK,SH2D1B,TREML4,SERPING1,ESR1,HLA-B,NFKBIL1,STAT1,TARBP2,ISG15,TRIM32,MAPKBP1,LGR4,C5,ELANE,LCP2,SLC11A1,TFRC,ICOSLG,BANK1,NFKBID,EPHB2,ANGPT1,IFNA2,RIPK3,IL20RB	61/-
12_Member	GO Biological Processes	GO:0032103	positive regulation of response to external stimulus	-6.7929	-3.86346	185,241,351,354,846,948,1240,1435,2150,2277,3428,3569,3627,4023,4057,4153,4210,5328,5650,5919,6369,6622,7852,8638,8840,9447,11117,22861,23586,29108,54209,57864,64094,78989,79969,116449,117157,285852	AGTR1,ALOX5AP,APP,KLK3,CASR,CD36,CMKLR1,CSF1,F2RL1,VEGFD,IFI16,IL6,CXCL10,LPL,LTF,MBL2,MEFV,PLAU,KLK7,RARRES2,CCL24,SNCA,CXCR4,OASL,CCN4,AIM2,EMILIN1,NLRP1,RIGI,PYCARD,TREM2,SLC46A2,SMOC2,COLEC11,ATAT1,CLNK,SH2D1B,TREML4	38/572
12_Member	GO Biological Processes	GO:0031349	positive regulation of defense response	-5.34213	-2.73011	185,241,351,354,948,2150,3428,3569,4023,4057,4153,4210,5650,6369,6622,8638,8840,9447,11117,22861,23586,29108,54209,57864,78989,79969,116449,117157,285852	AGTR1,ALOX5AP,APP,KLK3,CD36,F2RL1,IFI16,IL6,LPL,LTF,MBL2,MEFV,KLK7,CCL24,SNCA,OASL,CCN4,AIM2,EMILIN1,NLRP1,RIGI,PYCARD,TREM2,SLC46A2,COLEC11,ATAT1,CLNK,SH2D1B,TREML4	29/436
12_Member	GO Biological Processes	GO:0002831	regulation of response to biotic stimulus	-4.36269	-2.07136	354,710,948,2099,2150,3106,3428,4057,4153,4210,4795,5650,6772,6895,8638,9447,9636,11117,22861,22954,23005,23586,29108,54209,55366,57864,78989,79969,116449,117157,285852	KLK3,SERPING1,CD36,ESR1,F2RL1,HLA-B,IFI16,LTF,MBL2,MEFV,NFKBIL1,KLK7,STAT1,TARBP2,OASL,AIM2,ISG15,EMILIN1,NLRP1,TRIM32,MAPKBP1,RIGI,PYCARD,TREM2,LGR4,SLC46A2,COLEC11,ATAT1,CLNK,SH2D1B,TREML4	31/543
12_Member	GO Biological Processes	GO:0045088	regulation of innate immune response	-3.76361	-1.6522	710,948,2099,2150,3106,3428,4057,4153,4210,4795,6895,8638,9447,9636,22861,22954,23586,29108,54209,55366,57864,78989,79969,116449,117157,285852	SERPING1,CD36,ESR1,F2RL1,HLA-B,IFI16,LTF,MBL2,MEFV,NFKBIL1,TARBP2,OASL,AIM2,ISG15,NLRP1,TRIM32,RIGI,PYCARD,TREM2,LGR4,SLC46A2,COLEC11,ATAT1,CLNK,SH2D1B,TREML4	26/455
12_Member	GO Biological Processes	GO:0062207	regulation of pattern recognition receptor signaling pathway	-3.68784	-1.5914	948,2099,2150,4057,4210,4795,6895,8638,22954,54209,55366,57864,79969,285852	CD36,ESR1,F2RL1,LTF,MEFV,NFKBIL1,TARBP2,OASL,TRIM32,TREM2,LGR4,SLC46A2,ATAT1,TREML4	14/175
12_Member	GO Biological Processes	GO:0002833	positive regulation of response to biotic stimulus	-3.57371	-1.5171	354,948,2150,3428,4057,4153,4210,5650,8638,9447,11117,22861,23586,29108,57864,78989,79969,116449,117157,285852	KLK3,CD36,F2RL1,IFI16,LTF,MBL2,MEFV,KLK7,OASL,AIM2,EMILIN1,NLRP1,RIGI,PYCARD,SLC46A2,COLEC11,ATAT1,CLNK,SH2D1B,TREML4	20/317
12_Member	GO Biological Processes	GO:0050778	positive regulation of immune response	-3.10931	-1.21821	354,710,727,948,1240,1991,2150,3106,3428,3569,3937,4057,4153,4210,5650,6556,7037,8638,9447,22861,23308,23586,29108,54209,55024,57864,78989,79969,84807,116449,117157,285852	KLK3,SERPING1,C5,CD36,CMKLR1,ELANE,F2RL1,HLA-B,IFI16,IL6,LCP2,LTF,MBL2,MEFV,KLK7,SLC11A1,TFRC,OASL,AIM2,NLRP1,ICOSLG,RIGI,PYCARD,TREM2,BANK1,SLC46A2,COLEC11,ATAT1,NFKBID,CLNK,SH2D1B,TREML4	32/669
12_Member	GO Biological Processes	GO:0002699	positive regulation of immune effector process	-2.81258	-1.05393	354,948,2048,2150,3106,3569,4153,5650,7037,23586,29108,54209,78989,84807,116449,117157	KLK3,CD36,EPHB2,F2RL1,HLA-B,IL6,MBL2,KLK7,TFRC,RIGI,PYCARD,TREM2,COLEC11,NFKBID,CLNK,SH2D1B	16/263
12_Member	GO Biological Processes	GO:0045089	positive regulation of innate immune response	-2.76402	-1.02179	948,2150,3428,4057,4153,4210,8638,9447,22861,23586,29108,57864,78989,79969,116449,117157,285852	CD36,F2RL1,IFI16,LTF,MBL2,MEFV,OASL,AIM2,NLRP1,RIGI,PYCARD,SLC46A2,COLEC11,ATAT1,CLNK,SH2D1B,TREML4	17/291
12_Member	GO Biological Processes	GO:0002697	regulation of immune effector process	-2.75217	-1.01561	284,354,710,948,2048,2150,3106,3440,3569,4153,5650,7037,11035,23586,29108,53833,54209,78989,84807,116449,117157	ANGPT1,KLK3,SERPING1,CD36,EPHB2,F2RL1,HLA-B,IFNA2,IL6,MBL2,KLK7,TFRC,RIPK3,RIGI,PYCARD,IL20RB,TREM2,COLEC11,NFKBID,CLNK,SH2D1B	21/396
12_Member	GO Biological Processes	GO:0062208	positive regulation of pattern recognition receptor signaling pathway	-2.6831	-0.972154	948,2150,4057,8638,57864,79969,285852	CD36,F2RL1,LTF,OASL,SLC46A2,ATAT1,TREML4	7/69
12_Member	GO Biological Processes	GO:0002702	positive regulation of production of molecular mediator of immune response	-2.54834	-0.877869	354,948,2048,2150,3569,5650,7037,23586,29108,116449	KLK3,CD36,EPHB2,F2RL1,IL6,KLK7,TFRC,RIGI,PYCARD,CLNK	10/135
12_Member	GO Biological Processes	GO:0039531	regulation of cytoplasmic pattern recognition receptor signaling pathway	-2.50414	-0.844573	948,2150,4210,6895,8638,54209,57864,79969,285852	CD36,F2RL1,MEFV,TARBP2,OASL,TREM2,SLC46A2,ATAT1,TREML4	9/115
12_Member	GO Biological Processes	GO:0002700	regulation of production of molecular mediator of immune response	-2.37422	-0.768069	284,354,948,2048,2150,3440,3569,5650,7037,23586,29108,116449	ANGPT1,KLK3,CD36,EPHB2,F2RL1,IFNA2,IL6,KLK7,TFRC,RIGI,PYCARD,CLNK	12/190
13_Summary	GO Biological Processes	GO:0002685	regulation of leukocyte migration	-6.6874	-3.77435	347,351,727,1240,1435,1803,1991,2150,2277,2650,3569,3627,4345,4763,4856,5919,6369,6370,11035,11117,29108,54209,285,846,5800,7852,64094,91584	APOD,APP,C5,CMKLR1,CSF1,DPP4,ELANE,F2RL1,VEGFD,GCNT1,IL6,CXCL10,CD200,NF1,CCN3,RARRES2,CCL24,CCL25,RIPK3,EMILIN1,PYCARD,TREM2,ANGPT2,CASR,PTPRO,CXCR4,SMOC2,PLXNA4	28/-
13_Member	GO Biological Processes	GO:0002685	regulation of leukocyte migration	-6.6874	-3.77435	347,351,727,1240,1435,1803,1991,2150,2277,2650,3569,3627,4345,4763,4856,5919,6369,6370,11035,11117,29108,54209	APOD,APP,C5,CMKLR1,CSF1,DPP4,ELANE,F2RL1,VEGFD,GCNT1,IL6,CXCL10,CD200,NF1,CCN3,RARRES2,CCL24,CCL25,RIPK3,EMILIN1,PYCARD,TREM2	22/232
13_Member	GO Biological Processes	GO:0050920	regulation of chemotaxis	-4.94562	-2.42728	285,727,846,1240,1435,1803,1991,2150,2277,3569,3627,4856,5800,5919,7852,54209,64094,91584	ANGPT2,C5,CASR,CMKLR1,CSF1,DPP4,ELANE,F2RL1,VEGFD,IL6,CXCL10,CCN3,PTPRO,RARRES2,CXCR4,TREM2,SMOC2,PLXNA4	18/211
13_Member	GO Biological Processes	GO:0071675	regulation of mononuclear cell migration	-4.01805	-1.7997	347,351,727,1240,1435,3627,4345,4856,5919,11035,11117,29108,54209	APOD,APP,C5,CMKLR1,CSF1,CXCL10,CD200,CCN3,RARRES2,RIPK3,EMILIN1,PYCARD,TREM2	13/143
13_Member	GO Biological Processes	GO:1905521	regulation of macrophage migration	-3.82616	-1.69659	727,1240,1435,4345,5919,11117,54209	C5,CMKLR1,CSF1,CD200,RARRES2,EMILIN1,TREM2	7/45
13_Member	GO Biological Processes	GO:0050921	positive regulation of chemotaxis	-2.90556	-1.09644	846,1240,1435,2150,2277,3569,3627,5919,7852,54209,64094	CASR,CMKLR1,CSF1,F2RL1,VEGFD,IL6,CXCL10,RARRES2,CXCR4,TREM2,SMOC2	11/142
13_Member	GO Biological Processes	GO:0002688	regulation of leukocyte chemotaxis	-2.84769	-1.07265	727,1240,1435,1803,2150,2277,3569,3627,4856,5919	C5,CMKLR1,CSF1,DPP4,F2RL1,VEGFD,IL6,CXCL10,CCN3,RARRES2	10/123
13_Member	GO Biological Processes	GO:0002687	positive regulation of leukocyte migration	-2.71483	-0.991598	351,1240,1435,2150,2277,3569,3627,5919,6369,29108,54209	APP,CMKLR1,CSF1,F2RL1,VEGFD,IL6,CXCL10,RARRES2,CCL24,PYCARD,TREM2	11/150
13_Member	GO Biological Processes	GO:1905523	positive regulation of macrophage migration	-2.36814	-0.768069	1240,1435,5919,54209	CMKLR1,CSF1,RARRES2,TREM2	4/26
13_Member	GO Biological Processes	GO:0010758	regulation of macrophage chemotaxis	-2.24933	-0.689538	727,1240,1435,5919	C5,CMKLR1,CSF1,RARRES2	4/28
14_Summary	GO Biological Processes	GO:0098661	inorganic anion transmembrane transport	-6.59047	-3.69322	846,1364,2558,2559,2568,2742,6569,6574,8542,8884,9022,26266,26285,50636,57101,246213,6556,23516,55144	CASR,CLDN4,GABRA5,GABRA6,GABRP,GLRA2,SLC34A1,SLC20A1,APOL1,SLC5A6,CLIC3,SLC13A4,CLDN17,ANO7,ANO2,SLC17A8,SLC11A1,SLC39A14,LRRC8D	19/-
14_Member	GO Biological Processes	GO:0098661	inorganic anion transmembrane transport	-6.59047	-3.69322	846,1364,2558,2559,2568,2742,6569,6574,8542,8884,9022,26266,26285,50636,57101,246213	CASR,CLDN4,GABRA5,GABRA6,GABRP,GLRA2,SLC34A1,SLC20A1,APOL1,SLC5A6,CLIC3,SLC13A4,CLDN17,ANO7,ANO2,SLC17A8	16/129
14_Member	GO Biological Processes	GO:0015698	inorganic anion transport	-6.07039	-3.29729	846,1364,2558,2559,2568,2742,6556,6569,6574,8542,8884,9022,26266,26285,50636,57101,246213	CASR,CLDN4,GABRA5,GABRA6,GABRP,GLRA2,SLC11A1,SLC34A1,SLC20A1,APOL1,SLC5A6,CLIC3,SLC13A4,CLDN17,ANO7,ANO2,SLC17A8	17/158
14_Member	GO Biological Processes	GO:0098656	monoatomic anion transmembrane transport	-5.29317	-2.68912	846,1364,2558,2559,2568,2742,8542,8884,9022,23516,26285,50636,55144,57101,246213	CASR,CLDN4,GABRA5,GABRA6,GABRP,GLRA2,APOL1,SLC5A6,CLIC3,SLC39A14,CLDN17,ANO7,LRRC8D,ANO2,SLC17A8	15/143
14_Member	GO Biological Processes	GO:0006820	monoatomic anion transport	-4.70168	-2.29181	846,1364,2558,2559,2568,2742,8542,8884,9022,23516,26285,50636,55144,57101,246213	CASR,CLDN4,GABRA5,GABRA6,GABRP,GLRA2,APOL1,SLC5A6,CLIC3,SLC39A14,CLDN17,ANO7,LRRC8D,ANO2,SLC17A8	15/160
14_Member	GO Biological Processes	GO:1902476	chloride transmembrane transport	-4.56562	-2.21539	846,1364,2558,2559,2568,2742,8542,9022,26285,50636,57101,246213	CASR,CLDN4,GABRA5,GABRA6,GABRP,GLRA2,APOL1,CLIC3,CLDN17,ANO7,ANO2,SLC17A8	12/109
14_Member	GO Biological Processes	GO:0006821	chloride transport	-4.15127	-1.90722	846,1364,2558,2559,2568,2742,8542,9022,26285,50636,57101,246213	CASR,CLDN4,GABRA5,GABRA6,GABRP,GLRA2,APOL1,CLIC3,CLDN17,ANO7,ANO2,SLC17A8	12/120
15_Summary	WikiPathways	WP619	Type II interferon signaling	-6.36986	-3.5306	3106,3433,3440,3460,3627,5698,5967,6772,9636,3429,3437,3439,3454,3455,5696,8638,23586,59272,3569,5600,6667,10964,51196,285852,6923,6622,6895,79902,115361,1435,2353,3937,9020,54209,126014,140885,185,727,4153,4312,3428,9447,285,595,1827,2792,7538,10912,1364,26285,53842,100288814,480,10362,10800,11035,29108,50636,53828,57101,79668,10482,56000,5551,25759,117157,54797,10401,53833,197259,283748	HLA-B,IFIT2,IFNA2,IFNGR2,CXCL10,PSMB9,REG1A,STAT1,ISG15,IFI27,IFIT3,IFNA1,IFNAR1,IFNAR2,PSMB8,OASL,RIGI,ACE2,IL6,MAPK11,SP1,IFI44L,PLCE1,TREML4,ELOB,SNCA,TARBP2,NUP85,GBP4,CSF1,FOS,LCP2,MAP3K14,TREM2,OSCAR,SIRPA,AGTR1,C5,MBL2,MMP1,IFI16,AIM2,ANGPT2,CCND1,RCAN1,GNGT1,ZFP36,GADD45G,CLDN4,CLDN17,CLDN22,CLDN34,ATP1A4,HMG20B,CYSLTR1,RIPK3,PYCARD,ANO7,FXYD4,ANO2,PARP8,NXF1,NXF3,PRF1,SHC2,SH2D1B,MED18,P…	71/-
15_Member	WikiPathways	WP619	Type II interferon signaling	-6.36986	-3.5306	3106,3433,3440,3460,3627,5698,5967,6772,9636	HLA-B,IFIT2,IFNA2,IFNGR2,CXCL10,PSMB9,REG1A,STAT1,ISG15	9/38
15_Member	Reactome Gene Sets	R-HSA-909733	Interferon alpha/beta signaling	-6.16782	-3.34192	3106,3429,3433,3437,3439,3440,3454,3455,5696,6772,8638,9636	HLA-B,IFI27,IFIT2,IFIT3,IFNA1,IFNA2,IFNAR1,IFNAR2,PSMB8,STAT1,OASL,ISG15	12/77
15_Member	WikiPathways	WP4912	SARS coronavirus and innate immunity	-4.92611	-2.42055	3439,3440,3454,3455,6772,23586,59272	IFNA1,IFNA2,IFNAR1,IFNAR2,STAT1,RIGI,ACE2	7/31
15_Member	WikiPathways	WP4197	Immune response to tuberculosis	-4.80269	-2.37209	3437,3454,3455,3460,5696,6772	IFIT3,IFNAR1,IFNAR2,IFNGR2,PSMB8,STAT1	6/22
15_Member	CORUM	CORUM:7047	IFNAR1-IFNAR2-IFNA2 complex	-4.75795	-2.33782	3440,3454,3455	IFNA2,IFNAR1,IFNAR2	3/3
15_Member	WikiPathways	WP4341	Non genomic actions of 1 25 dihydroxyvitamin D3	-4.57122	-2.21539	3440,3455,3460,3569,5600,6667,6772,9636,10964,51196	IFNA2,IFNAR2,IFNGR2,IL6,MAPK11,SP1,STAT1,ISG15,IFI44L,PLCE1	10/76
15_Member	WikiPathways	WP4868	Type I interferon induction and signaling during SARS CoV 2 infection	-3.89499	-1.73747	3454,3455,6772,23586,59272,285852	IFNAR1,IFNAR2,STAT1,RIGI,ACE2,TREML4	6/31
15_Member	Reactome Gene Sets	R-HSA-9833109	Evasion by RSV of host interferon responses	-3.59	-1.52434	3439,3440,3454,3455,6923,23586	IFNA1,IFNA2,IFNAR1,IFNAR2,ELOB,RIGI	6/35
15_Member	Reactome Gene Sets	R-HSA-913531	Interferon Signaling	-3.58088	-1.51937	3106,3429,3433,3437,3439,3440,3454,3455,3460,5696,6622,6772,6895,8638,9636,23586,79902,115361	HLA-B,IFI27,IFIT2,IFIT3,IFNA1,IFNA2,IFNAR1,IFNAR2,IFNGR2,PSMB8,SNCA,STAT1,TARBP2,OASL,ISG15,RIGI,NUP85,GBP4	18/269
15_Member	WikiPathways	WP5039	SARS CoV 2 innate immunity evasion and cell specific immune response	-3.5172	-1.47663	3433,3454,3455,3569,3627,6772,23586,59272	IFIT2,IFNAR1,IFNAR2,IL6,CXCL10,STAT1,RIGI,ACE2	8/66
15_Member	KEGG Pathway	hsa04380	Osteoclast differentiation	-3.45908	-1.44393	1435,2353,3454,3455,3460,3937,5600,6772,9020,54209,126014,140885	CSF1,FOS,IFNAR1,IFNAR2,IFNGR2,LCP2,MAPK11,STAT1,MAP3K14,TREM2,OSCAR,SIRPA	12/142
15_Member	WikiPathways	WP4558	Interferon mediated signaling	-3.45312	-1.44114	3439,3440,3454,3455,3460,6772	IFNA1,IFNA2,IFNAR1,IFNAR2,IFNGR2,STAT1	6/37
15_Member	GO Biological Processes	GO:0034340	response to type I interferon	-3.32248	-1.35646	3429,3439,3440,3454,3455,6772,9636	IFI27,IFNA1,IFNA2,IFNAR1,IFNAR2,STAT1,ISG15	7/54
15_Member	Reactome Gene Sets	R-HSA-912694	Regulation of IFNA/IFNB signaling	-3.31161	-1.35144	3439,3440,3454,3455,6772	IFNA1,IFNA2,IFNAR1,IFNAR2,STAT1	5/26
15_Member	KEGG Pathway	hsa05171	Coronavirus disease - COVID-19	-3.2705	-1.32921	185,727,2353,3439,3440,3454,3455,3569,3627,4153,4312,5600,6772,9636,23586,59272	AGTR1,C5,FOS,IFNA1,IFNA2,IFNAR1,IFNAR2,IL6,CXCL10,MBL2,MMP1,MAPK11,STAT1,ISG15,RIGI,ACE2	16/238
15_Member	GO Biological Processes	GO:0035458	cellular response to interferon-beta	-3.23199	-1.30588	3428,3454,3455,6772,9447	IFI16,IFNAR1,IFNAR2,STAT1,AIM2	5/27
15_Member	KEGG Pathway	hsa05167	Kaposi sarcoma-associated herpesvirus infection	-3.18905	-1.27277	285,595,1827,2353,2792,3106,3439,3440,3454,3455,3569,5600,6772,7538	ANGPT2,CCND1,RCAN1,FOS,GNGT1,HLA-B,IFNA1,IFNA2,IFNAR1,IFNAR2,IL6,MAPK11,STAT1,ZFP36	14/196
15_Member	WikiPathways	WP75	Toll like receptor signaling	-3.08307	-1.20098	2353,3439,3440,3454,3455,3569,3627,5600,6772	FOS,IFNA1,IFNA2,IFNAR1,IFNAR2,IL6,CXCL10,MAPK11,STAT1	9/95
15_Member	WikiPathways	WP5258	ROS in COVID 19 endothelial dysfunction	-3.05221	-1.18781	3439,3454,59272	IFNA1,IFNAR1,ACE2	3/8
15_Member	GO Biological Processes	GO:0140888	interferon-mediated signaling pathway	-3.04215	-1.18203	3429,3439,3440,3454,3455,3460,6772	IFI27,IFNA1,IFNA2,IFNAR1,IFNAR2,IFNGR2,STAT1	7/60
15_Member	KEGG Pathway	hsa05169	Epstein-Barr virus infection	-3.04014	-1.18145	595,3106,3439,3440,3454,3455,3569,3627,5600,6772,9020,9636,10912,23586	CCND1,HLA-B,IFNA1,IFNA2,IFNAR1,IFNAR2,IL6,CXCL10,MAPK11,STAT1,MAP3K14,ISG15,GADD45G,RIGI	14/203
15_Member	KEGG Pathway	hsa05160	Hepatitis C	-3.01981	-1.16646	595,1364,3439,3440,3454,3455,3627,6772,23586,26285,53842,100288814	CCND1,CLDN4,IFNA1,IFNA2,IFNAR1,IFNAR2,CXCL10,STAT1,RIGI,CLDN17,CLDN22,CLDN34	12/159
15_Member	GO Biological Processes	GO:0060337	type I interferon-mediated signaling pathway	-2.98495	-1.15509	3429,3439,3440,3454,3455,6772	IFI27,IFNA1,IFNA2,IFNAR1,IFNAR2,STAT1	6/45
15_Member	GO Biological Processes	GO:0071357	cellular response to type I interferon	-2.93377	-1.1157	3429,3439,3440,3454,3455,6772	IFI27,IFNA1,IFNA2,IFNAR1,IFNAR2,STAT1	6/46
15_Member	Reactome Gene Sets	R-HSA-9679506	SARS-CoV Infections	-2.86717	-1.08026	480,3106,3439,3440,3454,3455,3460,4153,6667,6772,9636,10362,10800,11035,23586,29108,50636,53828,57101,59272,79668,79902	ATP1A4,HLA-B,IFNA1,IFNA2,IFNAR1,IFNAR2,IFNGR2,MBL2,SP1,STAT1,ISG15,HMG20B,CYSLTR1,RIPK3,RIGI,PYCARD,ANO7,FXYD4,ANO2,ACE2,PARP8,NUP85	22/414
15_Member	WikiPathways	WP4880	Host pathogen interaction of human coronaviruses interferon induction	-2.81944	-1.05822	2353,3454,3455,6772,23586	FOS,IFNAR1,IFNAR2,STAT1,RIGI	5/33
15_Member	Reactome Gene Sets	R-HSA-9705671	SARS-CoV-2 activates/modulates innate and adaptive immune responses	-2.76904	-1.0256	3106,3439,3440,3454,3455,4153,6772,9636,23586,79902	HLA-B,IFNA1,IFNA2,IFNAR1,IFNAR2,MBL2,STAT1,ISG15,RIGI,NUP85	10/126
15_Member	GO Biological Processes	GO:0035456	response to interferon-beta	-2.75963	-1.0216	3428,3454,3455,6772,9447	IFI16,IFNAR1,IFNAR2,STAT1,AIM2	5/34
15_Member	KEGG Pathway	hsa05164	Influenza A	-2.72766	-0.999197	3439,3440,3454,3455,3460,3569,3627,6772,10482,23586,29108,56000	IFNA1,IFNA2,IFNAR1,IFNAR2,IFNGR2,IL6,CXCL10,STAT1,NXF1,RIGI,PYCARD,NXF3	12/172
15_Member	GO Biological Processes	GO:0098586	cellular response to virus	-2.6846	-0.97265	3439,3440,3454,3455,3460,3569,3627,5600	IFNA1,IFNA2,IFNAR1,IFNAR2,IFNGR2,IL6,CXCL10,MAPK11	8/88
15_Member	KEGG Pathway	hsa04620	Toll-like receptor signaling pathway	-2.66217	-0.956243	2353,3439,3440,3454,3455,3569,3627,5600,6772	FOS,IFNA1,IFNA2,IFNAR1,IFNAR2,IL6,CXCL10,MAPK11,STAT1	9/109
15_Member	KEGG Pathway	hsa04650	Natural killer cell mediated cytotoxicity	-2.54834	-0.877869	3106,3439,3440,3454,3455,3460,3937,5551,25759,117157	HLA-B,IFNA1,IFNA2,IFNAR1,IFNAR2,IFNGR2,LCP2,PRF1,SHC2,SH2D1B	10/135
15_Member	Reactome Gene Sets	R-HSA-9833110	RSV-host interactions	-2.39347	-0.773274	3439,3440,3454,3455,6923,9636,23586,54797	IFNA1,IFNA2,IFNAR1,IFNAR2,ELOB,ISG15,RIGI,MED18	8/98
15_Member	WikiPathways	WP4538	Regulatory circuits of STAT3 signaling	-2.38092	-0.769702	185,3454,3455,3460,5600,10401,53833	AGTR1,IFNAR1,IFNAR2,IFNGR2,MAPK11,PIAS3,IL20RB	7/78
15_Member	Reactome Gene Sets	R-HSA-9679191	Potential therapeutics for SARS	-2.36663	-0.768069	480,3454,3455,3460,10362,10800,53828,59272	ATP1A4,IFNAR1,IFNAR2,IFNGR2,HMG20B,CYSLTR1,FXYD4,ACE2	8/99
15_Member	Canonical Pathways	M272	PID CD8 TCR DOWNSTREAM PATHWAY	-2.16827	-0.647333	2353,3439,3440,3454,3455,5551	FOS,IFNA1,IFNA2,IFNAR1,IFNAR2,PRF1	6/65
15_Member	KEGG Pathway	hsa04217	Necroptosis	-2.05317	-0.568494	3439,3440,3454,3455,3460,6772,11035,29108,197259,283748	IFNA1,IFNA2,IFNAR1,IFNAR2,IFNGR2,STAT1,RIPK3,PYCARD,MLKL,PLA2G4D	10/159
15_Member	WikiPathways	WP4630	Measles virus infection	-2.03316	-0.560907	595,2353,3439,3440,3454,3455,3569,6772,23586	CCND1,FOS,IFNA1,IFNA2,IFNAR1,IFNAR2,IL6,STAT1,RIGI	9/136
16_Summary	WikiPathways	WP289	Myometrial relaxation and contraction pathways	-6.14866	-3.33573	58,59,107,2114,2353,2551,2553,2792,3485,3488,3569,6001,6667,8787,9446,10266,10699	ACTA1,ACTA2,ADCY1,ETS2,FOS,GABPA,GABPB1,GNGT1,IGFBP2,IGFBP5,IL6,RGS10,SP1,RGS9,GSTO1,RAMP2,CORIN	17/-
16_Member	WikiPathways	WP289	Myometrial relaxation and contraction pathways	-6.14866	-3.33573	58,59,107,2114,2353,2551,2553,2792,3485,3488,3569,6001,6667,8787,9446,10266,10699	ACTA1,ACTA2,ADCY1,ETS2,FOS,GABPA,GABPB1,GNGT1,IGFBP2,IGFBP5,IL6,RGS10,SP1,RGS9,GSTO1,RAMP2,CORIN	17/156
17_Summary	WikiPathways	WP2882	Nuclear receptors meta pathway	-6.06192	-3.29729	241,595,1545,1557,1576,1582,2040,2099,2938,2950,3082,3084,3589,5243,6319,6337,6594,6667,8648,8884,9792,23516,29985,56606,84002	ALOX5AP,CCND1,CYP1B1,CYP2C19,CYP3A4,CYP8B1,STOM,ESR1,GSTA1,GSTP1,HGF,NRG1,IL11,ABCB1,SCD,SCNN1A,SMARCA1,SP1,NCOA1,SLC5A6,SERTAD2,SLC39A14,SLC39A3,SLC2A9,B3GNT5	25/-
17_Member	WikiPathways	WP2882	Nuclear receptors meta pathway	-6.06192	-3.29729	241,595,1545,1557,1576,1582,2040,2099,2938,2950,3082,3084,3589,5243,6319,6337,6594,6667,8648,8884,9792,23516,29985,56606,84002	ALOX5AP,CCND1,CYP1B1,CYP2C19,CYP3A4,CYP8B1,STOM,ESR1,GSTA1,GSTP1,HGF,NRG1,IL11,ABCB1,SCD,SCNN1A,SMARCA1,SP1,NCOA1,SLC5A6,SERTAD2,SLC39A14,SLC39A3,SLC2A9,B3GNT5	25/314
17_Member	WikiPathways	WP2880	Glucocorticoid receptor pathway	-2.01459	-0.548129	241,2040,3589,6337,9792,84002	ALOX5AP,STOM,IL11,SCNN1A,SERTAD2,B3GNT5	6/70
18_Summary	GO Biological Processes	GO:0048729	tissue morphogenesis	-5.91516	-3.16181	58,59,72,768,846,1435,1747,2099,2650,3084,3488,6356,6928,7289,7547,7849,7852,8463,9245,10116,10395,10481,10512,25902,26508,27302,28514,51384,54101,55083,55366,90627,123872,126695,162605,344022	ACTA1,ACTA2,ACTG2,CA9,CASR,CSF1,DLX3,ESR1,GCNT1,NRG1,IGFBP5,CCL11,HNF1B,TULP3,ZIC3,PAX8,CXCR4,TEAD2,GCNT3,FEM1B,DLC1,HOXB13,SEMA3C,MTHFD1L,HEYL,BMP10,DLL1,WNT16,RIPK4,KIF26B,LGR4,STARD13,DNAAF1,KDF1,KRT28,NOTO	36/-
18_Member	GO Biological Processes	GO:0048729	tissue morphogenesis	-5.91516	-3.16181	58,59,72,768,846,1435,1747,2099,2650,3084,3488,6356,6928,7289,7547,7849,7852,8463,9245,10116,10395,10481,10512,25902,26508,27302,28514,51384,54101,55083,55366,90627,123872,126695,162605,344022	ACTA1,ACTA2,ACTG2,CA9,CASR,CSF1,DLX3,ESR1,GCNT1,NRG1,IGFBP5,CCL11,HNF1B,TULP3,ZIC3,PAX8,CXCR4,TEAD2,GCNT3,FEM1B,DLC1,HOXB13,SEMA3C,MTHFD1L,HEYL,BMP10,DLL1,WNT16,RIPK4,KIF26B,LGR4,STARD13,DNAAF1,KDF1,KRT28,NOTO	36/572
18_Member	GO Biological Processes	GO:0002009	morphogenesis of an epithelium	-4.51354	-2.19032	768,846,1435,1747,2099,3488,6356,6928,7289,7547,7849,7852,8463,10116,10395,10481,10512,25902,28514,51384,54101,55083,55366,90627,123872,126695,162605,344022	CA9,CASR,CSF1,DLX3,ESR1,IGFBP5,CCL11,HNF1B,TULP3,ZIC3,PAX8,CXCR4,TEAD2,FEM1B,DLC1,HOXB13,SEMA3C,MTHFD1L,DLL1,WNT16,RIPK4,KIF26B,LGR4,STARD13,DNAAF1,KDF1,KRT28,NOTO	28/458
18_Member	GO Biological Processes	GO:0060562	epithelial tube morphogenesis	-2.8019	-1.04855	846,1435,2099,6356,6928,7289,7547,7849,7852,8463,10395,25902,28514,55083,55366,90627,123872,344022	CASR,CSF1,ESR1,CCL11,HNF1B,TULP3,ZIC3,PAX8,CXCR4,TEAD2,DLC1,MTHFD1L,DLL1,KIF26B,LGR4,STARD13,DNAAF1,NOTO	18/314
19_Summary	GO Biological Processes	GO:0051336	regulation of hydrolase activity	-5.62784	-2.89621	185,551,597,710,1364,1447,1475,2049,2150,3428,4057,4210,4345,4763,5270,5274,5362,5366,5696,5698,6001,6356,6369,6370,6622,6647,7078,8638,8787,9447,9639,10395,11035,11138,22861,23516,29108,64333,91584,340485,3249,5328,6923,8405,22954,29761,54209,55848,344558,641700	AGTR1,AVP,BCL2A1,SERPING1,CLDN4,CSN2,CSTA,EPHB3,F2RL1,IFI16,LTF,MEFV,CD200,NF1,SERPINE2,SERPINI1,PLXNA2,PMAIP1,PSMB8,PSMB9,RGS10,CCL11,CCL24,CCL25,SNCA,SOD1,TIMP3,OASL,RGS9,AIM2,ARHGEF10,DLC1,RIPK3,TBC1D8,NLRP1,SLC39A14,PYCARD,ARHGAP9,PLXNA4,ACER2,HPN,PLAU,ELOB,SPOP,TRIM32,USP25,TREM2,PLGRKT,SH3RF3,ECSCR	50/-
19_Member	GO Biological Processes	GO:0051336	regulation of hydrolase activity	-5.62784	-2.89621	185,551,597,710,1364,1447,1475,2049,2150,3428,4057,4210,4345,4763,5270,5274,5362,5366,5696,5698,6001,6356,6369,6370,6622,6647,7078,8638,8787,9447,9639,10395,11035,11138,22861,23516,29108,64333,91584,340485	AGTR1,AVP,BCL2A1,SERPING1,CLDN4,CSN2,CSTA,EPHB3,F2RL1,IFI16,LTF,MEFV,CD200,NF1,SERPINE2,SERPINI1,PLXNA2,PMAIP1,PSMB8,PSMB9,RGS10,CCL11,CCL24,CCL25,SNCA,SOD1,TIMP3,OASL,RGS9,AIM2,ARHGEF10,DLC1,RIPK3,TBC1D8,NLRP1,SLC39A14,PYCARD,ARHGAP9,PLXNA4,ACER2	40/689
19_Member	GO Biological Processes	GO:0052547	regulation of peptidase activity	-4.33597	-2.05602	551,597,710,1364,1447,1475,3428,4057,4210,5270,5274,5366,5696,5698,6622,7078,9447,10395,22861,29108,340485	AVP,BCL2A1,SERPING1,CLDN4,CSN2,CSTA,IFI16,LTF,MEFV,SERPINE2,SERPINI1,PMAIP1,PSMB8,PSMB9,SNCA,TIMP3,AIM2,DLC1,NLRP1,PYCARD,ACER2	21/301
19_Member	GO Biological Processes	GO:0052548	regulation of endopeptidase activity	-3.88518	-1.73747	551,597,710,1447,3428,4057,4210,5270,5274,5366,5696,5698,6622,7078,9447,10395,22861,29108,340485	AVP,BCL2A1,SERPING1,CSN2,IFI16,LTF,MEFV,SERPINE2,SERPINI1,PMAIP1,PSMB8,PSMB9,SNCA,TIMP3,AIM2,DLC1,NLRP1,PYCARD,ACER2	19/277
19_Member	GO Biological Processes	GO:0030162	regulation of proteolysis	-3.59831	-1.53036	551,597,710,1364,1447,1475,3249,3428,4057,4210,5270,5274,5328,5366,5696,5698,6622,6923,7078,8405,9447,10395,22861,22954,29108,29761,54209,55848,340485,344558,641700	AVP,BCL2A1,SERPING1,CLDN4,CSN2,CSTA,HPN,IFI16,LTF,MEFV,SERPINE2,SERPINI1,PLAU,PMAIP1,PSMB8,PSMB9,SNCA,ELOB,TIMP3,SPOP,AIM2,DLC1,NLRP1,TRIM32,PYCARD,USP25,TREM2,PLGRKT,ACER2,SH3RF3,ECSCR	31/599
19_Member	GO Biological Processes	GO:2000116	regulation of cysteine-type endopeptidase activity	-3.30041	-1.35056	551,597,1447,3428,4057,4210,5366,5698,6622,9447,10395,22861,29108,340485	AVP,BCL2A1,CSN2,IFI16,LTF,MEFV,PMAIP1,PSMB9,SNCA,AIM2,DLC1,NLRP1,PYCARD,ACER2	14/191
19_Member	GO Biological Processes	GO:0051345	positive regulation of hydrolase activity	-2.99526	-1.15583	185,597,1364,2150,3428,4210,4345,4763,5366,6001,6356,6369,6370,6622,8787,9447,9639,10395,11035,11138,22861,29108,340485	AGTR1,BCL2A1,CLDN4,F2RL1,IFI16,MEFV,CD200,NF1,PMAIP1,RGS10,CCL11,CCL24,CCL25,SNCA,RGS9,AIM2,ARHGEF10,DLC1,RIPK3,TBC1D8,NLRP1,PYCARD,ACER2	23/431
19_Member	GO Biological Processes	GO:2001056	positive regulation of cysteine-type endopeptidase activity	-2.69301	-0.977037	597,3428,4210,5366,6622,9447,10395,22861,29108,340485	BCL2A1,IFI16,MEFV,PMAIP1,SNCA,AIM2,DLC1,NLRP1,PYCARD,ACER2	10/129
19_Member	GO Biological Processes	GO:0045862	positive regulation of proteolysis	-2.4721	-0.825786	597,1364,3249,3428,4210,5366,6622,6923,9447,10395,22861,22954,29108,54209,55848,340485,344558,641700	BCL2A1,CLDN4,HPN,IFI16,MEFV,PMAIP1,SNCA,ELOB,AIM2,DLC1,NLRP1,TRIM32,PYCARD,TREM2,PLGRKT,ACER2,SH3RF3,ECSCR	18/337
19_Member	GO Biological Processes	GO:0010952	positive regulation of peptidase activity	-2.37516	-0.768069	597,1364,3428,4210,5366,6622,9447,10395,22861,29108,340485	BCL2A1,CLDN4,IFI16,MEFV,PMAIP1,SNCA,AIM2,DLC1,NLRP1,PYCARD,ACER2	11/166
19_Member	GO Biological Processes	GO:0010950	positive regulation of endopeptidase activity	-2.18528	-0.655781	597,3428,4210,5366,6622,9447,10395,22861,29108,340485	BCL2A1,IFI16,MEFV,PMAIP1,SNCA,AIM2,DLC1,NLRP1,PYCARD,ACER2	10/152
20_Summary	GO Biological Processes	GO:0050878	regulation of body fluid levels	-5.60059	-2.87943	360,551,595,710,948,1447,2013,2048,2150,2191,2267,3291,3569,4987,5270,5328,5617,5800,6337,8529,8648,8858,9158,11117,79803,89781,1364,7852,8840,23332,64094,199731,401720,347,2695,3084,4763,4880,6556,6647,7538,10481,11202,54209	AQP3,AVP,CCND1,SERPING1,CD36,CSN2,EMP2,EPHB2,F2RL1,FAP,FGL1,HSD11B2,IL6,OPRL1,SERPINE2,PLAU,PRL,PTPRO,SCNN1A,CYP4F2,NCOA1,PROZ,FIBP,EMILIN1,HPS6,HPS4,CLDN4,CXCR4,CCN4,CLASP1,SMOC2,CADM4,FIGNL2,APOD,GIP,NRG1,NF1,NPPC,SLC11A1,SOD1,ZFP36,HOXB13,KLK8,TREM2	44/-
20_Member	GO Biological Processes	GO:0050878	regulation of body fluid levels	-5.60059	-2.87943	360,551,595,710,948,1447,2013,2048,2150,2191,2267,3291,3569,4987,5270,5328,5617,5800,6337,8529,8648,8858,9158,11117,79803,89781	AQP3,AVP,CCND1,SERPING1,CD36,CSN2,EMP2,EPHB2,F2RL1,FAP,FGL1,HSD11B2,IL6,OPRL1,SERPINE2,PLAU,PRL,PTPRO,SCNN1A,CYP4F2,NCOA1,PROZ,FIBP,EMILIN1,HPS6,HPS4	26/355
20_Member	GO Biological Processes	GO:0061041	regulation of wound healing	-5.48547	-2.81315	710,948,1364,2048,2150,2191,5270,5328,7852,8840,11117,23332,64094,199731,401720	SERPING1,CD36,CLDN4,EPHB2,F2RL1,FAP,SERPINE2,PLAU,CXCR4,CCN4,EMILIN1,CLASP1,SMOC2,CADM4,FIGNL2	15/138
20_Member	GO Biological Processes	GO:1903034	regulation of response to wounding	-4.13542	-1.89482	710,948,1364,2048,2150,2191,5270,5328,7852,8840,11117,23332,64094,199731,401720	SERPING1,CD36,CLDN4,EPHB2,F2RL1,FAP,SERPINE2,PLAU,CXCR4,CCN4,EMILIN1,CLASP1,SMOC2,CADM4,FIGNL2	15/179
20_Member	GO Biological Processes	GO:0030193	regulation of blood coagulation	-3.38369	-1.39491	710,948,2048,2150,2191,5270,5328,11117	SERPING1,CD36,EPHB2,F2RL1,FAP,SERPINE2,PLAU,EMILIN1	8/69
20_Member	GO Biological Processes	GO:1900046	regulation of hemostasis	-3.29878	-1.35056	710,948,2048,2150,2191,5270,5328,11117	SERPING1,CD36,EPHB2,F2RL1,FAP,SERPINE2,PLAU,EMILIN1	8/71
20_Member	GO Biological Processes	GO:0050818	regulation of coagulation	-3.17707	-1.26241	710,948,2048,2150,2191,5270,5328,11117	SERPING1,CD36,EPHB2,F2RL1,FAP,SERPINE2,PLAU,EMILIN1	8/74
20_Member	GO Biological Processes	GO:0009611	response to wounding	-2.99526	-1.15583	347,710,948,2150,2267,2695,3084,3569,4763,4880,5270,5328,6556,6647,7538,8529,8858,9158,10481,11202,54209,79803,89781	APOD,SERPING1,CD36,F2RL1,FGL1,GIP,NRG1,IL6,NF1,NPPC,SERPINE2,PLAU,SLC11A1,SOD1,ZFP36,CYP4F2,PROZ,FIBP,HOXB13,KLK8,TREM2,HPS6,HPS4	23/431
20_Member	GO Biological Processes	GO:0090303	positive regulation of wound healing	-2.83468	-1.06314	948,1364,5328,7852,8840,11117,64094	CD36,CLDN4,PLAU,CXCR4,CCN4,EMILIN1,SMOC2	7/65
20_Member	GO Biological Processes	GO:0007596	blood coagulation	-2.6649	-0.956974	710,948,2150,2267,3569,5270,5328,8529,8858,9158,79803,89781	SERPING1,CD36,F2RL1,FGL1,IL6,SERPINE2,PLAU,CYP4F2,PROZ,FIBP,HPS6,HPS4	12/175
20_Member	GO Biological Processes	GO:0050817	coagulation	-2.62396	-0.933723	710,948,2150,2267,3569,5270,5328,8529,8858,9158,79803,89781	SERPING1,CD36,F2RL1,FGL1,IL6,SERPINE2,PLAU,CYP4F2,PROZ,FIBP,HPS6,HPS4	12/177
20_Member	GO Biological Processes	GO:0007599	hemostasis	-2.54416	-0.874613	710,948,2150,2267,3569,5270,5328,8529,8858,9158,79803,89781	SERPING1,CD36,F2RL1,FGL1,IL6,SERPINE2,PLAU,CYP4F2,PROZ,FIBP,HPS6,HPS4	12/181
20_Member	GO Biological Processes	GO:1903036	positive regulation of response to wounding	-2.32008	-0.728489	948,1364,5328,7852,8840,11117,64094	CD36,CLDN4,PLAU,CXCR4,CCN4,EMILIN1,SMOC2	7/80

## Sheet: Ts65Dn Enrichment_197
GroupID	Category	Term	Description	LogP	Log(q-value)	Genes	Symbols	InTerm_InList
1_Summary	Canonical Pathways	M5885	NABA MATRISOME ASSOCIATED	-11.6539	-7.30946	101,259,284,285,654,869,1950,2246,2657,2719,3439,3440,3458,3593,3625,3698,3699,3700,3960,4050,4321,4588,5046,5104,5265,5274,5340,5351,5617,5644,5967,6347,6366,6375,7039,8600,8710,8756,11086,11095,25884,27302,27329,50856,51266,54757,55239,55997,57402,64218,64581,84465,84466,160364,283420,389376	ADAM8,AMBP,ANGPT1,ANGPT2,BMP6,CBLN1,EGF,FGF1,GDF1,GPC3,IFNA1,IFNA2,IFNG,IL12B,INHBB,ITIH2,ITIH3,ITIH4,LGALS4,LTB,MMP12,MUC6,PCSK6,SERPINA5,SERPINA1,SERPINI1,PLG,PLOD1,PRL,PRSS1,REG1A,CCL2,CCL21,XCL1,TGFA,TNFSF11,SERPINB7,ADAM7,ADAM29,ADAMTS8,CHRDL2,BMP10,ANGPTL3,CLEC4A,CLEC1B,FAM20A,OGFOD1,CFC1,S100A14,SEMA4A,CLEC7A,MEGF11,MEGF10,CLEC12A,CLEC9A,SFTA2	56/-
1_Member	Canonical Pathways	M5885	NABA MATRISOME ASSOCIATED	-11.6539	-7.30946	101,259,284,285,654,869,1950,2246,2657,2719,3439,3440,3458,3593,3625,3698,3699,3700,3960,4050,4321,4588,5046,5104,5265,5274,5340,5351,5617,5644,5967,6347,6366,6375,7039,8600,8710,8756,11086,11095,25884,27302,27329,50856,51266,54757,55239,55997,57402,64218,64581,84465,84466,160364,283420,389376	ADAM8,AMBP,ANGPT1,ANGPT2,BMP6,CBLN1,EGF,FGF1,GDF1,GPC3,IFNA1,IFNA2,IFNG,IL12B,INHBB,ITIH2,ITIH3,ITIH4,LGALS4,LTB,MMP12,MUC6,PCSK6,SERPINA5,SERPINA1,SERPINI1,PLG,PLOD1,PRL,PRSS1,REG1A,CCL2,CCL21,XCL1,TGFA,TNFSF11,SERPINB7,ADAM7,ADAM29,ADAMTS8,CHRDL2,BMP10,ANGPTL3,CLEC4A,CLEC1B,FAM20A,OGFOD1,CFC1,S100A14,SEMA4A,CLEC7A,MEGF11,MEGF10,CLEC12A,CLEC9A,SFTA2	56/751
1_Member	Canonical Pathways	M5883	NABA SECRETED FACTORS	-5.86632	-2.86433	284,285,654,869,1950,2246,2657,3439,3440,3458,3593,3625,4050,5617,6347,6366,6375,7039,8600,25884,27302,27329,55997,57402,84465,84466	ANGPT1,ANGPT2,BMP6,CBLN1,EGF,FGF1,GDF1,IFNA1,IFNA2,IFNG,IL12B,INHBB,LTB,PRL,CCL2,CCL21,XCL1,TGFA,TNFSF11,CHRDL2,BMP10,ANGPTL3,CFC1,S100A14,MEGF11,MEGF10	26/343
2_Summary	Reactome Gene Sets	R-HSA-9709957	Sensory Perception	-9.84937	-5.94131	1259,2652,2719,5158,5949,6804,6855,7430,8387,8644,10518,23136,25794,26246,26476,50840,57101,79290,81309,81318,81797,119395,119772,120065,121214,122742,125958,125963,127385,128366,134083,140469,144124,219869,256148,259285,282770,338662,343171,390063,390148,390154,390195,391191,392391,403282,563,765,796,846,3673,4923,7287,7439,7852,26497,58484,63982,64108,64581,92840,5024,5141,9038,29989,57191,816,…	CNGA1,OPN1MW,GPC3,PDE6B,RBP3,STX1A,SYP,EZR,OR1E1,AKR1C3,CIB2,EPB41L3,FSCN2,OR2L2,OR10J1,TAS2R14,ANO2,OR13A1,OR4C15,OR4A5,OR12D3,CALHM3,OR52M1,OR5P2,SDR9C7,OR4L1,OR7D4,OR1M1,OR10J5,OR6P1,OR2Y1,MYO3B,OR10A5,OR10G8,OR4S1,TAS2R39,OR10AG1,OR8D4,OR2W3,OR51I1,OR5W2,OR5T3,OR5AN1,OR2AK2,OR5C1,OR6C65,AZGP1,CA6,CALCA,CASR,ITGA2,NTSR1,TULP1,BEST1,CXCR4,OR10D3,NLRC4,ANO3,RTP4,CLEC7A,REEP6,P2RX3,PDE4A,TAAR5,OB…	68/-
2_Member	Reactome Gene Sets	R-HSA-9709957	Sensory Perception	-9.84937	-5.94131	1259,2652,2719,5158,5949,6804,6855,7430,8387,8644,10518,23136,25794,26246,26476,50840,57101,79290,81309,81318,81797,119395,119772,120065,121214,122742,125958,125963,127385,128366,134083,140469,144124,219869,256148,259285,282770,338662,343171,390063,390148,390154,390195,391191,392391,403282	CNGA1,OPN1MW,GPC3,PDE6B,RBP3,STX1A,SYP,EZR,OR1E1,AKR1C3,CIB2,EPB41L3,FSCN2,OR2L2,OR10J1,TAS2R14,ANO2,OR13A1,OR4C15,OR4A5,OR12D3,CALHM3,OR52M1,OR5P2,SDR9C7,OR4L1,OR7D4,OR1M1,OR10J5,OR6P1,OR2Y1,MYO3B,OR10A5,OR10G8,OR4S1,TAS2R39,OR10AG1,OR8D4,OR2W3,OR51I1,OR5W2,OR5T3,OR5AN1,OR2AK2,OR5C1,OR6C65	46/609
2_Member	GO Biological Processes	GO:0051606	detection of stimulus	-9.05702	-5.31467	563,765,796,846,2652,3673,4923,5158,7287,7439,7852,8387,26246,26476,26497,50840,58484,63982,64108,64581,79290,81309,81318,81797,92840,119772,120065,122742,125958,125963,127385,128366,134083,144124,219869,256148,259285,282770,338662,343171,390063,390148,390154,390195,391191,392391,403282	AZGP1,CA6,CALCA,CASR,OPN1MW,ITGA2,NTSR1,PDE6B,TULP1,BEST1,CXCR4,OR1E1,OR2L2,OR10J1,OR10D3,TAS2R14,NLRC4,ANO3,RTP4,CLEC7A,OR13A1,OR4C15,OR4A5,OR12D3,REEP6,OR52M1,OR5P2,OR4L1,OR7D4,OR1M1,OR10J5,OR6P1,OR2Y1,OR10A5,OR10G8,OR4S1,TAS2R39,OR10AG1,OR8D4,OR2W3,OR51I1,OR5W2,OR5T3,OR5AN1,OR2AK2,OR5C1,OR6C65	47/667
2_Member	GO Biological Processes	GO:0050906	detection of stimulus involved in sensory perception	-8.69831	-5.05287	563,765,796,3673,4923,7287,7439,7852,8387,26246,26476,26497,50840,64108,79290,81309,81318,81797,92840,119772,120065,122742,125958,125963,127385,128366,134083,144124,219869,256148,259285,282770,338662,343171,390063,390148,390154,390195,391191,392391,403282	AZGP1,CA6,CALCA,ITGA2,NTSR1,TULP1,BEST1,CXCR4,OR1E1,OR2L2,OR10J1,OR10D3,TAS2R14,RTP4,OR13A1,OR4C15,OR4A5,OR12D3,REEP6,OR52M1,OR5P2,OR4L1,OR7D4,OR1M1,OR10J5,OR6P1,OR2Y1,OR10A5,OR10G8,OR4S1,TAS2R39,OR10AG1,OR8D4,OR2W3,OR51I1,OR5W2,OR5T3,OR5AN1,OR2AK2,OR5C1,OR6C65	41/549
2_Member	GO Biological Processes	GO:0007606	sensory perception of chemical stimulus	-8.56111	-4.99485	563,765,5024,5141,8387,9038,26246,26476,26497,29989,50840,57191,64108,79290,81309,81318,81797,119395,119772,120065,122742,125958,125963,127385,128366,134083,144124,219869,256148,259285,282770,338662,343171,390063,390148,390154,390195,391191,392391,403282	AZGP1,CA6,P2RX3,PDE4A,OR1E1,TAAR5,OR2L2,OR10J1,OR10D3,OBP2B,TAS2R14,VN1R1,RTP4,OR13A1,OR4C15,OR4A5,OR12D3,CALHM3,OR52M1,OR5P2,OR4L1,OR7D4,OR1M1,OR10J5,OR6P1,OR2Y1,OR10A5,OR10G8,OR4S1,TAS2R39,OR10AG1,OR8D4,OR2W3,OR51I1,OR5W2,OR5T3,OR5AN1,OR2AK2,OR5C1,OR6C65	40/533
2_Member	GO Biological Processes	GO:0009593	detection of chemical stimulus	-7.0752	-3.69218	563,765,846,8387,26246,26476,26497,50840,64108,64581,79290,81309,81318,81797,119772,120065,122742,125958,125963,127385,128366,134083,144124,219869,256148,259285,282770,338662,343171,390063,390148,390154,390195,391191,392391,403282	AZGP1,CA6,CASR,OR1E1,OR2L2,OR10J1,OR10D3,TAS2R14,RTP4,CLEC7A,OR13A1,OR4C15,OR4A5,OR12D3,OR52M1,OR5P2,OR4L1,OR7D4,OR1M1,OR10J5,OR6P1,OR2Y1,OR10A5,OR10G8,OR4S1,TAS2R39,OR10AG1,OR8D4,OR2W3,OR51I1,OR5W2,OR5T3,OR5AN1,OR2AK2,OR5C1,OR6C65	36/511
2_Member	GO Biological Processes	GO:0050907	detection of chemical stimulus involved in sensory perception	-6.79327	-3.52804	563,765,8387,26246,26476,26497,50840,64108,79290,81309,81318,81797,119772,120065,122742,125958,125963,127385,128366,134083,144124,219869,256148,259285,282770,338662,343171,390063,390148,390154,390195,391191,392391,403282	AZGP1,CA6,OR1E1,OR2L2,OR10J1,OR10D3,TAS2R14,RTP4,OR13A1,OR4C15,OR4A5,OR12D3,OR52M1,OR5P2,OR4L1,OR7D4,OR1M1,OR10J5,OR6P1,OR2Y1,OR10A5,OR10G8,OR4S1,TAS2R39,OR10AG1,OR8D4,OR2W3,OR51I1,OR5W2,OR5T3,OR5AN1,OR2AK2,OR5C1,OR6C65	34/479
2_Member	KEGG Pathway	hsa04740	Olfactory transduction	-6.38455	-3.16783	816,5997,8387,26246,26476,26497,57101,79290,81309,81318,81797,119772,120065,122742,125958,125963,127385,128366,134083,144124,219869,256148,282770,338662,343171,390063,390148,390154,390195,391191,392391,403282	CAMK2B,RGS2,OR1E1,OR2L2,OR10J1,OR10D3,ANO2,OR13A1,OR4C15,OR4A5,OR12D3,OR52M1,OR5P2,OR4L1,OR7D4,OR1M1,OR10J5,OR6P1,OR2Y1,OR10A5,OR10G8,OR4S1,OR10AG1,OR8D4,OR2W3,OR51I1,OR5W2,OR5T3,OR5AN1,OR2AK2,OR5C1,OR6C65	32/453
2_Member	Reactome Gene Sets	R-HSA-381753	Olfactory Signaling Pathway	-6.36611	-3.16783	8387,26246,26476,57101,79290,81309,81318,81797,119772,120065,122742,125958,125963,127385,128366,134083,144124,219869,256148,282770,338662,343171,390063,390148,390154,390195,391191,392391,403282	OR1E1,OR2L2,OR10J1,ANO2,OR13A1,OR4C15,OR4A5,OR12D3,OR52M1,OR5P2,OR4L1,OR7D4,OR1M1,OR10J5,OR6P1,OR2Y1,OR10A5,OR10G8,OR4S1,OR10AG1,OR8D4,OR2W3,OR51I1,OR5W2,OR5T3,OR5AN1,OR2AK2,OR5C1,OR6C65	29/387
2_Member	Reactome Gene Sets	R-HSA-9752946	Expression and translocation of olfactory receptors	-6.04617	-2.95704	8387,26246,26476,79290,81309,81318,81797,119772,120065,122742,125958,125963,127385,128366,134083,144124,219869,256148,282770,338662,343171,390063,390148,390154,390195,391191,392391,403282	OR1E1,OR2L2,OR10J1,OR13A1,OR4C15,OR4A5,OR12D3,OR52M1,OR5P2,OR4L1,OR7D4,OR1M1,OR10J5,OR6P1,OR2Y1,OR10A5,OR10G8,OR4S1,OR10AG1,OR8D4,OR2W3,OR51I1,OR5W2,OR5T3,OR5AN1,OR2AK2,OR5C1,OR6C65	28/379
2_Member	GO Biological Processes	GO:0007608	sensory perception of smell	-5.833	-2.85032	5141,8387,26246,26476,26497,29989,79290,81309,81318,81797,119772,120065,122742,125958,125963,127385,128366,134083,144124,219869,256148,282770,338662,343171,390063,390148,390154,390195,391191,392391,403282	PDE4A,OR1E1,OR2L2,OR10J1,OR10D3,OBP2B,OR13A1,OR4C15,OR4A5,OR12D3,OR52M1,OR5P2,OR4L1,OR7D4,OR1M1,OR10J5,OR6P1,OR2Y1,OR10A5,OR10G8,OR4S1,OR10AG1,OR8D4,OR2W3,OR51I1,OR5W2,OR5T3,OR5AN1,OR2AK2,OR5C1,OR6C65	31/457
2_Member	GO Biological Processes	GO:0050911	detection of chemical stimulus involved in sensory perception of smell	-5.42866	-2.61573	8387,26246,26476,26497,79290,81309,81318,81797,119772,120065,122742,125958,125963,127385,128366,134083,144124,219869,256148,282770,338662,343171,390063,390148,390154,390195,391191,392391,403282	OR1E1,OR2L2,OR10J1,OR10D3,OR13A1,OR4C15,OR4A5,OR12D3,OR52M1,OR5P2,OR4L1,OR7D4,OR1M1,OR10J5,OR6P1,OR2Y1,OR10A5,OR10G8,OR4S1,OR10AG1,OR8D4,OR2W3,OR51I1,OR5W2,OR5T3,OR5AN1,OR2AK2,OR5C1,OR6C65	29/431
3_Summary	GO Biological Processes	GO:1901615	organic hydroxy compound metabolic process	-9.8086	-5.94131	19,220,239,351,538,847,1066,1576,1582,1591,2222,2638,2805,4129,4597,4923,5092,5321,5444,6526,6528,6652,6715,6818,6820,7299,8435,8542,8644,8867,9627,10404,26031,27329,29881,29968,121214,125981,256356,340595,1555,3283,93517	ABCA1,ALDH1A3,ALOX12,APP,ATP7A,CAT,CES1,CYP3A4,CYP8B1,CYP24A1,FDFT1,GC,GOT1,MAOB,MVD,NTSR1,PCBD1,PLA2G4A,PON1,SLC5A3,SLC5A5,SORD,SRD5A1,SULT1A3,SULT2B1,TYR,SOAT2,APOL1,AKR1C3,SYNJ1,SNCAIP,CPQ,OSBPL3,ANGPTL3,NPC1L1,PSAT1,SDR9C7,ACER1,GK5,RTL4,CYP2B6,HSD3B1,SDR42E1	43/-
3_Member	GO Biological Processes	GO:1901615	organic hydroxy compound metabolic process	-9.8086	-5.94131	19,220,239,351,538,847,1066,1576,1582,1591,2222,2638,2805,4129,4597,4923,5092,5321,5444,6526,6528,6652,6715,6818,6820,7299,8435,8542,8644,8867,9627,10404,26031,27329,29881,29968,121214,125981,256356,340595	ABCA1,ALDH1A3,ALOX12,APP,ATP7A,CAT,CES1,CYP3A4,CYP8B1,CYP24A1,FDFT1,GC,GOT1,MAOB,MVD,NTSR1,PCBD1,PLA2G4A,PON1,SLC5A3,SLC5A5,SORD,SRD5A1,SULT1A3,SULT2B1,TYR,SOAT2,APOL1,AKR1C3,SYNJ1,SNCAIP,CPQ,OSBPL3,ANGPTL3,NPC1L1,PSAT1,SDR9C7,ACER1,GK5,RTL4	40/483
3_Member	GO Biological Processes	GO:0008202	steroid metabolic process	-7.03659	-3.69218	19,351,847,1066,1555,1576,1582,1591,2222,2638,3283,4597,5444,6715,6818,6820,8435,8542,8644,26031,27329,29881,93517,121214	ABCA1,APP,CAT,CES1,CYP2B6,CYP3A4,CYP8B1,CYP24A1,FDFT1,GC,HSD3B1,MVD,PON1,SRD5A1,SULT1A3,SULT2B1,SOAT2,APOL1,AKR1C3,OSBPL3,ANGPTL3,NPC1L1,SDR42E1,SDR9C7	24/259
3_Member	GO Biological Processes	GO:0006066	alcohol metabolic process	-6.30807	-3.13974	19,220,351,847,1066,1576,2222,2805,4597,4923,5092,5321,5444,6526,6652,6818,6820,8435,8542,8644,8867,27329,29881,121214,125981,256356	ABCA1,ALDH1A3,APP,CAT,CES1,CYP3A4,FDFT1,GOT1,MVD,NTSR1,PCBD1,PLA2G4A,PON1,SLC5A3,SORD,SULT1A3,SULT2B1,SOAT2,APOL1,AKR1C3,SYNJ1,ANGPTL3,NPC1L1,SDR9C7,ACER1,GK5	26/325
3_Member	GO Biological Processes	GO:0016125	sterol metabolic process	-4.99278	-2.36022	19,351,847,1066,1576,1582,2222,4597,5444,6820,8435,8542,27329,29881	ABCA1,APP,CAT,CES1,CYP3A4,CYP8B1,FDFT1,MVD,PON1,SULT2B1,SOAT2,APOL1,ANGPTL3,NPC1L1	14/133
3_Member	GO Biological Processes	GO:0008203	cholesterol metabolic process	-4.85379	-2.24975	19,351,847,1066,1576,2222,4597,5444,6820,8435,8542,27329,29881	ABCA1,APP,CAT,CES1,CYP3A4,FDFT1,MVD,PON1,SULT2B1,SOAT2,APOL1,ANGPTL3,NPC1L1	13/119
3_Member	GO Biological Processes	GO:1902652	secondary alcohol metabolic process	-4.44218	-2.02719	19,351,847,1066,1576,2222,4597,5444,6820,8435,8542,27329,29881	ABCA1,APP,CAT,CES1,CYP3A4,FDFT1,MVD,PON1,SULT2B1,SOAT2,APOL1,ANGPTL3,NPC1L1	13/130
3_Member	GO Biological Processes	GO:1901617	organic hydroxy compound biosynthetic process	-3.7606	-1.60371	239,1066,1576,1582,2222,2805,4597,5092,7299,8644,26031,29881,29968,125981	ALOX12,CES1,CYP3A4,CYP8B1,FDFT1,GOT1,MVD,PCBD1,TYR,AKR1C3,OSBPL3,NPC1L1,PSAT1,ACER1	14/172
3_Member	GO Biological Processes	GO:0006694	steroid biosynthetic process	-3.67725	-1.55555	1066,1576,1582,2222,3283,4597,6715,8644,26031,29881,93517	CES1,CYP3A4,CYP8B1,FDFT1,HSD3B1,MVD,SRD5A1,AKR1C3,OSBPL3,NPC1L1,SDR42E1	11/115
3_Member	GO Biological Processes	GO:0046165	alcohol biosynthetic process	-2.53029	-0.883982	1066,1576,2222,2805,4597,5092,29881,125981	CES1,CYP3A4,FDFT1,GOT1,MVD,PCBD1,NPC1L1,ACER1	8/93
4_Summary	Canonical Pathways	M5884	NABA CORE MATRISOME	-7.74722	-4.2479	632,1281,1289,1308,1462,1755,2201,2331,3381,3483,3484,3910,3912,3918,4147,5553,6586,6695,7059,8404,27283,27286,50939,84870,115908,340419	BGLAP,COL3A1,COL5A1,COL17A1,VCAN,DMBT1,FBN2,FMOD,IBSP,IGFALS,IGFBP1,LAMA4,LAMB1,LAMC2,MATN2,PRG2,SLIT3,SPOCK1,THBS3,SPARCL1,TINAG,SRPX2,IMPG2,RSPO3,CTHRC1,RSPO2	26/-
4_Member	Canonical Pathways	M5884	NABA CORE MATRISOME	-7.74722	-4.2479	632,1281,1289,1308,1462,1755,2201,2331,3381,3483,3484,3910,3912,3918,4147,5553,6586,6695,7059,8404,27283,27286,50939,84870,115908,340419	BGLAP,COL3A1,COL5A1,COL17A1,VCAN,DMBT1,FBN2,FMOD,IBSP,IGFALS,IGFBP1,LAMA4,LAMB1,LAMC2,MATN2,PRG2,SLIT3,SPOCK1,THBS3,SPARCL1,TINAG,SRPX2,IMPG2,RSPO3,CTHRC1,RSPO2	26/275
4_Member	Canonical Pathways	M3008	NABA ECM GLYCOPROTEINS	-5.38309	-2.60128	632,1755,2201,3381,3483,3484,3910,3912,3918,4147,6586,7059,8404,27283,27286,84870,115908,340419	BGLAP,DMBT1,FBN2,IBSP,IGFALS,IGFBP1,LAMA4,LAMB1,LAMC2,MATN2,SLIT3,THBS3,SPARCL1,TINAG,SRPX2,RSPO3,CTHRC1,RSPO2	18/196
5_Summary	Reactome Gene Sets	R-HSA-381426	Regulation of Insulin-like Growth Factor (IGF) transport and uptake by Insulin-like Growth Factor Binding Proteins (IGFBPs)	-7.55351	-4.11219	351,354,1356,1462,2719,3483,3484,3698,3816,3912,5265,5340,5624,7018,8404,8542,54757	APP,KLK3,CP,VCAN,GPC3,IGFALS,IGFBP1,ITIH2,KLK1,LAMB1,SERPINA1,PLG,PROC,TF,SPARCL1,APOL1,FAM20A	17/-
5_Member	Reactome Gene Sets	R-HSA-381426	Regulation of Insulin-like Growth Factor (IGF) transport and uptake by Insulin-like Growth Factor Binding Proteins (IGFBPs)	-7.55351	-4.11219	351,354,1356,1462,2719,3483,3484,3698,3816,3912,5265,5340,5624,7018,8404,8542,54757	APP,KLK3,CP,VCAN,GPC3,IGFALS,IGFBP1,ITIH2,KLK1,LAMB1,SERPINA1,PLG,PROC,TF,SPARCL1,APOL1,FAM20A	17/125
5_Member	Reactome Gene Sets	R-HSA-8957275	Post-translational protein phosphorylation	-5.31916	-2.57426	351,1356,1462,2719,3484,3698,3912,5265,5624,7018,8404,8542,54757	APP,CP,VCAN,GPC3,IGFBP1,ITIH2,LAMB1,SERPINA1,PROC,TF,SPARCL1,APOL1,FAM20A	13/108
6_Summary	Reactome Gene Sets	R-HSA-1474244	Extracellular matrix organization	-6.98479	-3.68177	101,351,780,836,960,1281,1289,1308,1462,2201,2331,3381,3673,3910,3912,3918,4321,5340,5351,5644,8515,8516,9378,11095,27302,164656,538,4147,50939,84947,90993,124056	ADAM8,APP,DDR1,CASP3,CD44,COL3A1,COL5A1,COL17A1,VCAN,FBN2,FMOD,IBSP,ITGA2,LAMA4,LAMB1,LAMC2,MMP12,PLG,PLOD1,PRSS1,ITGA10,ITGA8,NRXN1,ADAMTS8,BMP10,TMPRSS6,ATP7A,MATN2,IMPG2,SERAC1,CREB3L1,NOXO1	32/-
6_Member	Reactome Gene Sets	R-HSA-1474244	Extracellular matrix organization	-6.98479	-3.68177	101,351,780,836,960,1281,1289,1308,1462,2201,2331,3381,3673,3910,3912,3918,4321,5340,5351,5644,8515,8516,9378,11095,27302,164656	ADAM8,APP,DDR1,CASP3,CD44,COL3A1,COL5A1,COL17A1,VCAN,FBN2,FMOD,IBSP,ITGA2,LAMA4,LAMB1,LAMC2,MMP12,PLG,PLOD1,PRSS1,ITGA10,ITGA8,NRXN1,ADAMTS8,BMP10,TMPRSS6	26/300
6_Member	Reactome Gene Sets	R-HSA-1474228	Degradation of the extracellular matrix	-4.73748	-2.17122	101,836,960,1281,1289,1308,2201,3912,3918,4321,5340,5644,11095,164656	ADAM8,CASP3,CD44,COL3A1,COL5A1,COL17A1,FBN2,LAMB1,LAMC2,MMP12,PLG,PRSS1,ADAMTS8,TMPRSS6	14/140
6_Member	GO Biological Processes	GO:0030198	extracellular matrix organization	-4.40264	-1.99774	101,351,538,1281,1289,1308,2331,3381,3673,4147,4321,5340,5644,8516,11095,50939,84947,90993,124056,164656	ADAM8,APP,ATP7A,COL3A1,COL5A1,COL17A1,FMOD,IBSP,ITGA2,MATN2,MMP12,PLG,PRSS1,ITGA8,ADAMTS8,IMPG2,SERAC1,CREB3L1,NOXO1,TMPRSS6	20/275
6_Member	GO Biological Processes	GO:0043062	extracellular structure organization	-4.38046	-1.98525	101,351,538,1281,1289,1308,2331,3381,3673,4147,4321,5340,5644,8516,11095,50939,84947,90993,124056,164656	ADAM8,APP,ATP7A,COL3A1,COL5A1,COL17A1,FMOD,IBSP,ITGA2,MATN2,MMP12,PLG,PRSS1,ITGA8,ADAMTS8,IMPG2,SERAC1,CREB3L1,NOXO1,TMPRSS6	20/276
6_Member	GO Biological Processes	GO:0045229	external encapsulating structure organization	-4.35841	-1.97704	101,351,538,1281,1289,1308,2331,3381,3673,4147,4321,5340,5644,8516,11095,50939,84947,90993,124056,164656	ADAM8,APP,ATP7A,COL3A1,COL5A1,COL17A1,FMOD,IBSP,ITGA2,MATN2,MMP12,PLG,PRSS1,ITGA8,ADAMTS8,IMPG2,SERAC1,CREB3L1,NOXO1,TMPRSS6	20/277
6_Member	GO Biological Processes	GO:0022617	extracellular matrix disassembly	-2.93095	-1.10637	101,4321,5340,5644,124056,164656	ADAM8,MMP12,PLG,PRSS1,NOXO1,TMPRSS6	6/46
7_Summary	GO Biological Processes	GO:0032655	regulation of interleukin-12 production	-6.13777	-2.99748	54,1240,3458,3593,3620,4050,4210,6504,10859,64581,149233,101,284,861,960,2185,3071,3169,3381,3673,3912,5881,6347,6366,6375,7264,8600,9308,9655,10076,10125,10519,11151,54518,55083,57492,84466,239,654,836,2302,3440,5340,59341,441864,5321,274,796,816,1462,3981,5624,5789,7520,7852,8756,9253,26230,30812,81501,6647,5553,683,2814,57817,1776,3140,6095,632,2551,3218,4353,4321,10346,55647,58191,201626,354,…	ACP5,CMKLR1,IFNG,IL12B,IDO1,LTB,MEFV,SLAMF1,LILRB1,CLEC7A,IL23R,ADAM8,ANGPT1,RUNX1,CD44,PTK2B,NCKAP1L,FOXA1,IBSP,ITGA2,LAMB1,RAC3,CCL2,CCL21,XCL1,GFUS,TNFSF11,CD83,SOCS5,PTPRU,RASGRP1,CIB1,CORO1A,APBB1IP,KIF26B,ARID1B,MEGF10,ALOX12,BMP6,CASP3,FOXJ1,IFNA2,PLG,TRPV4,TARM1,PLA2G4A,BIN1,CALCA,CAMK2B,VCAN,LIG4,PROC,PTPRD,XRCC5,CXCR4,ADAM7,NUMBL,TIAM2,SOX8,DCSTAMP,SOD1,PRG2,BST1,GP5,HAMP,DNASE1L3,MR1,R…	79/-
7_Member	GO Biological Processes	GO:0032655	regulation of interleukin-12 production	-6.13777	-2.99748	54,1240,3458,3593,3620,4050,4210,6504,10859,64581,149233	ACP5,CMKLR1,IFNG,IL12B,IDO1,LTB,MEFV,SLAMF1,LILRB1,CLEC7A,IL23R	11/64
7_Member	GO Biological Processes	GO:0045785	positive regulation of cell adhesion	-5.23186	-2.53091	101,284,861,960,2185,3071,3169,3381,3458,3593,3673,3912,5881,6347,6366,6375,6504,7264,8600,9308,9655,10076,10125,10519,10859,11151,54518,55083,57492,84466,149233	ADAM8,ANGPT1,RUNX1,CD44,PTK2B,NCKAP1L,FOXA1,IBSP,IFNG,IL12B,ITGA2,LAMB1,RAC3,CCL2,CCL21,XCL1,SLAMF1,GFUS,TNFSF11,CD83,SOCS5,PTPRU,RASGRP1,CIB1,LILRB1,CORO1A,APBB1IP,KIF26B,ARID1B,MEGF10,IL23R	31/489
7_Member	GO Biological Processes	GO:0022407	regulation of cell-cell adhesion	-4.98863	-2.36022	101,239,654,836,861,960,2302,3071,3169,3440,3458,3593,3620,5340,6347,6366,6375,6504,8600,9308,9655,10076,10125,10859,11151,55083,57492,59341,84466,149233,441864	ADAM8,ALOX12,BMP6,CASP3,RUNX1,CD44,FOXJ1,NCKAP1L,FOXA1,IFNA2,IFNG,IL12B,IDO1,PLG,CCL2,CCL21,XCL1,SLAMF1,TNFSF11,CD83,SOCS5,PTPRU,RASGRP1,LILRB1,CORO1A,KIF26B,ARID1B,TRPV4,MEGF10,IL23R,TARM1	31/503
7_Member	GO Biological Processes	GO:0022409	positive regulation of cell-cell adhesion	-4.20992	-1.8867	101,861,960,3071,3169,3458,3593,6347,6366,6375,6504,8600,9308,9655,10076,10125,10859,11151,55083,57492,84466,149233	ADAM8,RUNX1,CD44,NCKAP1L,FOXA1,IFNG,IL12B,CCL2,CCL21,XCL1,SLAMF1,TNFSF11,CD83,SOCS5,PTPRU,RASGRP1,LILRB1,CORO1A,KIF26B,ARID1B,MEGF10,IL23R	22/330
7_Member	GO Biological Processes	GO:0002827	positive regulation of T-helper 1 type immune response	-4.11945	-1.82036	3593,5321,6375,6504,149233	IL12B,PLA2G4A,XCL1,SLAMF1,IL23R	5/18
7_Member	GO Biological Processes	GO:0002825	regulation of T-helper 1 type immune response	-3.89198	-1.67467	3593,5321,6375,6504,9655,149233	IL12B,PLA2G4A,XCL1,SLAMF1,SOCS5,IL23R	6/31
7_Member	GO Biological Processes	GO:2000516	positive regulation of CD4-positive, alpha-beta T cell activation	-3.70058	-1.56176	3071,3458,3593,6375,9308,9655,149233	NCKAP1L,IFNG,IL12B,XCL1,CD83,SOCS5,IL23R	7/47
7_Member	GO Biological Processes	GO:0010720	positive regulation of cell development	-3.69561	-1.56176	101,274,796,816,861,1462,3071,3458,3593,3981,5624,5789,7520,7852,8600,8756,9253,9308,9655,10125,26230,30812,57492,64581,81501,149233	ADAM8,BIN1,CALCA,CAMK2B,RUNX1,VCAN,NCKAP1L,IFNG,IL12B,LIG4,PROC,PTPRD,XRCC5,CXCR4,TNFSF11,ADAM7,NUMBL,CD83,SOCS5,RASGRP1,TIAM2,SOX8,ARID1B,CLEC7A,DCSTAMP,IL23R	26/459
7_Member	GO Biological Processes	GO:2000514	regulation of CD4-positive, alpha-beta T cell activation	-3.63435	-1.52254	861,3071,3458,3593,6375,9308,9655,149233,441864	RUNX1,NCKAP1L,IFNG,IL12B,XCL1,CD83,SOCS5,IL23R,TARM1	9/80
7_Member	GO Biological Processes	GO:0050863	regulation of T cell activation	-3.59985	-1.50504	101,836,861,2302,3071,3440,3458,3593,3620,6347,6366,6375,6504,6647,8600,9308,9655,10125,10859,11151,57492,149233,441864	ADAM8,CASP3,RUNX1,FOXJ1,NCKAP1L,IFNA2,IFNG,IL12B,IDO1,CCL2,CCL21,XCL1,SLAMF1,SOD1,TNFSF11,CD83,SOCS5,RASGRP1,LILRB1,CORO1A,ARID1B,IL23R,TARM1	23/389
7_Member	GO Biological Processes	GO:1903037	regulation of leukocyte cell-cell adhesion	-3.59985	-1.50504	101,836,861,960,2302,3071,3440,3458,3593,3620,6347,6366,6375,6504,8600,9308,9655,10125,10859,11151,57492,149233,441864	ADAM8,CASP3,RUNX1,CD44,FOXJ1,NCKAP1L,IFNA2,IFNG,IL12B,IDO1,CCL2,CCL21,XCL1,SLAMF1,TNFSF11,CD83,SOCS5,RASGRP1,LILRB1,CORO1A,ARID1B,IL23R,TARM1	23/389
7_Member	GO Biological Processes	GO:0032653	regulation of interleukin-10 production	-3.55974	-1.48484	3593,3620,5553,6375,9308,10859,64581,149233	IL12B,IDO1,PRG2,XCL1,CD83,LILRB1,CLEC7A,IL23R	8/65
7_Member	GO Biological Processes	GO:0032693	negative regulation of interleukin-10 production	-3.48009	-1.4398	3593,3620,5553,10859,149233	IL12B,IDO1,PRG2,LILRB1,IL23R	5/24
7_Member	GO Biological Processes	GO:0043372	positive regulation of CD4-positive, alpha-beta T cell differentiation	-3.38512	-1.38637	3071,3458,3593,9308,9655,149233	NCKAP1L,IFNG,IL12B,CD83,SOCS5,IL23R	6/38
7_Member	GO Biological Processes	GO:0050870	positive regulation of T cell activation	-3.35139	-1.36663	101,861,3071,3458,3593,6347,6366,6375,6504,8600,9308,9655,10125,10859,11151,57492,149233	ADAM8,RUNX1,NCKAP1L,IFNG,IL12B,CCL2,CCL21,XCL1,SLAMF1,TNFSF11,CD83,SOCS5,RASGRP1,LILRB1,CORO1A,ARID1B,IL23R	17/257
7_Member	GO Biological Processes	GO:1903039	positive regulation of leukocyte cell-cell adhesion	-3.34703	-1.36435	101,861,960,3071,3458,3593,6347,6366,6375,6504,8600,9308,9655,10125,10859,11151,57492,149233	ADAM8,RUNX1,CD44,NCKAP1L,IFNG,IL12B,CCL2,CCL21,XCL1,SLAMF1,TNFSF11,CD83,SOCS5,RASGRP1,LILRB1,CORO1A,ARID1B,IL23R	18/281
7_Member	GO Biological Processes	GO:0050867	positive regulation of cell activation	-3.26947	-1.31066	101,683,861,2814,3071,3458,3593,5321,6347,6366,6375,6504,8600,9308,9655,10125,10859,11151,57492,57817,64581,149233	ADAM8,BST1,RUNX1,GP5,NCKAP1L,IFNG,IL12B,PLA2G4A,CCL2,CCL21,XCL1,SLAMF1,TNFSF11,CD83,SOCS5,RASGRP1,LILRB1,CORO1A,ARID1B,HAMP,CLEC7A,IL23R	22/385
7_Member	GO Biological Processes	GO:0046638	positive regulation of alpha-beta T cell differentiation	-3.22155	-1.29378	861,3071,3458,3593,9308,9655,149233	RUNX1,NCKAP1L,IFNG,IL12B,CD83,SOCS5,IL23R	7/56
7_Member	GO Biological Processes	GO:0031341	regulation of cell killing	-3.18728	-1.27423	1776,3071,3140,3458,3593,6375,10125,10859,64581,149233	DNASE1L3,NCKAP1L,MR1,IFNG,IL12B,XCL1,RASGRP1,LILRB1,CLEC7A,IL23R	10/111
7_Member	GO Biological Processes	GO:0046635	positive regulation of alpha-beta T cell activation	-3.17348	-1.26526	861,3071,3458,3593,6375,9308,9655,149233	RUNX1,NCKAP1L,IFNG,IL12B,XCL1,CD83,SOCS5,IL23R	8/74
7_Member	GO Biological Processes	GO:0002696	positive regulation of leukocyte activation	-3.17033	-1.26526	101,683,861,3071,3458,3593,5321,6347,6366,6375,6504,8600,9308,9655,10125,10859,11151,57492,57817,64581,149233	ADAM8,BST1,RUNX1,NCKAP1L,IFNG,IL12B,PLA2G4A,CCL2,CCL21,XCL1,SLAMF1,TNFSF11,CD83,SOCS5,RASGRP1,LILRB1,CORO1A,ARID1B,HAMP,CLEC7A,IL23R	21/366
7_Member	GO Biological Processes	GO:0043370	regulation of CD4-positive, alpha-beta T cell differentiation	-3.12823	-1.23561	861,3071,3458,3593,9308,9655,149233	RUNX1,NCKAP1L,IFNG,IL12B,CD83,SOCS5,IL23R	7/58
7_Member	GO Biological Processes	GO:0032735	positive regulation of interleukin-12 production	-3.08885	-1.20766	3458,3593,3620,4050,64581,149233	IFNG,IL12B,IDO1,LTB,CLEC7A,IL23R	6/43
7_Member	GO Biological Processes	GO:0046634	regulation of alpha-beta T cell activation	-3.0093	-1.16182	861,3071,3458,3593,6375,9308,9655,10859,149233,441864	RUNX1,NCKAP1L,IFNG,IL12B,XCL1,CD83,SOCS5,LILRB1,IL23R,TARM1	10/117
7_Member	GO Biological Processes	GO:0002763	positive regulation of myeloid leukocyte differentiation	-2.91194	-1.0941	796,861,3458,3593,8600,81501,149233	CALCA,RUNX1,IFNG,IL12B,TNFSF11,DCSTAMP,IL23R	7/63
7_Member	GO Biological Processes	GO:0051251	positive regulation of lymphocyte activation	-2.91089	-1.0941	101,683,861,3071,3458,3593,6347,6366,6375,6504,8600,9308,9655,10125,10859,11151,57492,64581,149233	ADAM8,BST1,RUNX1,NCKAP1L,IFNG,IL12B,CCL2,CCL21,XCL1,SLAMF1,TNFSF11,CD83,SOCS5,RASGRP1,LILRB1,CORO1A,ARID1B,CLEC7A,IL23R	19/332
7_Member	GO Biological Processes	GO:0045580	regulation of T cell differentiation	-2.88974	-1.08354	101,861,2302,3071,3440,3458,3593,6647,9308,9655,10125,57492,149233	ADAM8,RUNX1,FOXJ1,NCKAP1L,IFNA2,IFNG,IL12B,SOD1,CD83,SOCS5,RASGRP1,ARID1B,IL23R	13/187
7_Member	GO Biological Processes	GO:0045582	positive regulation of T cell differentiation	-2.87044	-1.08112	101,861,3071,3458,3593,9308,9655,10125,57492,149233	ADAM8,RUNX1,NCKAP1L,IFNG,IL12B,CD83,SOCS5,RASGRP1,ARID1B,IL23R	10/122
7_Member	GO Biological Processes	GO:0002694	regulation of leukocyte activation	-2.83242	-1.05415	101,683,836,861,2302,3071,3440,3458,3593,3620,5321,6095,6347,6366,6375,6504,6647,8600,9308,9655,10125,10859,11151,57492,57817,64581,149233,441864	ADAM8,BST1,CASP3,RUNX1,FOXJ1,NCKAP1L,IFNA2,IFNG,IL12B,IDO1,PLA2G4A,RORA,CCL2,CCL21,XCL1,SLAMF1,SOD1,TNFSF11,CD83,SOCS5,RASGRP1,LILRB1,CORO1A,ARID1B,HAMP,CLEC7A,IL23R,TARM1	28/581
7_Member	GO Biological Processes	GO:0050865	regulation of cell activation	-2.81867	-1.04663	101,239,683,836,861,2302,2814,3071,3440,3458,3593,3620,5321,6095,6347,6366,6375,6504,6647,8600,9308,9655,10125,10859,11151,57492,57817,64581,149233,441864	ADAM8,ALOX12,BST1,CASP3,RUNX1,FOXJ1,GP5,NCKAP1L,IFNA2,IFNG,IL12B,IDO1,PLA2G4A,RORA,CCL2,CCL21,XCL1,SLAMF1,SOD1,TNFSF11,CD83,SOCS5,RASGRP1,LILRB1,CORO1A,ARID1B,HAMP,CLEC7A,IL23R,TARM1	30/639
7_Member	GO Biological Processes	GO:0045637	regulation of myeloid cell differentiation	-2.75968	-1.01227	632,796,861,2185,2551,3071,3218,3458,3593,8600,10519,10859,81501,149233	BGLAP,CALCA,RUNX1,PTK2B,GABPA,NCKAP1L,HOXB8,IFNG,IL12B,TNFSF11,CIB1,LILRB1,DCSTAMP,IL23R	14/217
7_Member	GO Biological Processes	GO:1902107	positive regulation of leukocyte differentiation	-2.74676	-1.01227	101,796,861,3071,3458,3593,8600,9308,9655,10125,57492,81501,149233	ADAM8,CALCA,RUNX1,NCKAP1L,IFNG,IL12B,TNFSF11,CD83,SOCS5,RASGRP1,ARID1B,DCSTAMP,IL23R	13/194
7_Member	GO Biological Processes	GO:1903708	positive regulation of hemopoiesis	-2.74676	-1.01227	101,796,861,3071,3458,3593,8600,9308,9655,10125,57492,81501,149233	ADAM8,CALCA,RUNX1,NCKAP1L,IFNG,IL12B,TNFSF11,CD83,SOCS5,RASGRP1,ARID1B,DCSTAMP,IL23R	13/194
7_Member	GO Biological Processes	GO:0001914	regulation of T cell mediated cytotoxicity	-2.69463	-0.990696	3071,3140,3593,6375,10859,149233	NCKAP1L,MR1,IL12B,XCL1,LILRB1,IL23R	6/51
7_Member	GO Biological Processes	GO:1903706	regulation of hemopoiesis	-2.69307	-0.990132	101,632,796,861,2185,2302,2551,3071,3218,3440,3458,3593,6647,8600,9308,9655,10125,10519,10859,57492,81501,149233	ADAM8,BGLAP,CALCA,RUNX1,PTK2B,FOXJ1,GABPA,NCKAP1L,HOXB8,IFNA2,IFNG,IL12B,SOD1,TNFSF11,CD83,SOCS5,RASGRP1,CIB1,LILRB1,ARID1B,DCSTAMP,IL23R	22/427
7_Member	GO Biological Processes	GO:0051249	regulation of lymphocyte activation	-2.66508	-0.971111	101,683,836,861,2302,3071,3440,3458,3593,3620,6347,6366,6375,6504,6647,8600,9308,9655,10125,10859,11151,57492,64581,149233,441864	ADAM8,BST1,CASP3,RUNX1,FOXJ1,NCKAP1L,IFNA2,IFNG,IL12B,IDO1,CCL2,CCL21,XCL1,SLAMF1,SOD1,TNFSF11,CD83,SOCS5,RASGRP1,LILRB1,CORO1A,ARID1B,CLEC7A,IL23R,TARM1	25/512
7_Member	Canonical Pathways	M196	PID IL23 PATHWAY	-2.59009	-0.925108	3458,3593,4353,6347,149233	IFNG,IL12B,MPO,CCL2,IL23R	5/37
7_Member	GO Biological Processes	GO:0045670	regulation of osteoclast differentiation	-2.57374	-0.911476	632,796,3458,3593,8600,10859,149233	BGLAP,CALCA,IFNG,IL12B,TNFSF11,LILRB1,IL23R	7/72
7_Member	GO Biological Processes	GO:1902105	regulation of leukocyte differentiation	-2.54848	-0.894263	101,632,796,861,2302,3071,3440,3458,3593,6647,8600,9308,9655,10125,10859,57492,81501,149233	ADAM8,BGLAP,CALCA,RUNX1,FOXJ1,NCKAP1L,IFNA2,IFNG,IL12B,SOD1,TNFSF11,CD83,SOCS5,RASGRP1,LILRB1,ARID1B,DCSTAMP,IL23R	18/331
7_Member	GO Biological Processes	GO:0045621	positive regulation of lymphocyte differentiation	-2.49828	-0.861476	101,861,3071,3458,3593,9308,9655,10125,57492,149233	ADAM8,RUNX1,NCKAP1L,IFNG,IL12B,CD83,SOCS5,RASGRP1,ARID1B,IL23R	10/137
7_Member	GO Biological Processes	GO:0046637	regulation of alpha-beta T cell differentiation	-2.44089	-0.824829	861,3071,3458,3593,9308,9655,149233	RUNX1,NCKAP1L,IFNG,IL12B,CD83,SOCS5,IL23R	7/76
7_Member	GO Biological Processes	GO:0001910	regulation of leukocyte mediated cytotoxicity	-2.4174	-0.811765	1776,3071,3140,3593,6375,10125,10859,149233	DNASE1L3,NCKAP1L,MR1,IL12B,XCL1,RASGRP1,LILRB1,IL23R	8/97
7_Member	GO Biological Processes	GO:0031343	positive regulation of cell killing	-2.40913	-0.808017	3140,3458,3593,6375,10125,64581,149233	MR1,IFNG,IL12B,XCL1,RASGRP1,CLEC7A,IL23R	7/77
7_Member	GO Biological Processes	GO:0050691	regulation of defense response to virus by host	-2.30148	-0.744866	3593,4321,10346,10859,149233	IL12B,MMP12,TRIM22,LILRB1,IL23R	5/43
7_Member	GO Biological Processes	GO:0045619	regulation of lymphocyte differentiation	-2.29562	-0.743256	101,861,2302,3071,3440,3458,3593,6647,9308,9655,10125,57492,149233	ADAM8,RUNX1,FOXJ1,NCKAP1L,IFNA2,IFNG,IL12B,SOD1,CD83,SOCS5,RASGRP1,ARID1B,IL23R	13/219
7_Member	GO Biological Processes	GO:0002709	regulation of T cell mediated immunity	-2.25973	-0.722172	3071,3140,3440,3593,6375,6504,10859,149233	NCKAP1L,MR1,IFNA2,IL12B,XCL1,SLAMF1,LILRB1,IL23R	8/103
7_Member	GO Biological Processes	GO:0002822	regulation of adaptive immune response based on somatic recombination of immune receptors built from immunoglobulin superfamily domains	-2.22925	-0.703064	2302,3071,3140,3440,3593,5321,6375,6504,9655,10859,64581,149233	FOXJ1,NCKAP1L,MR1,IFNA2,IL12B,PLA2G4A,XCL1,SLAMF1,SOCS5,LILRB1,CLEC7A,IL23R	12/198
7_Member	GO Biological Processes	GO:0032725	positive regulation of granulocyte macrophage colony-stimulating factor production	-2.19981	-0.688948	3593,10125,149233	IL12B,RASGRP1,IL23R	3/15
7_Member	GO Biological Processes	GO:0002761	regulation of myeloid leukocyte differentiation	-2.19565	-0.687558	632,796,861,3458,3593,8600,10859,81501,149233	BGLAP,CALCA,RUNX1,IFNG,IL12B,TNFSF11,LILRB1,DCSTAMP,IL23R	9/128
7_Member	GO Biological Processes	GO:0045672	positive regulation of osteoclast differentiation	-2.19183	-0.686895	3458,3593,8600,149233	IFNG,IL12B,TNFSF11,IL23R	4/29
7_Member	GO Biological Processes	GO:0034341	response to type II interferon	-2.18568	-0.682005	3458,3593,4210,6347,55647,58191,149233,201626	IFNG,IL12B,MEFV,CCL2,RAB20,CXCL16,IL23R,PDE12	8/106
7_Member	GO Biological Processes	GO:0045639	positive regulation of myeloid cell differentiation	-2.18568	-0.682005	796,861,3071,3458,3593,8600,81501,149233	CALCA,RUNX1,NCKAP1L,IFNG,IL12B,TNFSF11,DCSTAMP,IL23R	8/106
7_Member	GO Biological Processes	GO:0002230	positive regulation of defense response to virus by host	-2.08743	-0.61866	3593,10346,10859,149233	IL12B,TRIM22,LILRB1,IL23R	4/31
7_Member	GO Biological Processes	GO:0002697	regulation of immune effector process	-2.08195	-0.614612	54,284,354,1776,2302,3071,3140,3440,3458,3593,5553,6375,6504,9655,10125,10859,51704,64581,149233	ACP5,ANGPT1,KLK3,DNASE1L3,FOXJ1,NCKAP1L,MR1,IFNA2,IFNG,IL12B,PRG2,XCL1,SLAMF1,SOCS5,RASGRP1,LILRB1,GPRC5B,CLEC7A,IL23R	19/396
8_Summary	WikiPathways	WP2882	Nuclear receptors meta pathway	-6.05198	-2.95704	241,1066,1555,1576,1582,2948,3458,3484,3593,5265,5997,6319,6347,6526,6528,6667,7039,8436,8648,8714,27286,64241,81031,340024,387509	ALOX5AP,CES1,CYP2B6,CYP3A4,CYP8B1,GSTM4,IFNG,IGFBP1,IL12B,SERPINA1,RGS2,SCD,CCL2,SLC5A3,SLC5A5,SP1,TGFA,CAVIN2,NCOA1,ABCC3,SRPX2,ABCG8,SLC2A10,SLC6A19,GPR153	25/-
8_Member	WikiPathways	WP2882	Nuclear receptors meta pathway	-6.05198	-2.95704	241,1066,1555,1576,1582,2948,3458,3484,3593,5265,5997,6319,6347,6526,6528,6667,7039,8436,8648,8714,27286,64241,81031,340024,387509	ALOX5AP,CES1,CYP2B6,CYP3A4,CYP8B1,GSTM4,IFNG,IGFBP1,IL12B,SERPINA1,RGS2,SCD,CCL2,SLC5A3,SLC5A5,SP1,TGFA,CAVIN2,NCOA1,ABCC3,SRPX2,ABCG8,SLC2A10,SLC6A19,GPR153	25/314
9_Summary	GO Biological Processes	GO:0046903	secretion	-5.97219	-2.90654	19,101,286,538,780,846,869,1394,4580,5046,5321,5617,5730,5865,5866,6453,6804,6860,6928,7432,7439,8648,8867,9378,9783,10125,10815,11151,22871,51172,54097,55240,59341,90993,200931,9429,92745,5455,2201,114571	ABCA1,ADAM8,ANK1,ATP7A,DDR1,CASR,CBLN1,CRHR1,MTX1,PCSK6,PLA2G4A,PRL,PTGDS,RAB3B,RAB3IL1,ITSN1,STX1A,SYT4,HNF1B,VIP,BEST1,NCOA1,SYNJ1,NRXN1,RIMS3,RASGRP1,CPLX1,CORO1A,NLGN1,NAGPA,FAM3B,STEAP3,TRPV4,CREB3L1,SLC51A,ABCG2,SLC38A5,POU3F3,FBN2,SLC22A9	40/-
9_Member	GO Biological Processes	GO:0046903	secretion	-5.97219	-2.90654	19,101,286,538,780,846,869,1394,4580,5046,5321,5617,5730,5865,5866,6453,6804,6860,6928,7432,7439,8648,8867,9378,9783,10125,10815,11151,22871,51172,54097,55240,59341,90993,200931	ABCA1,ADAM8,ANK1,ATP7A,DDR1,CASR,CBLN1,CRHR1,MTX1,PCSK6,PLA2G4A,PRL,PTGDS,RAB3B,RAB3IL1,ITSN1,STX1A,SYT4,HNF1B,VIP,BEST1,NCOA1,SYNJ1,NRXN1,RIMS3,RASGRP1,CPLX1,CORO1A,NLGN1,NAGPA,FAM3B,STEAP3,TRPV4,CREB3L1,SLC51A	35/544
9_Member	GO Biological Processes	GO:0032940	secretion by cell	-4.68929	-2.15284	19,101,286,869,1394,5046,5730,5865,5866,6453,6804,6860,6928,7432,7439,8867,9378,9783,10125,10815,11151,22871,51172,54097,55240,59341,90993	ABCA1,ADAM8,ANK1,CBLN1,CRHR1,PCSK6,PTGDS,RAB3B,RAB3IL1,ITSN1,STX1A,SYT4,HNF1B,VIP,BEST1,SYNJ1,NRXN1,RIMS3,RASGRP1,CPLX1,CORO1A,NLGN1,NAGPA,FAM3B,STEAP3,TRPV4,CREB3L1	27/423
9_Member	GO Biological Processes	GO:0140352	export from cell	-4.41934	-2.00943	19,101,286,869,1394,5046,5730,5865,5866,6453,6804,6860,6928,7432,7439,8867,9378,9429,9783,10125,10815,11151,22871,51172,54097,55240,59341,90993,92745	ABCA1,ADAM8,ANK1,CBLN1,CRHR1,PCSK6,PTGDS,RAB3B,RAB3IL1,ITSN1,STX1A,SYT4,HNF1B,VIP,BEST1,SYNJ1,NRXN1,ABCG2,RIMS3,RASGRP1,CPLX1,CORO1A,NLGN1,NAGPA,FAM3B,STEAP3,TRPV4,CREB3L1,SLC38A5	29/488
9_Member	GO Biological Processes	GO:0023061	signal release	-3.86449	-1.65618	19,101,1394,6804,6860,6928,7432,7439,8867,9378,9783,10815,22871,54097,59341	ABCA1,ADAM8,CRHR1,STX1A,SYT4,HNF1B,VIP,BEST1,SYNJ1,NRXN1,RIMS3,CPLX1,NLGN1,FAM3B,TRPV4	15/189
9_Member	GO Biological Processes	GO:0002790	peptide secretion	-3.13435	-1.2371	19,1394,6804,6928,7432,10815,54097,59341	ABCA1,CRHR1,STX1A,HNF1B,VIP,CPLX1,FAM3B,TRPV4	8/75
9_Member	GO Biological Processes	GO:0042886	amide transport	-2.87651	-1.08354	19,1394,5455,6804,6928,7432,9429,10815,54097,59341,92745	ABCA1,CRHR1,POU3F3,STX1A,HNF1B,VIP,ABCG2,CPLX1,FAM3B,TRPV4,SLC38A5	11/143
9_Member	GO Biological Processes	GO:0071692	protein localization to extracellular region	-2.87651	-1.08354	19,869,2201,5865,6804,6928,7432,10815,51172,54097,55240	ABCA1,CBLN1,FBN2,RAB3B,STX1A,HNF1B,VIP,CPLX1,NAGPA,FAM3B,STEAP3	11/143
9_Member	GO Biological Processes	GO:0015833	peptide transport	-2.71278	-0.998797	19,1394,6804,6928,7432,10815,54097,59341	ABCA1,CRHR1,STX1A,HNF1B,VIP,CPLX1,FAM3B,TRPV4	8/87
9_Member	GO Biological Processes	GO:0030072	peptide hormone secretion	-2.6085	-0.934368	1394,6804,6928,7432,10815,54097,59341	CRHR1,STX1A,HNF1B,VIP,CPLX1,FAM3B,TRPV4	7/71
9_Member	GO Biological Processes	GO:0009306	protein secretion	-2.59156	-0.925108	19,869,5865,6804,6928,7432,10815,51172,54097,55240	ABCA1,CBLN1,RAB3B,STX1A,HNF1B,VIP,CPLX1,NAGPA,FAM3B,STEAP3	10/133
9_Member	GO Biological Processes	GO:0035592	establishment of protein localization to extracellular region	-2.52122	-0.877516	19,869,5865,6804,6928,7432,10815,51172,54097,55240	ABCA1,CBLN1,RAB3B,STX1A,HNF1B,VIP,CPLX1,NAGPA,FAM3B,STEAP3	10/136
9_Member	GO Biological Processes	GO:0009914	hormone transport	-2.25973	-0.722172	1394,6804,6928,7432,10815,54097,59341,114571	CRHR1,STX1A,HNF1B,VIP,CPLX1,FAM3B,TRPV4,SLC22A9	8/103
10_Summary	GO Biological Processes	GO:0008283	cell population proliferation	-5.93361	-2.89023	632,780,796,861,931,1281,1950,2122,2185,2246,2719,3439,3440,3593,3620,3664,3981,4361,5017,5455,6095,6504,6928,7031,7039,7299,7520,8600,9253,9928,10125,10622,10859,11151,23493,27302,54820,55239,84466,84666,115908,170302	BGLAP,DDR1,CALCA,RUNX1,MS4A1,COL3A1,EGF,MECOM,PTK2B,FGF1,GPC3,IFNA1,IFNA2,IL12B,IDO1,IRF6,LIG4,MRE11,OVOL1,POU3F3,RORA,SLAMF1,HNF1B,TFF1,TGFA,TYR,XRCC5,TNFSF11,NUMBL,KIF14,RASGRP1,POLR3G,LILRB1,CORO1A,HEY2,BMP10,NDE1,OGFOD1,MEGF10,RETNLB,CTHRC1,ARX	42/-
10_Member	GO Biological Processes	GO:0008283	cell population proliferation	-5.93361	-2.89023	632,780,796,861,931,1281,1950,2122,2185,2246,2719,3439,3440,3593,3620,3664,3981,4361,5017,5455,6095,6504,6928,7031,7039,7299,7520,8600,9253,9928,10125,10622,10859,11151,23493,27302,54820,55239,84466,84666,115908,170302	BGLAP,DDR1,CALCA,RUNX1,MS4A1,COL3A1,EGF,MECOM,PTK2B,FGF1,GPC3,IFNA1,IFNA2,IL12B,IDO1,IRF6,LIG4,MRE11,OVOL1,POU3F3,RORA,SLAMF1,HNF1B,TFF1,TGFA,TYR,XRCC5,TNFSF11,NUMBL,KIF14,RASGRP1,POLR3G,LILRB1,CORO1A,HEY2,BMP10,NDE1,OGFOD1,MEGF10,RETNLB,CTHRC1,ARX	42/719
11_Summary	GO Biological Processes	GO:0032103	positive regulation of response to external stimulus	-5.90249	-2.8803	101,241,351,354,654,836,846,1240,2185,3071,3458,3593,3620,3673,4210,4321,5340,6366,6375,6504,7520,7852,8600,8638,10125,10622,51704,55223,57402,58484,59341,64581,64922,81030,84699,388125,796,960,3440,3588,3700,4776,5265,5731,6347,9415,9734,27202,56169,57413,57817,91807,149233,54,683,1776,5624,6095,6647,9655,9975,25827,861,4050,5553,8710,9308,10859,116337,283420,716,931,3140,3426,4340,5321,89857	ADAM8,ALOX5AP,APP,KLK3,BMP6,CASP3,CASR,CMKLR1,PTK2B,NCKAP1L,IFNG,IL12B,IDO1,ITGA2,MEFV,MMP12,PLG,CCL21,XCL1,SLAMF1,XRCC5,CXCR4,TNFSF11,OASL,RASGRP1,POLR3G,GPRC5B,TRIM62,S100A14,NLRC4,TRPV4,CLEC7A,LRRC19,ZBP1,CREB3L3,C2CD4B,CALCA,CD44,IFNA2,IL10RB,ITIH4,NFATC4,SERPINA1,PTGER1,CCL2,FADS2,HDAC9,C5AR2,GSDMC,TMIGD3,HAMP,MYLK3,IL23R,ACP5,BST1,DNASE1L3,PROC,RORA,SOD1,SOCS5,NR1D2,FBXL2,RUNX1,LTB,PRG2,SER…	77/-
11_Member	GO Biological Processes	GO:0032103	positive regulation of response to external stimulus	-5.90249	-2.8803	101,241,351,354,654,836,846,1240,2185,3071,3458,3593,3620,3673,4210,4321,5340,6366,6375,6504,7520,7852,8600,8638,10125,10622,51704,55223,57402,58484,59341,64581,64922,81030,84699,388125	ADAM8,ALOX5AP,APP,KLK3,BMP6,CASP3,CASR,CMKLR1,PTK2B,NCKAP1L,IFNG,IL12B,IDO1,ITGA2,MEFV,MMP12,PLG,CCL21,XCL1,SLAMF1,XRCC5,CXCR4,TNFSF11,OASL,RASGRP1,POLR3G,GPRC5B,TRIM62,S100A14,NLRC4,TRPV4,CLEC7A,LRRC19,ZBP1,CREB3L3,C2CD4B	36/572
11_Member	GO Biological Processes	GO:0006954	inflammatory response	-5.36723	-2.60128	101,241,351,654,796,836,960,1240,3440,3458,3588,3620,3700,4210,4776,5265,5731,6347,6366,6375,6504,7852,9415,9734,10125,27202,56169,57413,57817,58484,64581,81030,91807,149233,388125	ADAM8,ALOX5AP,APP,BMP6,CALCA,CASP3,CD44,CMKLR1,IFNA2,IFNG,IL10RB,IDO1,ITIH4,MEFV,NFATC4,SERPINA1,PTGER1,CCL2,CCL21,XCL1,SLAMF1,CXCR4,FADS2,HDAC9,RASGRP1,C5AR2,GSDMC,TMIGD3,HAMP,NLRC4,CLEC7A,ZBP1,MYLK3,IL23R,C2CD4B	35/579
11_Member	GO Biological Processes	GO:0050729	positive regulation of inflammatory response	-4.72768	-2.16859	101,241,351,836,3458,3593,3620,4210,8600,51704,58484,59341,81030,84699,388125	ADAM8,ALOX5AP,APP,CASP3,IFNG,IL12B,IDO1,MEFV,TNFSF11,GPRC5B,NLRC4,TRPV4,ZBP1,CREB3L3,C2CD4B	15/159
11_Member	GO Biological Processes	GO:0050727	regulation of inflammatory response	-4.51253	-2.04893	54,101,241,351,683,836,1776,3458,3593,3620,4210,5624,6095,6375,6647,8600,9655,9975,25827,51704,57817,58484,59341,64922,81030,84699,388125	ACP5,ADAM8,ALOX5AP,APP,BST1,CASP3,DNASE1L3,IFNG,IL12B,IDO1,MEFV,PROC,RORA,XCL1,SOD1,TNFSF11,SOCS5,NR1D2,FBXL2,GPRC5B,HAMP,NLRC4,TRPV4,LRRC19,ZBP1,CREB3L3,C2CD4B	27/433
11_Member	GO Biological Processes	GO:0001819	positive regulation of cytokine production	-3.77885	-1.6079	101,351,796,861,3458,3593,3620,4050,4210,4321,4776,5553,6095,6375,6504,6647,8710,9308,10125,10622,10859,51704,58484,59341,64581,116337,149233,283420	ADAM8,APP,CALCA,RUNX1,IFNG,IL12B,IDO1,LTB,MEFV,MMP12,NFATC4,PRG2,RORA,XCL1,SLAMF1,SOD1,SERPINB7,CD83,RASGRP1,POLR3G,LILRB1,GPRC5B,NLRC4,TRPV4,CLEC7A,PANX3,IL23R,CLEC9A	28/505
11_Member	GO Biological Processes	GO:0031349	positive regulation of defense response	-3.65638	-1.53727	101,241,351,354,836,3458,3593,3620,4210,4321,7520,8600,8638,10125,10622,51704,55223,57402,58484,59341,64581,64922,81030,84699,388125	ADAM8,ALOX5AP,APP,KLK3,CASP3,IFNG,IL12B,IDO1,MEFV,MMP12,XRCC5,TNFSF11,OASL,RASGRP1,POLR3G,GPRC5B,TRIM62,S100A14,NLRC4,TRPV4,CLEC7A,LRRC19,ZBP1,CREB3L3,C2CD4B	25/436
11_Member	GO Biological Processes	GO:0050778	positive regulation of immune response	-3.10025	-1.21271	101,354,716,931,1240,3071,3140,3426,3458,3593,3620,4210,4321,4340,5321,6375,6504,7520,8638,9655,10125,10622,10859,27202,55223,57402,58484,64581,64922,81030,89857,149233	ADAM8,KLK3,C1S,MS4A1,CMKLR1,NCKAP1L,MR1,CFI,IFNG,IL12B,IDO1,MEFV,MMP12,MOG,PLA2G4A,XCL1,SLAMF1,XRCC5,OASL,SOCS5,RASGRP1,POLR3G,LILRB1,C5AR2,TRIM62,S100A14,NLRC4,CLEC7A,LRRC19,ZBP1,KLHL6,IL23R	32/669
11_Member	GO Biological Processes	GO:0002833	positive regulation of response to biotic stimulus	-2.37741	-0.79417	101,354,654,3140,3593,4210,4321,7520,8638,10125,10622,55223,57402,58484,64581,64922,81030	ADAM8,KLK3,BMP6,MR1,IL12B,MEFV,MMP12,XRCC5,OASL,RASGRP1,POLR3G,TRIM62,S100A14,NLRC4,CLEC7A,LRRC19,ZBP1	17/317
12_Summary	GO Biological Processes	GO:0044283	small molecule biosynthetic process	-5.73468	-2.77048	220,239,241,1066,1576,1582,2222,2542,2805,2948,3620,4353,4597,5092,5321,5730,6319,6652,8644,8789,9415,22928,26031,29881,29968,55902,58484,79152,116285,125981,137362,38,538,594,1555,1573,3081,3141,4200,5444,7299,10007,27329,51084,55753,83440,89874,158833,284486,19,1591,2638,3283,6095,6667,6715,8648,8714,8867,8871,9429,22901,26230,200931,201164,375775,388121,9655,51227,84947,93517,256435,121214,573…	ALDH1A3,ALOX12,ALOX5AP,CES1,CYP3A4,CYP8B1,FDFT1,SLC37A4,GOT1,GSTM4,IDO1,MPO,MVD,PCBD1,PLA2G4A,PTGDS,SCD,SORD,AKR1C3,FBP2,FADS2,SEPHS2,OSBPL3,NPC1L1,PSAT1,ACSS2,NLRC4,FA2H,ACSM1,ACER1,GOT1L1,ACAT1,ATP7A,BCKDHB,CYP2B6,CYP2J2,HGD,HLCS,ME2,PON1,TYR,GNPDA1,ANGPTL3,CRYL1,OGDHL,ADPGK,SLC25A21,AWAT1,THEM5,ABCA1,CYP24A1,GC,HSD3B1,RORA,SP1,SRD5A1,NCOA1,ABCC3,SYNJ1,SYNJ2,ABCG2,ARSG,TIAM2,SLC51A,PLD6,PNPLA7,…	75/-
12_Member	GO Biological Processes	GO:0044283	small molecule biosynthetic process	-5.73468	-2.77048	220,239,241,1066,1576,1582,2222,2542,2805,2948,3620,4353,4597,5092,5321,5730,6319,6652,8644,8789,9415,22928,26031,29881,29968,55902,58484,79152,116285,125981,137362	ALDH1A3,ALOX12,ALOX5AP,CES1,CYP3A4,CYP8B1,FDFT1,SLC37A4,GOT1,GSTM4,IDO1,MPO,MVD,PCBD1,PLA2G4A,PTGDS,SCD,SORD,AKR1C3,FBP2,FADS2,SEPHS2,OSBPL3,NPC1L1,PSAT1,ACSS2,NLRC4,FA2H,ACSM1,ACER1,GOT1L1	31/462
12_Member	GO Biological Processes	GO:0046394	carboxylic acid biosynthetic process	-5.51348	-2.63147	220,239,241,1576,1582,2805,2948,3620,5092,5321,5730,6319,8644,9415,22928,26031,29968,55902,58484,79152,116285,137362	ALDH1A3,ALOX12,ALOX5AP,CYP3A4,CYP8B1,GOT1,GSTM4,IDO1,PCBD1,PLA2G4A,PTGDS,SCD,AKR1C3,FADS2,SEPHS2,OSBPL3,PSAT1,ACSS2,NLRC4,FA2H,ACSM1,GOT1L1	22/272
12_Member	GO Biological Processes	GO:0016053	organic acid biosynthetic process	-5.4361	-2.61573	220,239,241,1576,1582,2805,2948,3620,5092,5321,5730,6319,8644,9415,22928,26031,29968,55902,58484,79152,116285,137362	ALDH1A3,ALOX12,ALOX5AP,CYP3A4,CYP8B1,GOT1,GSTM4,IDO1,PCBD1,PLA2G4A,PTGDS,SCD,AKR1C3,FADS2,SEPHS2,OSBPL3,PSAT1,ACSS2,NLRC4,FA2H,ACSM1,GOT1L1	22/275
12_Member	GO Biological Processes	GO:0019752	carboxylic acid metabolic process	-4.89846	-2.28644	38,220,239,241,538,594,1066,1555,1573,1576,1582,2805,2948,3081,3141,3620,4200,5092,5321,5444,5730,6319,6652,7299,8644,9415,10007,22928,26031,27329,29968,51084,55753,55902,58484,79152,83440,89874,116285,137362,158833,284486	ACAT1,ALDH1A3,ALOX12,ALOX5AP,ATP7A,BCKDHB,CES1,CYP2B6,CYP2J2,CYP3A4,CYP8B1,GOT1,GSTM4,HGD,HLCS,IDO1,ME2,PCBD1,PLA2G4A,PON1,PTGDS,SCD,SORD,TYR,AKR1C3,FADS2,GNPDA1,SEPHS2,OSBPL3,ANGPTL3,PSAT1,CRYL1,OGDHL,ACSS2,NLRC4,FA2H,ADPGK,SLC25A21,ACSM1,GOT1L1,AWAT1,THEM5	42/792
12_Member	Reactome Gene Sets	R-HSA-2142753	Arachidonic acid metabolism	-4.68996	-2.15284	239,241,1573,1582,5321,5444,5730,8644,158833	ALOX12,ALOX5AP,CYP2J2,CYP8B1,PLA2G4A,PON1,PTGDS,AKR1C3,AWAT1	9/59
12_Member	GO Biological Processes	GO:0072330	monocarboxylic acid biosynthetic process	-4.47632	-2.035	220,239,1576,1582,2948,3620,5321,5730,6319,8644,9415,26031,55902,79152,116285	ALDH1A3,ALOX12,CYP3A4,CYP8B1,GSTM4,IDO1,PLA2G4A,PTGDS,SCD,AKR1C3,FADS2,OSBPL3,ACSS2,FA2H,ACSM1	15/167
12_Member	Reactome Gene Sets	R-HSA-556833	Metabolism of lipids	-3.98985	-1.7318	19,38,239,241,1573,1576,1582,1591,2222,2638,2948,3283,4597,5321,5444,5730,6095,6319,6667,6715,8644,8648,8714,8867,8871,9415,9429,22901,26031,26230,79152,125981,158833,200931,201164,284486,375775,388121	ABCA1,ACAT1,ALOX12,ALOX5AP,CYP2J2,CYP3A4,CYP8B1,CYP24A1,FDFT1,GC,GSTM4,HSD3B1,MVD,PLA2G4A,PON1,PTGDS,RORA,SCD,SP1,SRD5A1,AKR1C3,NCOA1,ABCC3,SYNJ1,SYNJ2,FADS2,ABCG2,ARSG,OSBPL3,TIAM2,FA2H,ACER1,AWAT1,SLC51A,PLD6,THEM5,PNPLA7,TNFAIP8L3	38/757
12_Member	GO Biological Processes	GO:0032787	monocarboxylic acid metabolic process	-3.92112	-1.69728	38,220,239,241,1066,1555,1573,1576,1582,2948,3141,3620,4200,5321,5730,6319,6652,8644,9415,26031,27329,51084,55753,55902,79152,83440,116285,158833,284486	ACAT1,ALDH1A3,ALOX12,ALOX5AP,CES1,CYP2B6,CYP2J2,CYP3A4,CYP8B1,GSTM4,HLCS,IDO1,ME2,PLA2G4A,PTGDS,SCD,SORD,AKR1C3,FADS2,OSBPL3,ANGPTL3,CRYL1,OGDHL,ACSS2,FA2H,ADPGK,ACSM1,AWAT1,THEM5	29/521
12_Member	GO Biological Processes	GO:0001676	long-chain fatty acid metabolic process	-3.88449	-1.67041	239,1555,1573,1576,2948,5321,5730,8644,9415,116285,158833	ALOX12,CYP2B6,CYP2J2,CYP3A4,GSTM4,PLA2G4A,PTGDS,AKR1C3,FADS2,ACSM1,AWAT1	11/109
12_Member	GO Biological Processes	GO:0006633	fatty acid biosynthetic process	-3.61139	-1.50504	239,1576,2948,5321,5730,6319,8644,9415,55902,79152,116285	ALOX12,CYP3A4,GSTM4,PLA2G4A,PTGDS,SCD,AKR1C3,FADS2,ACSS2,FA2H,ACSM1	11/117
12_Member	GO Biological Processes	GO:0008610	lipid biosynthetic process	-3.60135	-1.50504	38,220,239,1066,1576,1582,2222,2948,3283,4597,5321,5730,6319,6715,8644,8867,8871,9415,9429,9655,26031,29881,51227,55902,79152,84947,93517,116285,125981,158833,256435	ACAT1,ALDH1A3,ALOX12,CES1,CYP3A4,CYP8B1,FDFT1,GSTM4,HSD3B1,MVD,PLA2G4A,PTGDS,SCD,SRD5A1,AKR1C3,SYNJ1,SYNJ2,FADS2,ABCG2,SOCS5,OSBPL3,NPC1L1,PIGP,ACSS2,FA2H,SERAC1,SDR42E1,ACSM1,ACER1,AWAT1,ST6GALNAC3	31/598
12_Member	WikiPathways	WP167	Eicosanoid synthesis	-3.5722	-1.49126	239,241,5321,5730,8644	ALOX12,ALOX5AP,PLA2G4A,PTGDS,AKR1C3	5/23
12_Member	GO Biological Processes	GO:0006631	fatty acid metabolic process	-3.44426	-1.42185	38,239,241,1066,1555,1573,1576,2948,5321,5730,6319,8644,9415,27329,51084,55902,79152,116285,158833,284486	ACAT1,ALOX12,ALOX5AP,CES1,CYP2B6,CYP2J2,CYP3A4,GSTM4,PLA2G4A,PTGDS,SCD,AKR1C3,FADS2,ANGPTL3,CRYL1,ACSS2,FA2H,ACSM1,AWAT1,THEM5	20/324
12_Member	GO Biological Processes	GO:0120254	olefinic compound metabolic process	-3.37135	-1.37912	220,239,1555,1573,1576,5321,5730,6715,8644,9415,121214,158833	ALDH1A3,ALOX12,CYP2B6,CYP2J2,CYP3A4,PLA2G4A,PTGDS,SRD5A1,AKR1C3,FADS2,SDR9C7,AWAT1	12/145
12_Member	GO Biological Processes	GO:0006636	unsaturated fatty acid biosynthetic process	-3.32214	-1.35064	239,5321,5730,6319,8644,9415	ALOX12,PLA2G4A,PTGDS,SCD,AKR1C3,FADS2	6/39
12_Member	GO Biological Processes	GO:0019369	arachidonic acid metabolic process	-3.12823	-1.23561	239,1555,1573,5321,5730,8644,158833	ALOX12,CYP2B6,CYP2J2,PLA2G4A,PTGDS,AKR1C3,AWAT1	7/58
12_Member	WikiPathways	WP5122	Prostaglandin and leukotriene metabolism in senescence	-2.94356	-1.11502	239,241,5321,5730,5731	ALOX12,ALOX5AP,PLA2G4A,PTGDS,PTGER1	5/31
12_Member	WikiPathways	WP5424	Omega 6 fatty acids in senescence	-2.83269	-1.05415	239,241,5321,5730,8644,9415	ALOX12,ALOX5AP,PLA2G4A,PTGDS,AKR1C3,FADS2	6/48
12_Member	GO Biological Processes	GO:0033559	unsaturated fatty acid metabolic process	-2.79972	-1.03964	239,1555,1573,5321,5730,6319,8644,9415,158833	ALOX12,CYP2B6,CYP2J2,PLA2G4A,PTGDS,SCD,AKR1C3,FADS2,AWAT1	9/104
12_Member	WikiPathways	WP5321	Prostaglandin and leukotriene metabolism in senescence	-2.75721	-1.01227	239,241,5321,5730,5731	ALOX12,ALOX5AP,PLA2G4A,PTGDS,PTGER1	5/34
12_Member	Reactome Gene Sets	R-HSA-8978868	Fatty acid metabolism	-2.63984	-0.957241	239,241,1573,1582,5321,5444,5730,6319,8644,9415,158833,284486	ALOX12,ALOX5AP,CYP2J2,CYP8B1,PLA2G4A,PON1,PTGDS,SCD,AKR1C3,FADS2,AWAT1,THEM5	12/176
12_Member	GO Biological Processes	GO:0006690	icosanoid metabolic process	-2.47532	-0.851106	239,241,1555,1573,5321,5730,8644,58484,158833	ALOX12,ALOX5AP,CYP2B6,CYP2J2,PLA2G4A,PTGDS,AKR1C3,NLRC4,AWAT1	9/116
12_Member	KEGG Pathway	hsa00590	Arachidonic acid metabolism	-2.3004	-0.744866	239,1555,1573,5321,5730,8644	ALOX12,CYP2B6,CYP2J2,PLA2G4A,PTGDS,AKR1C3	6/61
12_Member	WikiPathways	WP98	Prostaglandin synthesis and regulation	-2.21637	-0.698036	5321,5617,5730,5731,8644	PLA2G4A,PRL,PTGDS,PTGER1,AKR1C3	5/45
12_Member	GO Biological Processes	GO:0046456	icosanoid biosynthetic process	-2.02323	-0.573689	241,5321,5730,8644,58484	ALOX5AP,PLA2G4A,PTGDS,AKR1C3,NLRC4	5/50
13_Summary	GO Biological Processes	GO:0098660	inorganic ion transmembrane transport	-5.70592	-2.76808	522,534,537,538,539,846,1259,1364,2542,2560,2814,2906,3358,3772,5024,6366,6375,6526,6528,6549,7439,8542,9022,9772,10058,27091,55879,57101,57158,57419,57817,59341,60598,63982,80036,81031,84701,92745,116337,119395,340024,347732,931,1356,7018,11151,28982,55240	ATP5PF,ATP6V1G2,ATP6AP1,ATP7A,ATP5PO,CASR,CNGA1,CLDN4,SLC37A4,GABRB1,GP5,GRIN2D,HTR2C,KCNJ15,P2RX3,CCL21,XCL1,SLC5A3,SLC5A5,SLC9A2,BEST1,APOL1,CLIC3,TMEM94,ABCB6,CACNG5,GABRQ,ANO2,JPH2,SLC24A3,HAMP,TRPV4,KCNK15,ANO3,TRPM3,SLC2A10,COX4I2,SLC38A5,PANX3,CALHM3,SLC6A19,CATSPER3,MS4A1,CP,TF,CORO1A,FLVCR1,STEAP3	48/-
13_Member	GO Biological Processes	GO:0098660	inorganic ion transmembrane transport	-5.70592	-2.76808	522,534,537,538,539,846,1259,1364,2542,2560,2814,2906,3358,3772,5024,6366,6375,6526,6528,6549,7439,8542,9022,9772,10058,27091,55879,57101,57158,57419,57817,59341,60598,63982,80036,81031,84701,92745,116337,119395,340024,347732	ATP5PF,ATP6V1G2,ATP6AP1,ATP7A,ATP5PO,CASR,CNGA1,CLDN4,SLC37A4,GABRB1,GP5,GRIN2D,HTR2C,KCNJ15,P2RX3,CCL21,XCL1,SLC5A3,SLC5A5,SLC9A2,BEST1,APOL1,CLIC3,TMEM94,ABCB6,CACNG5,GABRQ,ANO2,JPH2,SLC24A3,HAMP,TRPV4,KCNK15,ANO3,TRPM3,SLC2A10,COX4I2,SLC38A5,PANX3,CALHM3,SLC6A19,CATSPER3	42/734
13_Member	GO Biological Processes	GO:0006812	monoatomic cation transport	-3.95133	-1.71751	522,534,537,538,539,846,931,1259,1356,2814,2906,3358,3772,5024,6366,6375,6526,6528,6549,7018,9772,10058,11151,27091,28982,55240,57158,57419,57817,59341,60598,80036,81031,84701,92745,116337,119395,340024,347732	ATP5PF,ATP6V1G2,ATP6AP1,ATP7A,ATP5PO,CASR,MS4A1,CNGA1,CP,GP5,GRIN2D,HTR2C,KCNJ15,P2RX3,CCL21,XCL1,SLC5A3,SLC5A5,SLC9A2,TF,TMEM94,ABCB6,CORO1A,CACNG5,FLVCR1,STEAP3,JPH2,SLC24A3,HAMP,TRPV4,KCNK15,TRPM3,SLC2A10,COX4I2,SLC38A5,PANX3,CALHM3,SLC6A19,CATSPER3	39/788
13_Member	GO Biological Processes	GO:0006816	calcium ion transport	-3.71435	-1.56584	846,931,1259,2814,2906,3358,5024,6366,6375,11151,27091,57158,57419,59341,80036,116337,119395,347732	CASR,MS4A1,CNGA1,GP5,GRIN2D,HTR2C,P2RX3,CCL21,XCL1,CORO1A,CACNG5,JPH2,SLC24A3,TRPV4,TRPM3,PANX3,CALHM3,CATSPER3	18/262
13_Member	GO Biological Processes	GO:0030001	metal ion transport	-3.67912	-1.55555	538,846,931,1259,1356,2814,2906,3358,3772,5024,6366,6375,6526,6528,6549,7018,9772,10058,11151,27091,28982,55240,57158,57419,57817,59341,60598,80036,92745,116337,119395,340024,347732	ATP7A,CASR,MS4A1,CNGA1,CP,GP5,GRIN2D,HTR2C,KCNJ15,P2RX3,CCL21,XCL1,SLC5A3,SLC5A5,SLC9A2,TF,TMEM94,ABCB6,CORO1A,CACNG5,FLVCR1,STEAP3,JPH2,SLC24A3,HAMP,TRPV4,KCNK15,TRPM3,SLC38A5,PANX3,CALHM3,SLC6A19,CATSPER3	33/646
13_Member	GO Biological Processes	GO:0098662	inorganic cation transmembrane transport	-3.43575	-1.41562	522,534,537,538,539,1259,2814,2906,3358,3772,5024,6366,6375,6526,6528,6549,9772,10058,27091,57158,57419,57817,59341,60598,80036,81031,84701,92745,116337,119395,340024,347732	ATP5PF,ATP6V1G2,ATP6AP1,ATP7A,ATP5PO,CNGA1,GP5,GRIN2D,HTR2C,KCNJ15,P2RX3,CCL21,XCL1,SLC5A3,SLC5A5,SLC9A2,TMEM94,ABCB6,CACNG5,JPH2,SLC24A3,HAMP,TRPV4,KCNK15,TRPM3,SLC2A10,COX4I2,SLC38A5,PANX3,CALHM3,SLC6A19,CATSPER3	32/639
13_Member	GO Biological Processes	GO:0070588	calcium ion transmembrane transport	-3.3265	-1.35163	1259,2814,2906,3358,5024,6366,6375,27091,57158,57419,59341,80036,116337,119395,347732	CNGA1,GP5,GRIN2D,HTR2C,P2RX3,CCL21,XCL1,CACNG5,JPH2,SLC24A3,TRPV4,TRPM3,PANX3,CALHM3,CATSPER3	15/212
13_Member	GO Biological Processes	GO:0098655	monoatomic cation transmembrane transport	-3.26421	-1.30719	522,534,537,538,539,1259,2814,2906,3358,3772,5024,6366,6375,6526,6528,6549,9772,10058,27091,57158,57419,57817,59341,60598,80036,81031,84701,92745,116337,119395,340024,347732	ATP5PF,ATP6V1G2,ATP6AP1,ATP7A,ATP5PO,CNGA1,GP5,GRIN2D,HTR2C,KCNJ15,P2RX3,CCL21,XCL1,SLC5A3,SLC5A5,SLC9A2,TMEM94,ABCB6,CACNG5,JPH2,SLC24A3,HAMP,TRPV4,KCNK15,TRPM3,SLC2A10,COX4I2,SLC38A5,PANX3,CALHM3,SLC6A19,CATSPER3	32/654
14_Summary	Reactome Gene Sets	R-HSA-372790	Signaling by GPCR	-5.69752	-2.76808	351,796,816,846,1240,1394,2492,2652,2769,2781,3358,4159,4923,4935,5028,5141,5321,5540,5582,5731,5997,6002,6196,6347,6366,6375,6453,7432,7852,8324,8622,9038,10125,10846,11245,26230,27202,50840,58191,259285,319100,1138,2560,2893,2906,5024,5340,5617,5644,55879	APP,CALCA,CAMK2B,CASR,CMKLR1,CRHR1,FSHR,OPN1MW,GNA15,GNAZ,HTR2C,MC3R,NTSR1,GPR143,P2RY1,PDE4A,PLA2G4A,NPY4R,PRKCG,PTGER1,RGS2,RGS12,RPS6KA2,CCL2,CCL21,XCL1,ITSN1,VIP,CXCR4,FZD7,PDE8B,TAAR5,RASGRP1,PDE10A,GPR176,TIAM2,C5AR2,TAS2R14,CXCL16,TAS2R39,TAAR6,CHRNA5,GABRB1,GRIA4,GRIN2D,P2RX3,PLG,PRL,PRSS1,GABRQ	50/-
14_Member	Reactome Gene Sets	R-HSA-372790	Signaling by GPCR	-5.69752	-2.76808	351,796,816,846,1240,1394,2492,2652,2769,2781,3358,4159,4923,4935,5028,5141,5321,5540,5582,5731,5997,6002,6196,6347,6366,6375,6453,7432,7852,8324,8622,9038,10125,10846,11245,26230,27202,50840,58191,259285,319100	APP,CALCA,CAMK2B,CASR,CMKLR1,CRHR1,FSHR,OPN1MW,GNA15,GNAZ,HTR2C,MC3R,NTSR1,GPR143,P2RY1,PDE4A,PLA2G4A,NPY4R,PRKCG,PTGER1,RGS2,RGS12,RPS6KA2,CCL2,CCL21,XCL1,ITSN1,VIP,CXCR4,FZD7,PDE8B,TAAR5,RASGRP1,PDE10A,GPR176,TIAM2,C5AR2,TAS2R14,CXCL16,TAS2R39,TAAR6	41/709
14_Member	Reactome Gene Sets	R-HSA-388396	GPCR downstream signalling	-5.29004	-2.56888	351,796,816,846,1394,2492,2652,2769,2781,3358,4159,4923,4935,5028,5141,5321,5540,5582,5731,5997,6002,6196,6366,6375,6453,7432,7852,8622,9038,10125,10846,11245,26230,50840,58191,259285,319100	APP,CALCA,CAMK2B,CASR,CRHR1,FSHR,OPN1MW,GNA15,GNAZ,HTR2C,MC3R,NTSR1,GPR143,P2RY1,PDE4A,PLA2G4A,NPY4R,PRKCG,PTGER1,RGS2,RGS12,RPS6KA2,CCL21,XCL1,ITSN1,VIP,CXCR4,PDE8B,TAAR5,RASGRP1,PDE10A,GPR176,TIAM2,TAS2R14,CXCL16,TAS2R39,TAAR6	37/634
14_Member	Reactome Gene Sets	R-HSA-500792	GPCR ligand binding	-3.56517	-1.48793	351,796,846,1240,1394,2492,2652,3358,4159,4923,4935,5028,5540,5731,6347,6366,6375,7432,7852,8324,9038,27202,50840,58191,259285,319100	APP,CALCA,CASR,CMKLR1,CRHR1,FSHR,OPN1MW,HTR2C,MC3R,NTSR1,GPR143,P2RY1,NPY4R,PTGER1,CCL2,CCL21,XCL1,VIP,CXCR4,FZD7,TAAR5,C5AR2,TAS2R14,CXCL16,TAS2R39,TAAR6	26/468
14_Member	KEGG Pathway	hsa04080	Neuroactive ligand-receptor interaction	-3.14014	-1.24133	796,1138,1394,2492,2560,2893,2906,3358,4159,4923,5024,5028,5340,5540,5617,5644,5731,7432,9038,55879,319100	CALCA,CHRNA5,CRHR1,FSHR,GABRB1,GRIA4,GRIN2D,HTR2C,MC3R,NTSR1,P2RX3,P2RY1,PLG,NPY4R,PRL,PRSS1,PTGER1,VIP,TAAR5,GABRQ,TAAR6	21/368
14_Member	Reactome Gene Sets	R-HSA-418555	G alpha (s) signalling events	-3.03901	-1.18027	796,1394,2492,2781,4159,5141,7432,8622,9038,10846,11245,319100	CALCA,CRHR1,FSHR,GNAZ,MC3R,PDE4A,VIP,PDE8B,TAAR5,PDE10A,GPR176,TAAR6	12/158
14_Member	Reactome Gene Sets	R-HSA-373076	Class A/1 (Rhodopsin-like receptors)	-2.88073	-1.08354	351,1240,2492,2652,3358,4159,4923,4935,5028,5540,5731,6347,6366,6375,7852,9038,27202,58191,319100	APP,CMKLR1,FSHR,OPN1MW,HTR2C,MC3R,NTSR1,GPR143,P2RY1,NPY4R,PTGER1,CCL2,CCL21,XCL1,CXCR4,TAAR5,C5AR2,CXCL16,TAAR6	19/334
14_Member	Reactome Gene Sets	R-HSA-418594	G alpha (i) signalling events	-2.01651	-0.569207	351,816,846,2652,2769,2781,5141,5321,5540,5582,6002,6366,7852,50840,58191,259285	APP,CAMK2B,CASR,OPN1MW,GNA15,GNAZ,PDE4A,PLA2G4A,NPY4R,PRKCG,RGS12,CCL21,CXCR4,TAS2R14,CXCL16,TAS2R39	16/318
15_Summary	GO Biological Processes	GO:0040017	positive regulation of locomotion	-5.63892	-2.72588	101,284,351,538,846,1240,1364,1950,2185,2246,3071,3458,3673,3912,3918,5340,6347,6366,6375,6504,6667,7018,7264,7852,8756,9585,9734,10519,11116,11151,23500,27286,27329,57402,58191,59341,64218,64581,285,780,836,1281,1857,2719,3169,4776,6095,6928,7039,9378,10352,23493,30812,54345,55083,79191,84870,115908,127385,340419,796,1289,28982,55997,81031,27302	ADAM8,ANGPT1,APP,ATP7A,CASR,CMKLR1,CLDN4,EGF,PTK2B,FGF1,NCKAP1L,IFNG,ITGA2,LAMB1,LAMC2,PLG,CCL2,CCL21,XCL1,SLAMF1,SP1,TF,GFUS,CXCR4,ADAM7,KIF20B,HDAC9,CIB1,CEP43,CORO1A,DAAM2,SRPX2,ANGPTL3,S100A14,CXCL16,TRPV4,SEMA4A,CLEC7A,ANGPT2,DDR1,CASP3,COL3A1,DVL3,GPC3,FOXA1,NFATC4,RORA,HNF1B,TGFA,NRXN1,WARS2,HEY2,SOX8,SOX18,KIF26B,IRX3,RSPO3,CTHRC1,OR10J5,RSPO2,CALCA,COL5A1,FLVCR1,CFC1,SLC2A10,BMP10	66/-
15_Member	GO Biological Processes	GO:0040017	positive regulation of locomotion	-5.63892	-2.72588	101,284,351,538,846,1240,1364,1950,2185,2246,3071,3458,3673,3912,3918,5340,6347,6366,6375,6504,6667,7018,7264,7852,8756,9585,9734,10519,11116,11151,23500,27286,27329,57402,58191,59341,64218,64581	ADAM8,ANGPT1,APP,ATP7A,CASR,CMKLR1,CLDN4,EGF,PTK2B,FGF1,NCKAP1L,IFNG,ITGA2,LAMB1,LAMC2,PLG,CCL2,CCL21,XCL1,SLAMF1,SP1,TF,GFUS,CXCR4,ADAM7,KIF20B,HDAC9,CIB1,CEP43,CORO1A,DAAM2,SRPX2,ANGPTL3,S100A14,CXCL16,TRPV4,SEMA4A,CLEC7A	38/637
15_Member	GO Biological Processes	GO:2000147	positive regulation of cell motility	-5.46247	-2.61573	101,284,351,538,1240,1364,1950,2185,2246,3071,3458,3673,3912,3918,5340,6347,6366,6375,6504,6667,7018,7264,7852,8756,9585,9734,10519,11116,11151,23500,27286,27329,57402,58191,59341,64218,64581	ADAM8,ANGPT1,APP,ATP7A,CMKLR1,CLDN4,EGF,PTK2B,FGF1,NCKAP1L,IFNG,ITGA2,LAMB1,LAMC2,PLG,CCL2,CCL21,XCL1,SLAMF1,SP1,TF,GFUS,CXCR4,ADAM7,KIF20B,HDAC9,CIB1,CEP43,CORO1A,DAAM2,SRPX2,ANGPTL3,S100A14,CXCL16,TRPV4,SEMA4A,CLEC7A	37/623
15_Member	GO Biological Processes	GO:0030335	positive regulation of cell migration	-5.11074	-2.45652	101,284,351,538,1240,1364,1950,2185,2246,3071,3458,3673,3912,3918,5340,6347,6366,6375,6504,6667,7264,7852,9585,9734,10519,11116,11151,23500,27286,27329,57402,58191,59341,64218,64581	ADAM8,ANGPT1,APP,ATP7A,CMKLR1,CLDN4,EGF,PTK2B,FGF1,NCKAP1L,IFNG,ITGA2,LAMB1,LAMC2,PLG,CCL2,CCL21,XCL1,SLAMF1,SP1,GFUS,CXCR4,KIF20B,HDAC9,CIB1,CEP43,CORO1A,DAAM2,SRPX2,ANGPTL3,S100A14,CXCL16,TRPV4,SEMA4A,CLEC7A	35/595
15_Member	GO Biological Processes	GO:0035239	tube morphogenesis	-3.8315	-1.64237	101,284,285,780,836,846,1281,1857,1950,2185,2246,2719,3169,4776,6095,6347,6928,7039,7852,9378,9585,10352,10519,23493,27286,27329,30812,54345,55083,64218,79191,84870,115908,127385,340419	ADAM8,ANGPT1,ANGPT2,DDR1,CASP3,CASR,COL3A1,DVL3,EGF,PTK2B,FGF1,GPC3,FOXA1,NFATC4,RORA,CCL2,HNF1B,TGFA,CXCR4,NRXN1,KIF20B,WARS2,CIB1,HEY2,SRPX2,ANGPTL3,SOX8,SOX18,KIF26B,SEMA4A,IRX3,RSPO3,CTHRC1,OR10J5,RSPO2	35/688
15_Member	GO Biological Processes	GO:0001944	vasculature development	-3.47595	-1.4398	101,284,285,538,796,1281,1289,1950,2185,2246,2719,4776,5340,6095,6347,7039,9378,10352,10519,23493,27286,27329,28982,54345,55997,64218,81031,84870,127385	ADAM8,ANGPT1,ANGPT2,ATP7A,CALCA,COL3A1,COL5A1,EGF,PTK2B,FGF1,GPC3,NFATC4,PLG,RORA,CCL2,TGFA,NRXN1,WARS2,CIB1,HEY2,SRPX2,ANGPTL3,FLVCR1,SOX18,CFC1,SEMA4A,SLC2A10,RSPO3,OR10J5	29/554
15_Member	GO Biological Processes	GO:0001568	blood vessel development	-3.40091	-1.39495	101,284,285,538,1281,1289,1950,2185,2246,2719,4776,5340,6095,6347,7039,9378,10352,10519,23493,27286,27329,28982,54345,55997,64218,81031,84870,127385	ADAM8,ANGPT1,ANGPT2,ATP7A,COL3A1,COL5A1,EGF,PTK2B,FGF1,GPC3,NFATC4,PLG,RORA,CCL2,TGFA,NRXN1,WARS2,CIB1,HEY2,SRPX2,ANGPTL3,FLVCR1,SOX18,CFC1,SEMA4A,SLC2A10,RSPO3,OR10J5	28/533
15_Member	GO Biological Processes	GO:0010595	positive regulation of endothelial cell migration	-2.61552	-0.936692	284,1950,2185,2246,5340,6667,7264,9734,10519,27286	ANGPT1,EGF,PTK2B,FGF1,PLG,SP1,GFUS,HDAC9,CIB1,SRPX2	10/132
15_Member	GO Biological Processes	GO:0010634	positive regulation of epithelial cell migration	-2.59928	-0.928808	284,1950,2185,2246,3458,3673,5340,6667,7264,9734,10519,27286	ANGPT1,EGF,PTK2B,FGF1,IFNG,ITGA2,PLG,SP1,GFUS,HDAC9,CIB1,SRPX2	12/178
15_Member	GO Biological Processes	GO:0001525	angiogenesis	-2.37383	-0.791348	101,284,285,1950,2185,2246,4776,6095,6347,7039,9378,10519,27286,27329,54345,64218,84870,127385	ADAM8,ANGPT1,ANGPT2,EGF,PTK2B,FGF1,NFATC4,RORA,CCL2,TGFA,NRXN1,CIB1,SRPX2,ANGPTL3,SOX18,SEMA4A,RSPO3,OR10J5	18/344
15_Member	GO Biological Processes	GO:0048514	blood vessel morphogenesis	-2.25144	-0.717519	101,284,285,1281,1950,2185,2246,4776,6095,6347,7039,9378,10352,10519,23493,27286,27329,54345,64218,84870,127385	ADAM8,ANGPT1,ANGPT2,COL3A1,EGF,PTK2B,FGF1,NFATC4,RORA,CCL2,TGFA,NRXN1,WARS2,CIB1,HEY2,SRPX2,ANGPTL3,SOX18,SEMA4A,RSPO3,OR10J5	21/437
15_Member	GO Biological Processes	GO:0010594	regulation of endothelial cell migration	-2.04841	-0.588228	284,285,1950,2185,2246,5340,6667,7264,9734,10519,27286,27302,64218	ANGPT1,ANGPT2,EGF,PTK2B,FGF1,PLG,SP1,GFUS,HDAC9,CIB1,SRPX2,BMP10,SEMA4A	13/235
16_Summary	GO Biological Processes	GO:0051384	response to glucocorticoid	-5.55831	-2.66106	178,594,632,654,836,1369,2805,3283,4129,5730,6586,6715,10076,114907,387758,8644,38,847,1281,1364,1394,1591,2185,2492,2560,3416,3484,3625,3673,5617,5967,6366,6528,6667,7031,8648,9734,9975,27329,57492,59341,138307,164091	AGL,BCKDHB,BGLAP,BMP6,CASP3,CPN1,GOT1,HSD3B1,MAOB,PTGDS,SLIT3,SRD5A1,PTPRU,FBXO32,FIBIN,AKR1C3,ACAT1,CAT,COL3A1,CLDN4,CRHR1,CYP24A1,PTK2B,FSHR,GABRB1,IDE,IGFBP1,INHBB,ITGA2,PRL,REG1A,CCL21,SLC5A5,SP1,TFF1,NCOA1,HDAC9,NR1D2,ANGPTL3,ARID1B,TRPV4,LCN8,PAQR7	43/-
16_Member	GO Biological Processes	GO:0051384	response to glucocorticoid	-5.55831	-2.66106	178,594,632,654,836,1369,2805,3283,4129,5730,6586,6715,10076,114907,387758	AGL,BCKDHB,BGLAP,BMP6,CASP3,CPN1,GOT1,HSD3B1,MAOB,PTGDS,SLIT3,SRD5A1,PTPRU,FBXO32,FIBIN	15/136
16_Member	GO Biological Processes	GO:0031960	response to corticosteroid	-5.39712	-2.60128	178,594,632,654,836,1369,2805,3283,4129,5730,6586,6715,8644,10076,114907,387758	AGL,BCKDHB,BGLAP,BMP6,CASP3,CPN1,GOT1,HSD3B1,MAOB,PTGDS,SLIT3,SRD5A1,AKR1C3,PTPRU,FBXO32,FIBIN	16/158
16_Member	GO Biological Processes	GO:0009725	response to hormone	-5.21071	-2.51951	38,178,594,632,654,836,847,1281,1364,1369,1394,1591,2185,2492,2560,2805,3283,3416,3484,3625,3673,4129,5617,5730,5967,6366,6528,6586,6667,6715,7031,8644,8648,9734,9975,10076,27329,57492,59341,114907,138307,164091,387758	ACAT1,AGL,BCKDHB,BGLAP,BMP6,CASP3,CAT,COL3A1,CLDN4,CPN1,CRHR1,CYP24A1,PTK2B,FSHR,GABRB1,GOT1,HSD3B1,IDE,IGFBP1,INHBB,ITGA2,MAOB,PRL,PTGDS,REG1A,CCL21,SLC5A5,SLIT3,SP1,SRD5A1,TFF1,AKR1C3,NCOA1,HDAC9,NR1D2,PTPRU,ANGPTL3,ARID1B,TRPV4,FBXO32,LCN8,PAQR7,FIBIN	43/795
16_Member	GO Biological Processes	GO:0048545	response to steroid hormone	-4.16528	-1.85025	178,594,632,654,836,1364,1369,2560,2805,3283,4129,5730,6586,6715,8644,8648,10076,114907,164091,387758	AGL,BCKDHB,BGLAP,BMP6,CASP3,CLDN4,CPN1,GABRB1,GOT1,HSD3B1,MAOB,PTGDS,SLIT3,SRD5A1,AKR1C3,NCOA1,PTPRU,FBXO32,PAQR7,FIBIN	20/286
16_Member	GO Biological Processes	GO:1901654	response to ketone	-2.72263	-1.00206	632,1364,2560,3283,4129,6366,6528,6586,6667,6715,8644,8648,114907,387758	BGLAP,CLDN4,GABRB1,HSD3B1,MAOB,CCL21,SLC5A5,SLIT3,SP1,SRD5A1,AKR1C3,NCOA1,FBXO32,FIBIN	14/219
17_Summary	GO Biological Processes	GO:0098609	cell-cell adhesion	-5.45691	-2.61573	101,796,869,960,1004,1364,1496,1825,3673,3912,5789,7264,7430,8404,8515,8516,9074,9075,9378,10076,22871,23245,26167,27255,27286,51148,53842,56135,57526,84465,84466,120425,152330,222256,2185,5582,7852,93408,351,1308,23136,59341,4776,5881,9253,345651	ADAM8,CALCA,CBLN1,CD44,CDH6,CLDN4,CTNNA2,DSC3,ITGA2,LAMB1,PTPRD,GFUS,EZR,SPARCL1,ITGA10,ITGA8,CLDN6,CLDN2,NRXN1,PTPRU,NLGN1,ASTN2,PCDHB5,CNTN6,SRPX2,CERCAM,CLDN22,PCDHAC1,PCDH19,MEGF11,MEGF10,JAML,CNTN4,CDHR3,PTK2B,PRKCG,CXCR4,MYL10,APP,COL17A1,EPB41L3,TRPV4,NFATC4,RAC3,NUMBL,ACTBL2	46/-
17_Member	GO Biological Processes	GO:0098609	cell-cell adhesion	-5.45691	-2.61573	101,796,869,960,1004,1364,1496,1825,3673,3912,5789,7264,7430,8404,8515,8516,9074,9075,9378,10076,22871,23245,26167,27255,27286,51148,53842,56135,57526,84465,84466,120425,152330,222256	ADAM8,CALCA,CBLN1,CD44,CDH6,CLDN4,CTNNA2,DSC3,ITGA2,LAMB1,PTPRD,GFUS,EZR,SPARCL1,ITGA10,ITGA8,CLDN6,CLDN2,NRXN1,PTPRU,NLGN1,ASTN2,PCDHB5,CNTN6,SRPX2,CERCAM,CLDN22,PCDHAC1,PCDH19,MEGF11,MEGF10,JAML,CNTN4,CDHR3	34/549
17_Member	GO Biological Processes	GO:0098742	cell-cell adhesion via plasma-membrane adhesion molecules	-3.69398	-1.56176	869,1004,1364,1825,5789,8404,9074,9075,9378,22871,26167,27255,53842,56135,57526,120425,152330,222256	CBLN1,CDH6,CLDN4,DSC3,PTPRD,SPARCL1,CLDN6,CLDN2,NRXN1,NLGN1,PCDHB5,CNTN6,CLDN22,PCDHAC1,PCDH19,JAML,CNTN4,CDHR3	18/263
17_Member	KEGG Pathway	hsa04670	Leukocyte transendothelial migration	-3.03807	-1.18027	1364,1496,2185,5582,7430,7852,9074,9075,53842,93408	CLDN4,CTNNA2,PTK2B,PRKCG,EZR,CXCR4,CLDN6,CLDN2,CLDN22,MYL10	10/116
17_Member	GO Biological Processes	GO:0034329	cell junction assembly	-2.85448	-1.06878	351,869,1004,1308,1364,2185,3673,5789,9074,9075,9378,22871,23136,26167,53842,59341,222256	APP,CBLN1,CDH6,COL17A1,CLDN4,PTK2B,ITGA2,PTPRD,CLDN6,CLDN2,NRXN1,NLGN1,EPB41L3,PCDHB5,CLDN22,TRPV4,CDHR3	17/285
17_Member	GO Biological Processes	GO:0016338	calcium-independent cell-cell adhesion via plasma membrane cell-adhesion molecules	-2.71911	-1.00206	1364,9074,9075,53842	CLDN4,CLDN6,CLDN2,CLDN22	4/21
17_Member	GO Biological Processes	GO:0034330	cell junction organization	-2.43839	-0.823952	351,869,1004,1308,1364,2185,3673,4776,5789,5881,7430,8404,9074,9075,9253,9378,22871,23136,26167,27255,53842,59341,152330,222256,345651	APP,CBLN1,CDH6,COL17A1,CLDN4,PTK2B,ITGA2,NFATC4,PTPRD,RAC3,EZR,SPARCL1,CLDN6,CLDN2,NUMBL,NRXN1,NLGN1,EPB41L3,PCDHB5,CNTN6,CLDN22,TRPV4,CNTN4,CDHR3,ACTBL2	25/533
17_Member	Reactome Gene Sets	R-HSA-420029	Tight junction interactions	-2.19183	-0.686895	1364,9074,9075,53842	CLDN4,CLDN6,CLDN2,CLDN22	4/29
18_Summary	GO Biological Processes	GO:0070374	positive regulation of ERK1 and ERK2 cascade	-5.44601	-2.61573	284,351,846,960,2185,2246,2492,3358,5028,6366,6504,8600,8622,9378,10125,10519,59341,388121,1848,7430,101,1857,1950,4216,4281,6647,7039,8324,9046,259,1844,2122,5997,63977,780,847,8644,23612,25827	ANGPT1,APP,CASR,CD44,PTK2B,FGF1,FSHR,HTR2C,P2RY1,CCL21,SLAMF1,TNFSF11,PDE8B,NRXN1,RASGRP1,CIB1,TRPV4,TNFAIP8L3,DUSP6,EZR,ADAM8,DVL3,EGF,MAP3K4,MID1,SOD1,TGFA,FZD7,DOK2,AMBP,DUSP2,MECOM,RGS2,PRDM15,DDR1,CAT,AKR1C3,PHLDA3,FBXL2	39/-
18_Member	GO Biological Processes	GO:0070374	positive regulation of ERK1 and ERK2 cascade	-5.44601	-2.61573	284,351,846,960,2185,2246,2492,3358,5028,6366,6504,8600,8622,9378,10125,10519,59341,388121	ANGPT1,APP,CASR,CD44,PTK2B,FGF1,FSHR,HTR2C,P2RY1,CCL21,SLAMF1,TNFSF11,PDE8B,NRXN1,RASGRP1,CIB1,TRPV4,TNFAIP8L3	18/194
18_Member	GO Biological Processes	GO:0070372	regulation of ERK1 and ERK2 cascade	-4.12362	-1.82036	284,351,846,960,1848,2185,2246,2492,3358,5028,6366,6504,7430,8600,8622,9378,10125,10519,59341,388121	ANGPT1,APP,CASR,CD44,DUSP6,PTK2B,FGF1,FSHR,HTR2C,P2RY1,CCL21,SLAMF1,EZR,TNFSF11,PDE8B,NRXN1,RASGRP1,CIB1,TRPV4,TNFAIP8L3	20/288
18_Member	GO Biological Processes	GO:0043410	positive regulation of MAPK cascade	-3.95922	-1.71861	101,284,351,846,960,1857,1950,2185,2246,2492,3358,4216,4281,5028,6366,6504,6647,7039,8324,8600,8622,9046,9378,10125,10519,59341,388121	ADAM8,ANGPT1,APP,CASR,CD44,DVL3,EGF,PTK2B,FGF1,FSHR,HTR2C,MAP3K4,MID1,P2RY1,CCL21,SLAMF1,SOD1,TGFA,FZD7,TNFSF11,PDE8B,DOK2,NRXN1,RASGRP1,CIB1,TRPV4,TNFAIP8L3	27/467
18_Member	GO Biological Processes	GO:0043408	regulation of MAPK cascade	-3.82842	-1.64237	101,259,284,351,846,960,1844,1848,1857,1950,2122,2185,2246,2492,3358,4216,4281,5028,5997,6366,6504,6647,7039,7430,8324,8600,8622,9046,9378,10125,10519,59341,63977,388121	ADAM8,AMBP,ANGPT1,APP,CASR,CD44,DUSP2,DUSP6,DVL3,EGF,MECOM,PTK2B,FGF1,FSHR,HTR2C,MAP3K4,MID1,P2RY1,RGS2,CCL21,SLAMF1,SOD1,TGFA,EZR,FZD7,TNFSF11,PDE8B,DOK2,NRXN1,RASGRP1,CIB1,TRPV4,PRDM15,TNFAIP8L3	34/661
18_Member	GO Biological Processes	GO:0046330	positive regulation of JNK cascade	-3.01405	-1.16379	351,1857,2185,6366,6504,8324,8600,10125,59341	APP,DVL3,PTK2B,CCL21,SLAMF1,FZD7,TNFSF11,RASGRP1,TRPV4	9/97
18_Member	GO Biological Processes	GO:0046328	regulation of JNK cascade	-2.97673	-1.14018	259,351,1857,2122,2185,6366,6504,8324,8600,10125,59341	AMBP,APP,DVL3,MECOM,PTK2B,CCL21,SLAMF1,FZD7,TNFSF11,RASGRP1,TRPV4	11/139
18_Member	GO Biological Processes	GO:0051896	regulation of phosphatidylinositol 3-kinase/protein kinase B signal transduction	-2.2553	-0.719299	101,284,780,847,1950,2185,2492,6366,8600,8644,9378,10125,10519,23612,25827	ADAM8,ANGPT1,DDR1,CAT,EGF,PTK2B,FSHR,CCL21,TNFSF11,AKR1C3,NRXN1,RASGRP1,CIB1,PHLDA3,FBXL2	15/273
19_Summary	GO Biological Processes	GO:0045321	leukocyte activation	-5.36591	-2.60128	351,538,931,960,1776,2185,3140,3439,3440,3458,3593,3620,3981,5730,6095,6366,6504,8227,8324,9308,9734,10125,10859,11151,50856,54518,55509,57817,64218,64581,64784,81501,116071,120425,161145,359948,1281,5028,84466,537,861,2719,7018,8600,284,836,2122,2814,3071,7520,10519,28982,51266	APP,ATP7A,MS4A1,CD44,DNASE1L3,PTK2B,MR1,IFNA1,IFNA2,IFNG,IL12B,IDO1,LIG4,PTGDS,RORA,CCL21,SLAMF1,AKAP17A,FZD7,CD83,HDAC9,RASGRP1,LILRB1,CORO1A,CLEC4A,APBB1IP,BATF3,HAMP,SEMA4A,CLEC7A,CRTC3,DCSTAMP,BATF2,JAML,TMEM229B,IRF2BP2,COL3A1,P2RY1,MEGF10,ATP6AP1,RUNX1,GPC3,TF,TNFSF11,ANGPT1,CASP3,MECOM,GP5,NCKAP1L,XRCC5,CIB1,FLVCR1,CLEC1B	53/-
19_Member	GO Biological Processes	GO:0045321	leukocyte activation	-5.36591	-2.60128	351,538,931,960,1776,2185,3140,3439,3440,3458,3593,3620,3981,5730,6095,6366,6504,8227,8324,9308,9734,10125,10859,11151,50856,54518,55509,57817,64218,64581,64784,81501,116071,120425,161145,359948	APP,ATP7A,MS4A1,CD44,DNASE1L3,PTK2B,MR1,IFNA1,IFNA2,IFNG,IL12B,IDO1,LIG4,PTGDS,RORA,CCL21,SLAMF1,AKAP17A,FZD7,CD83,HDAC9,RASGRP1,LILRB1,CORO1A,CLEC4A,APBB1IP,BATF3,HAMP,SEMA4A,CLEC7A,CRTC3,DCSTAMP,BATF2,JAML,TMEM229B,IRF2BP2	36/604
19_Member	GO Biological Processes	GO:0001775	cell activation	-4.6622	-2.13733	351,538,931,960,1281,1776,2185,3140,3439,3440,3458,3593,3620,3981,5028,5730,6095,6366,6504,8227,8324,9308,9734,10125,10859,11151,50856,54518,55509,57817,64218,64581,64784,81501,84466,116071,120425,161145,359948	APP,ATP7A,MS4A1,CD44,COL3A1,DNASE1L3,PTK2B,MR1,IFNA1,IFNA2,IFNG,IL12B,IDO1,LIG4,P2RY1,PTGDS,RORA,CCL21,SLAMF1,AKAP17A,FZD7,CD83,HDAC9,RASGRP1,LILRB1,CORO1A,CLEC4A,APBB1IP,BATF3,HAMP,SEMA4A,CLEC7A,CRTC3,DCSTAMP,MEGF10,BATF2,JAML,TMEM229B,IRF2BP2	39/730
19_Member	GO Biological Processes	GO:0002263	cell activation involved in immune response	-4.56758	-2.06099	351,538,1776,2185,3439,3440,3458,3593,3981,5730,6095,6504,10125,10859,11151,54518,64218	APP,ATP7A,DNASE1L3,PTK2B,IFNA1,IFNA2,IFNG,IL12B,LIG4,PTGDS,RORA,SLAMF1,RASGRP1,LILRB1,CORO1A,APBB1IP,SEMA4A	17/204
19_Member	GO Biological Processes	GO:0002521	leukocyte differentiation	-4.23106	-1.89949	351,537,538,861,931,2185,2719,3140,3439,3440,3458,3593,3981,6095,6504,7018,8324,8600,9308,9734,10859,55509,64218,81501,116071,359948	APP,ATP6AP1,ATP7A,RUNX1,MS4A1,PTK2B,GPC3,MR1,IFNA1,IFNA2,IFNG,IL12B,LIG4,RORA,SLAMF1,TF,FZD7,TNFSF11,CD83,HDAC9,LILRB1,BATF3,SEMA4A,DCSTAMP,BATF2,IRF2BP2	26/425
19_Member	GO Biological Processes	GO:0002366	leukocyte activation involved in immune response	-4.12302	-1.82036	538,1776,2185,3439,3440,3458,3593,3981,5730,6095,6504,10125,10859,11151,54518,64218	ATP7A,DNASE1L3,PTK2B,IFNA1,IFNA2,IFNG,IL12B,LIG4,PTGDS,RORA,SLAMF1,RASGRP1,LILRB1,CORO1A,APBB1IP,SEMA4A	16/200
19_Member	GO Biological Processes	GO:0030097	hemopoiesis	-3.84355	-1.64836	284,351,537,538,836,861,931,2122,2185,2719,2814,3071,3140,3439,3440,3458,3593,3981,6095,6504,7018,7520,8324,8600,9308,9734,10519,10859,28982,51266,55509,64218,81501,116071,359948	ANGPT1,APP,ATP6AP1,ATP7A,CASP3,RUNX1,MS4A1,MECOM,PTK2B,GPC3,GP5,NCKAP1L,MR1,IFNA1,IFNA2,IFNG,IL12B,LIG4,RORA,SLAMF1,TF,XRCC5,FZD7,TNFSF11,CD83,HDAC9,CIB1,LILRB1,FLVCR1,CLEC1B,BATF3,SEMA4A,DCSTAMP,BATF2,IRF2BP2	35/687
19_Member	GO Biological Processes	GO:0042110	T cell activation	-3.47878	-1.4398	538,960,3140,3439,3440,3593,3620,3981,6095,6366,8324,9308,10125,10859,11151,50856,54518,64218,64581,120425	ATP7A,CD44,MR1,IFNA1,IFNA2,IL12B,IDO1,LIG4,RORA,CCL21,FZD7,CD83,RASGRP1,LILRB1,CORO1A,CLEC4A,APBB1IP,SEMA4A,CLEC7A,JAML	20/322
19_Member	GO Biological Processes	GO:0046649	lymphocyte activation	-3.38443	-1.38637	538,931,960,2185,3140,3439,3440,3593,3620,3981,6095,6366,6504,8227,8324,9308,9734,10125,10859,11151,50856,54518,64218,64581,120425,359948	ATP7A,MS4A1,CD44,PTK2B,MR1,IFNA1,IFNA2,IL12B,IDO1,LIG4,RORA,CCL21,SLAMF1,AKAP17A,FZD7,CD83,HDAC9,RASGRP1,LILRB1,CORO1A,CLEC4A,APBB1IP,SEMA4A,CLEC7A,JAML,IRF2BP2	26/481
19_Member	GO Biological Processes	GO:1903131	mononuclear cell differentiation	-3.21616	-1.29005	351,538,931,2185,3140,3439,3440,3458,3593,3981,6095,6504,8324,9308,9734,10859,55509,64218,81501,116071,359948	APP,ATP7A,MS4A1,PTK2B,MR1,IFNA1,IFNA2,IFNG,IL12B,LIG4,RORA,SLAMF1,FZD7,CD83,HDAC9,LILRB1,BATF3,SEMA4A,DCSTAMP,BATF2,IRF2BP2	21/363
19_Member	GO Biological Processes	GO:0002285	lymphocyte activation involved in immune response	-3.05467	-1.18738	538,2185,3439,3440,3593,3981,6095,10859,11151,54518,64218	ATP7A,PTK2B,IFNA1,IFNA2,IL12B,LIG4,RORA,LILRB1,CORO1A,APBB1IP,SEMA4A	11/136
19_Member	GO Biological Processes	GO:0002286	T cell activation involved in immune response	-2.87841	-1.08354	538,3439,3440,3593,6095,10859,54518,64218	ATP7A,IFNA1,IFNA2,IL12B,RORA,LILRB1,APBB1IP,SEMA4A	8/82
19_Member	GO Biological Processes	GO:0002323	natural killer cell activation involved in immune response	-2.36618	-0.790408	3439,3440,3593,11151	IFNA1,IFNA2,IL12B,CORO1A	4/26
19_Member	GO Biological Processes	GO:0030101	natural killer cell activation	-2.23162	-0.704774	3439,3440,3593,6504,10125,11151	IFNA1,IFNA2,IL12B,SLAMF1,RASGRP1,CORO1A	6/63
19_Member	GO Biological Processes	GO:0070661	leukocyte proliferation	-2.20119	-0.688948	931,3439,3440,3593,3620,6504,8600,10125,10859,11151	MS4A1,IFNA1,IFNA2,IL12B,IDO1,SLAMF1,TNFSF11,RASGRP1,LILRB1,CORO1A	10/151
19_Member	GO Biological Processes	GO:0046651	lymphocyte proliferation	-2.19565	-0.687558	931,3439,3440,3593,3620,6504,10125,10859,11151	MS4A1,IFNA1,IFNA2,IL12B,IDO1,SLAMF1,RASGRP1,LILRB1,CORO1A	9/128
19_Member	GO Biological Processes	GO:0032943	mononuclear cell proliferation	-2.11084	-0.630342	931,3439,3440,3593,3620,6504,10125,10859,11151	MS4A1,IFNA1,IFNA2,IL12B,IDO1,SLAMF1,RASGRP1,LILRB1,CORO1A	9/132
19_Member	GO Biological Processes	GO:0030098	lymphocyte differentiation	-2.02501	-0.574364	538,931,2185,3140,3439,3440,3593,3981,6095,6504,8324,9308,9734,64218,359948	ATP7A,MS4A1,PTK2B,MR1,IFNA1,IFNA2,IL12B,LIG4,RORA,SLAMF1,FZD7,CD83,HDAC9,SEMA4A,IRF2BP2	15/290
20_Summary	KEGG Pathway	hsa05200	Pathways in cancer	-5.31215	-2.57426	354,816,836,861,1496,1857,1950,2122,2246,2948,3439,3440,3454,3455,3458,3593,3673,3910,3912,3918,5366,5582,5731,5881,5900,6667,7039,7852,8324,8648,10125,23493,149233,284,285,960,1004,1825,2551,3150,3620,4216,6347,9675,27121,115908	KLK3,CAMK2B,CASP3,RUNX1,CTNNA2,DVL3,EGF,MECOM,FGF1,GSTM4,IFNA1,IFNA2,IFNAR1,IFNAR2,IFNG,IL12B,ITGA2,LAMA4,LAMB1,LAMC2,PMAIP1,PRKCG,PTGER1,RAC3,RALGDS,SP1,TGFA,CXCR4,FZD7,NCOA1,RASGRP1,HEY2,IL23R,ANGPT1,ANGPT2,CD44,CDH6,DSC3,GABPA,HMGN1,IDO1,MAP3K4,CCL2,TTI1,DKK4,CTHRC1	46/-
20_Member	KEGG Pathway	hsa05200	Pathways in cancer	-5.31215	-2.57426	354,816,836,861,1496,1857,1950,2122,2246,2948,3439,3440,3454,3455,3458,3593,3673,3910,3912,3918,5366,5582,5731,5881,5900,6667,7039,7852,8324,8648,10125,23493,149233	KLK3,CAMK2B,CASP3,RUNX1,CTNNA2,DVL3,EGF,MECOM,FGF1,GSTM4,IFNA1,IFNA2,IFNAR1,IFNAR2,IFNG,IL12B,ITGA2,LAMA4,LAMB1,LAMC2,PMAIP1,PRKCG,PTGER1,RAC3,RALGDS,SP1,TGFA,CXCR4,FZD7,NCOA1,RASGRP1,HEY2,IL23R	33/533
20_Member	WikiPathways	WP5434	Cancer pathways	-5.30589	-2.57426	354,816,836,861,1496,1857,1950,2122,2246,2948,3439,3440,3454,3455,3458,3593,3673,3910,3912,3918,5366,5582,5731,5881,5900,6667,7039,7852,8324,8648,10125,23493	KLK3,CAMK2B,CASP3,RUNX1,CTNNA2,DVL3,EGF,MECOM,FGF1,GSTM4,IFNA1,IFNA2,IFNAR1,IFNAR2,IFNG,IL12B,ITGA2,LAMA4,LAMB1,LAMC2,PMAIP1,PRKCG,PTGER1,RAC3,RALGDS,SP1,TGFA,CXCR4,FZD7,NCOA1,RASGRP1,HEY2	32/509
20_Member	WikiPathways	WP5087	Pleural mesothelioma	-3.23835	-1.30048	284,285,960,1004,1496,1825,1857,1950,2246,2551,3150,3620,3673,3910,3912,3918,4216,6347,6667,7039,8324,9675,27121,115908	ANGPT1,ANGPT2,CD44,CDH6,CTNNA2,DSC3,DVL3,EGF,FGF1,GABPA,HMGN1,IDO1,ITGA2,LAMA4,LAMB1,LAMC2,MAP3K4,CCL2,SP1,TGFA,FZD7,TTI1,DKK4,CTHRC1	24/439

## Sheet: Ts66Yah Enrichment_191
GroupID	Category	Term	Description	LogP	Log(q-value)	Genes	Symbols	InTerm_InList
1_Summary	GO Biological Processes	GO:0001775	cell activation	-10.6433	-6.29889	177,306,351,814,841,941,952,973,1137,1435,1511,1776,1803,1906,2267,3043,3439,3460,3559,3561,3662,3683,3937,3988,4067,5028,5579,6097,6288,7098,7374,8526,8995,9840,10859,25793,26253,27040,30009,50615,51176,51206,55619,80329,90273,284021,431705,100133941,2220,3002,3543,4153,5058,10870,54210,3428,10100,139716,147710,5600,119,2323,3059,51266,150274,171023	AGER,ANXA3,APP,CAMK4,CASP8,CD80,CD38,CD79A,CHRNA4,CSF1,CTSG,DNASE1L3,DPP4,EDN1,FGL1,HBB,IFNA1,IFNGR2,IL2RA,IL2RG,IRF4,ITGAL,LCP2,LIPA,LYN,P2RY1,PRKCB,RORC,SAA1,TLR3,UNG,DGKE,TNFSF18,TESPA1,LILRB1,FBXO7,CLEC4E,LAT,TBX21,IL21R,LEF1,GP6,DOCK10,ULBP1,CEACAM21,MILR1,ASTL,CD24,FCN2,GZMB,IGLL1,MBL2,PAK1,HCST,TREM1,IFI16,TSPAN2,GAB3,IGSF23,MAPK11,ADD2,FLT3LG,HCLS1,CLEC1B,HSCB,ASXL1	66/-
1_Member	GO Biological Processes	GO:0001775	cell activation	-10.6433	-6.29889	177,306,351,814,841,941,952,973,1137,1435,1511,1776,1803,1906,2267,3043,3439,3460,3559,3561,3662,3683,3937,3988,4067,5028,5579,6097,6288,7098,7374,8526,8995,9840,10859,25793,26253,27040,30009,50615,51176,51206,55619,80329,90273,284021,431705,100133941	AGER,ANXA3,APP,CAMK4,CASP8,CD80,CD38,CD79A,CHRNA4,CSF1,CTSG,DNASE1L3,DPP4,EDN1,FGL1,HBB,IFNA1,IFNGR2,IL2RA,IL2RG,IRF4,ITGAL,LCP2,LIPA,LYN,P2RY1,PRKCB,RORC,SAA1,TLR3,UNG,DGKE,TNFSF18,TESPA1,LILRB1,FBXO7,CLEC4E,LAT,TBX21,IL21R,LEF1,GP6,DOCK10,ULBP1,CEACAM21,MILR1,ASTL,CD24	48/730
1_Member	GO Biological Processes	GO:0045321	leukocyte activation	-9.04742	-5.00403	177,306,351,814,841,941,952,973,1137,1435,1511,1776,1803,1906,3439,3460,3559,3561,3662,3683,3937,3988,4067,5579,6097,7098,7374,8995,9840,10859,25793,26253,27040,30009,50615,51176,55619,80329,90273,284021	AGER,ANXA3,APP,CAMK4,CASP8,CD80,CD38,CD79A,CHRNA4,CSF1,CTSG,DNASE1L3,DPP4,EDN1,IFNA1,IFNGR2,IL2RA,IL2RG,IRF4,ITGAL,LCP2,LIPA,LYN,PRKCB,RORC,TLR3,UNG,TNFSF18,TESPA1,LILRB1,FBXO7,CLEC4E,LAT,TBX21,IL21R,LEF1,DOCK10,ULBP1,CEACAM21,MILR1	40/604
1_Member	GO Biological Processes	GO:0002252	immune effector process	-5.7345	-2.9031	306,351,1511,1776,2220,3002,3439,3543,3662,3683,3988,4067,4153,5058,6097,7374,8995,10859,10870,26253,27040,30009,50615,51176,54210,55619,80329,284021	ANXA3,APP,CTSG,DNASE1L3,FCN2,GZMB,IFNA1,IGLL1,IRF4,ITGAL,LIPA,LYN,MBL2,PAK1,RORC,UNG,TNFSF18,LILRB1,HCST,CLEC4E,LAT,TBX21,IL21R,LEF1,TREM1,DOCK10,ULBP1,MILR1	28/463
1_Member	GO Biological Processes	GO:0002263	cell activation involved in immune response	-5.4931	-2.70499	306,351,1776,3439,3662,3683,4067,6097,7374,8995,10859,26253,27040,30009,51176,55619,284021	ANXA3,APP,DNASE1L3,IFNA1,IRF4,ITGAL,LYN,RORC,UNG,TNFSF18,LILRB1,CLEC4E,LAT,TBX21,LEF1,DOCK10,MILR1	17/204
1_Member	GO Biological Processes	GO:0002366	leukocyte activation involved in immune response	-4.98182	-2.39926	306,1776,3439,3662,3683,4067,6097,7374,8995,10859,26253,27040,30009,51176,55619,284021	ANXA3,DNASE1L3,IFNA1,IRF4,ITGAL,LYN,RORC,UNG,TNFSF18,LILRB1,CLEC4E,LAT,TBX21,LEF1,DOCK10,MILR1	16/200
1_Member	GO Biological Processes	GO:0046649	lymphocyte activation	-4.96127	-2.3922	841,941,952,973,1137,1803,3439,3559,3561,3662,3683,3988,5579,6097,7374,8995,9840,10859,25793,26253,27040,30009,50615,51176,55619,80329,90273	CASP8,CD80,CD38,CD79A,CHRNA4,DPP4,IFNA1,IL2RA,IL2RG,IRF4,ITGAL,LIPA,PRKCB,RORC,UNG,TNFSF18,TESPA1,LILRB1,FBXO7,CLEC4E,LAT,TBX21,IL21R,LEF1,DOCK10,ULBP1,CEACAM21	27/481
1_Member	GO Biological Processes	GO:1903131	mononuclear cell differentiation	-4.17855	-1.83414	351,814,841,973,1435,3428,3439,3561,3662,3988,4067,6097,9840,10100,10859,25793,26253,30009,51176,55619,139716	APP,CAMK4,CASP8,CD79A,CSF1,IFI16,IFNA1,IL2RG,IRF4,LIPA,LYN,RORC,TESPA1,TSPAN2,LILRB1,FBXO7,CLEC4E,TBX21,LEF1,DOCK10,GAB3	21/363
1_Member	GO Biological Processes	GO:0002286	T cell activation involved in immune response	-4.08775	-1.77742	3439,3662,3683,6097,8995,10859,26253,30009,51176	IFNA1,IRF4,ITGAL,RORC,TNFSF18,LILRB1,CLEC4E,TBX21,LEF1	9/82
1_Member	GO Biological Processes	GO:0002521	leukocyte differentiation	-3.65417	-1.49456	351,814,841,973,1435,3428,3439,3561,3662,3988,4067,6097,9840,10100,10859,25793,26253,30009,51176,55619,139716,147710	APP,CAMK4,CASP8,CD79A,CSF1,IFI16,IFNA1,IL2RG,IRF4,LIPA,LYN,RORC,TESPA1,TSPAN2,LILRB1,FBXO7,CLEC4E,TBX21,LEF1,DOCK10,GAB3,IGSF23	22/425
1_Member	GO Biological Processes	GO:0002285	lymphocyte activation involved in immune response	-3.65145	-1.49456	3439,3662,3683,6097,7374,8995,10859,26253,30009,51176,55619	IFNA1,IRF4,ITGAL,RORC,UNG,TNFSF18,LILRB1,CLEC4E,TBX21,LEF1,DOCK10	11/136
1_Member	GO Biological Processes	GO:0042110	T cell activation	-3.4873	-1.38281	841,941,1803,3439,3559,3561,3662,3683,3988,6097,8995,9840,10859,26253,27040,30009,51176,90273	CASP8,CD80,DPP4,IFNA1,IL2RA,IL2RG,IRF4,ITGAL,LIPA,RORC,TNFSF18,TESPA1,LILRB1,CLEC4E,LAT,TBX21,LEF1,CEACAM21	18/322
1_Member	GO Biological Processes	GO:0002573	myeloid leukocyte differentiation	-3.21375	-1.22727	351,814,841,1435,3428,3662,4067,10100,51176,139716,147710	APP,CAMK4,CASP8,CSF1,IFI16,IRF4,LYN,TSPAN2,LEF1,GAB3,IGSF23	11/153
1_Member	KEGG Pathway	hsa04659	Th17 cell differentiation	-3.18183	-1.20103	3460,3559,3561,3662,5600,6097,27040,30009,50615	IFNGR2,IL2RA,IL2RG,IRF4,MAPK11,RORC,LAT,TBX21,IL21R	9/108
1_Member	GO Biological Processes	GO:0030097	hemopoiesis	-2.81463	-0.961269	119,351,814,841,973,1435,2323,3059,3428,3439,3561,3662,3988,4067,6097,9840,10100,10859,25793,26253,30009,51176,51266,55619,139716,147710,150274,171023	ADD2,APP,CAMK4,CASP8,CD79A,CSF1,FLT3LG,HCLS1,IFI16,IFNA1,IL2RG,IRF4,LIPA,LYN,RORC,TESPA1,TSPAN2,LILRB1,FBXO7,CLEC4E,TBX21,LEF1,CLEC1B,DOCK10,GAB3,IGSF23,HSCB,ASXL1	28/687
1_Member	GO Biological Processes	GO:0030099	myeloid cell differentiation	-2.58687	-0.834634	351,814,841,1435,3059,3428,3662,3988,4067,10100,51176,51266,139716,147710,150274	APP,CAMK4,CASP8,CSF1,HCLS1,IFI16,IRF4,LIPA,LYN,TSPAN2,LEF1,CLEC1B,GAB3,IGSF23,HSCB	15/296
1_Member	GO Biological Processes	GO:0002292	T cell differentiation involved in immune response	-2.39546	-0.733888	3662,6097,26253,30009,51176	IRF4,RORC,CLEC4E,TBX21,LEF1	5/48
1_Member	WikiPathways	WP5130	Th17 cell differentiation pathway	-2.35018	-0.706252	3559,3662,6097,27040,30009,50615	IL2RA,IRF4,RORC,LAT,TBX21,IL21R	6/70
1_Member	GO Biological Processes	GO:0043367	CD4-positive, alpha-beta T cell differentiation	-2.14216	-0.575172	3561,3662,6097,30009,51176	IL2RG,IRF4,RORC,TBX21,LEF1	5/55
2_Summary	Canonical Pathways	M5885	NABA MATRISOME ASSOCIATED	-7.79316	-3.92587	12,285,306,1435,1511,1954,1992,2220,2239,2323,3439,4016,4050,4153,4838,5046,5273,5617,5644,6275,6387,6405,7044,8743,8995,10563,10675,10855,11095,25884,26253,26525,51266,55214,80760,84465,94025,112398,140862,160364,327657,402117,431705	SERPINA3,ANGPT2,ANXA3,CSF1,CTSG,MEGF8,SERPINB1,FCN2,GPC4,FLT3LG,IFNA1,LOXL1,LTB,MBL2,NODAL,PCSK6,SERPINB10,PRL,PRSS1,S100A4,CXCL12,SEMA3F,LEFTY2,TNFSF10,TNFSF18,CXCL13,CSPG5,HPSE,ADAMTS8,CHRDL2,CLEC4E,IL36RN,CLEC1B,P3H2,ITIH5,MEGF11,MUC16,EGLN2,ISM1,CLEC12A,SERPINA9,VWC2L,ASTL	43/-
2_Member	Canonical Pathways	M5885	NABA MATRISOME ASSOCIATED	-7.79316	-3.92587	12,285,306,1435,1511,1954,1992,2220,2239,2323,3439,4016,4050,4153,4838,5046,5273,5617,5644,6275,6387,6405,7044,8743,8995,10563,10675,10855,11095,25884,26253,26525,51266,55214,80760,84465,94025,112398,140862,160364,327657,402117,431705	SERPINA3,ANGPT2,ANXA3,CSF1,CTSG,MEGF8,SERPINB1,FCN2,GPC4,FLT3LG,IFNA1,LOXL1,LTB,MBL2,NODAL,PCSK6,SERPINB10,PRL,PRSS1,S100A4,CXCL12,SEMA3F,LEFTY2,TNFSF10,TNFSF18,CXCL13,CSPG5,HPSE,ADAMTS8,CHRDL2,CLEC4E,IL36RN,CLEC1B,P3H2,ITIH5,MEGF11,MUC16,EGLN2,ISM1,CLEC12A,SERPINA9,VWC2L,ASTL	43/751
2_Member	Canonical Pathways	M5883	NABA SECRETED FACTORS	-3.59834	-1.45804	285,1435,1954,2323,3439,4050,4838,5617,6275,6387,7044,8743,8995,10563,25884,26525,84465,140862,402117	ANGPT2,CSF1,MEGF8,FLT3LG,IFNA1,LTB,NODAL,PRL,S100A4,CXCL12,LEFTY2,TNFSF10,TNFSF18,CXCL13,CHRDL2,IL36RN,MEGF11,ISM1,VWC2L	19/343
3_Summary	GO Biological Processes	GO:0006954	inflammatory response	-7.49967	-3.75732	12,177,351,814,841,922,1435,3001,3002,3428,3460,3559,3588,3683,3988,4065,4067,4069,4153,5004,5587,6288,7098,7852,7857,9447,9830,10100,10225,10563,23643,26525,27040,50507,54093,345611	SERPINA3,AGER,APP,CAMK4,CASP8,CD5L,CSF1,GZMA,GZMB,IFI16,IFNGR2,IL2RA,IL10RB,ITGAL,LIPA,LY75,LYN,LYZ,MBL2,ORM1,PRKD1,SAA1,TLR3,CXCR4,SCG2,AIM2,TRIM14,TSPAN2,CD96,CXCL13,LY96,IL36RN,LAT,NOX4,SETD4,IRGM	36/-
3_Member	GO Biological Processes	GO:0006954	inflammatory response	-7.49967	-3.75732	12,177,351,814,841,922,1435,3001,3002,3428,3460,3559,3588,3683,3988,4065,4067,4069,4153,5004,5587,6288,7098,7852,7857,9447,9830,10100,10225,10563,23643,26525,27040,50507,54093,345611	SERPINA3,AGER,APP,CAMK4,CASP8,CD5L,CSF1,GZMA,GZMB,IFI16,IFNGR2,IL2RA,IL10RB,ITGAL,LIPA,LY75,LYN,LYZ,MBL2,ORM1,PRKD1,SAA1,TLR3,CXCR4,SCG2,AIM2,TRIM14,TSPAN2,CD96,CXCL13,LY96,IL36RN,LAT,NOX4,SETD4,IRGM	36/579
4_Summary	GO Biological Processes	GO:0009615	response to virus	-7.35474	-3.7093	811,2633,3428,3434,3437,3439,3454,3455,3460,3588,4153,5600,6387,7098,7852,8638,9447,10622,10859,10964,11040,23515,30009,60509,64108,91607,115004,345611,384,1435,1906,2220,3002,3106,4067,5587,6672,8349,8685,8993,9830,10870,23643,26253,26525,54210,80216,80329,115992,252983,286827,177,351,354,846,1954,5058,5225,7074,7857,10563,29126,54093,84034,841,3662,3820,10225,11314,54941,146850,941,952,973,1511…	CALR,GBP1,IFI16,IFIT1,IFIT3,IFNA1,IFNAR1,IFNAR2,IFNGR2,IL10RB,MBL2,MAPK11,CXCL12,TLR3,CXCR4,OASL,AIM2,POLR3G,LILRB1,IFI44L,PIM2,MORC3,TBX21,AGBL5,RTP4,SLFN11,CGAS,IRGM,ARG2,CSF1,EDN1,FCN2,GZMB,HLA-B,LYN,PRKD1,SP100,H2BC21,MARCO,PGLYRP1,TRIM14,HCST,LY96,CLEC4E,IL36RN,TREM1,ALPK1,ULBP1,RNF166,STXBP4,TRIM59,AGER,APP,KLK3,CASR,MEGF8,PAK1,PGC,TIAM1,SCG2,CXCL13,CD274,SETD4,EMILIN2,CASP8,IRF4,KLRB1,CD96…	83/-
4_Member	GO Biological Processes	GO:0009615	response to virus	-7.35474	-3.7093	811,2633,3428,3434,3437,3439,3454,3455,3460,3588,4153,5600,6387,7098,7852,8638,9447,10622,10859,10964,11040,23515,30009,60509,64108,91607,115004,345611	CALR,GBP1,IFI16,IFIT1,IFIT3,IFNA1,IFNAR1,IFNAR2,IFNGR2,IL10RB,MBL2,MAPK11,CXCL12,TLR3,CXCR4,OASL,AIM2,POLR3G,LILRB1,IFI44L,PIM2,MORC3,TBX21,AGBL5,RTP4,SLFN11,CGAS,IRGM	28/385
4_Member	GO Biological Processes	GO:0045087	innate immune response	-6.3211	-3.1808	384,1435,1906,2220,2633,3002,3106,3428,3434,3437,3439,3454,3455,3460,3588,4067,4153,5587,6672,7098,8349,8638,8685,8993,9447,9830,10622,10870,23515,23643,26253,26525,54210,80216,80329,115004,115992,252983,286827,345611	ARG2,CSF1,EDN1,FCN2,GBP1,GZMB,HLA-B,IFI16,IFIT1,IFIT3,IFNA1,IFNAR1,IFNAR2,IFNGR2,IL10RB,LYN,MBL2,PRKD1,SP100,TLR3,H2BC21,OASL,MARCO,PGLYRP1,AIM2,TRIM14,POLR3G,HCST,MORC3,LY96,CLEC4E,IL36RN,TREM1,ALPK1,ULBP1,CGAS,RNF166,STXBP4,TRIM59,IRGM	40/761
4_Member	GO Biological Processes	GO:0032103	positive regulation of response to external stimulus	-6.18953	-3.14689	177,351,354,811,846,1435,1906,1954,2220,2633,3428,4067,4153,5058,5225,5587,6387,7074,7098,7852,7857,8638,9447,10563,10622,23643,26253,29126,54093,80216,84034,115004,345611	AGER,APP,KLK3,CALR,CASR,CSF1,EDN1,MEGF8,FCN2,GBP1,IFI16,LYN,MBL2,PAK1,PGC,PRKD1,CXCL12,TIAM1,TLR3,CXCR4,SCG2,OASL,AIM2,CXCL13,POLR3G,LY96,CLEC4E,CD274,SETD4,ALPK1,EMILIN2,CGAS,IRGM	33/572
4_Member	GO Biological Processes	GO:0051607	defense response to virus	-5.40983	-2.6452	2633,3428,3434,3437,3439,3455,3460,3588,4153,7098,8638,9447,10622,10859,10964,23515,60509,64108,91607,115004	GBP1,IFI16,IFIT1,IFIT3,IFNA1,IFNAR2,IFNGR2,IL10RB,MBL2,TLR3,OASL,AIM2,POLR3G,LILRB1,IFI44L,MORC3,AGBL5,RTP4,SLFN11,CGAS	20/276
4_Member	GO Biological Processes	GO:0002831	regulation of response to biotic stimulus	-4.87503	-2.32471	354,384,841,2220,3106,3428,3662,3820,4067,4153,5058,5225,5587,7098,8638,9447,10225,10622,10859,11314,23643,26253,29126,54941,80216,84034,115004,146850,345611	KLK3,ARG2,CASP8,FCN2,HLA-B,IFI16,IRF4,KLRB1,LYN,MBL2,PAK1,PGC,PRKD1,TLR3,OASL,AIM2,CD96,POLR3G,LILRB1,CD300A,LY96,CLEC4E,CD274,RNF125,ALPK1,EMILIN2,CGAS,PIK3R6,IRGM	29/543
4_Member	GO Biological Processes	GO:0045088	regulation of innate immune response	-4.48633	-2.02841	841,2220,3106,3428,3662,3820,4067,4153,5058,5587,7098,8638,9447,10225,10622,10859,11314,23643,26253,29126,54941,80216,115004,146850,345611	CASP8,FCN2,HLA-B,IFI16,IRF4,KLRB1,LYN,MBL2,PAK1,PRKD1,TLR3,OASL,AIM2,CD96,POLR3G,LILRB1,CD300A,LY96,CLEC4E,CD274,RNF125,ALPK1,CGAS,PIK3R6,IRGM	25/455
4_Member	GO Biological Processes	GO:0050778	positive regulation of immune response	-4.37102	-1.96612	354,941,952,973,1511,2220,3106,3428,3937,3988,4067,4153,5058,5225,5579,5587,7098,8638,9447,9840,10622,10859,23643,26253,27040,29126,30009,80216,80329,84106,115004,345611	KLK3,CD80,CD38,CD79A,CTSG,FCN2,HLA-B,IFI16,LCP2,LIPA,LYN,MBL2,PAK1,PGC,PRKCB,PRKD1,TLR3,OASL,AIM2,TESPA1,POLR3G,LILRB1,LY96,CLEC4E,LAT,CD274,TBX21,ALPK1,ULBP1,PRAM1,CGAS,IRGM	32/669
4_Member	GO Biological Processes	GO:0002758	innate immune response-activating signaling pathway	-4.05519	-1.75421	2220,4067,4153,5058,7098,9447,23643,26253,29126,80216,115004,345611	FCN2,LYN,MBL2,PAK1,TLR3,AIM2,LY96,CLEC4E,CD274,ALPK1,CGAS,IRGM	12/144
4_Member	GO Biological Processes	GO:0002221	pattern recognition receptor signaling pathway	-4.0395	-1.75421	2220,4067,4153,7098,9447,23643,26253,29126,80216,115004,345611	FCN2,LYN,MBL2,TLR3,AIM2,LY96,CLEC4E,CD274,ALPK1,CGAS,IRGM	11/123
4_Member	GO Biological Processes	GO:0002833	positive regulation of response to biotic stimulus	-4.03792	-1.75421	354,2220,3428,4067,4153,5058,5225,5587,7098,8638,9447,10622,23643,26253,29126,80216,84034,115004,345611	KLK3,FCN2,IFI16,LYN,MBL2,PAK1,PGC,PRKD1,TLR3,OASL,AIM2,POLR3G,LY96,CLEC4E,CD274,ALPK1,EMILIN2,CGAS,IRGM	19/317
4_Member	GO Biological Processes	GO:0002218	activation of innate immune response	-3.98741	-1.7244	2220,3428,4067,4153,5058,7098,9447,23643,26253,29126,80216,115004,345611	FCN2,IFI16,LYN,MBL2,PAK1,TLR3,AIM2,LY96,CLEC4E,CD274,ALPK1,CGAS,IRGM	13/169
4_Member	GO Biological Processes	GO:0002764	immune response-regulating signaling pathway	-3.79103	-1.58334	952,973,2220,3937,4067,4153,5058,5579,7098,9447,10859,23643,26253,27040,29126,51206,80216,84106,115004,345611,100133941	CD38,CD79A,FCN2,LCP2,LYN,MBL2,PAK1,PRKCB,TLR3,AIM2,LILRB1,LY96,CLEC4E,LAT,CD274,GP6,ALPK1,PRAM1,CGAS,IRGM,CD24	21/387
4_Member	GO Biological Processes	GO:0002757	immune response-activating signaling pathway	-3.5035	-1.38986	952,973,2220,3937,4067,4153,5058,5579,7098,9447,23643,26253,27040,29126,80216,84106,115004,345611	CD38,CD79A,FCN2,LCP2,LYN,MBL2,PAK1,PRKCB,TLR3,AIM2,LY96,CLEC4E,LAT,CD274,ALPK1,PRAM1,CGAS,IRGM	18/321
4_Member	GO Biological Processes	GO:0031349	positive regulation of defense response	-3.50128	-1.38986	351,354,2220,2633,3428,4067,4153,5058,5225,5587,7098,8638,9447,10622,23643,26253,29126,54093,80216,84034,115004,345611	APP,KLK3,FCN2,GBP1,IFI16,LYN,MBL2,PAK1,PGC,PRKD1,TLR3,OASL,AIM2,POLR3G,LY96,CLEC4E,CD274,SETD4,ALPK1,EMILIN2,CGAS,IRGM	22/436
4_Member	GO Biological Processes	GO:0045089	positive regulation of innate immune response	-3.08814	-1.12754	2220,3428,4067,4153,5058,5587,7098,8638,9447,10622,23643,26253,29126,80216,115004,345611	FCN2,IFI16,LYN,MBL2,PAK1,PRKD1,TLR3,OASL,AIM2,POLR3G,LY96,CLEC4E,CD274,ALPK1,CGAS,IRGM	16/291
4_Member	GO Biological Processes	GO:0002253	activation of immune response	-2.96399	-1.04515	952,973,2220,3428,3937,4067,4153,5058,5579,7098,9447,23643,26253,27040,29126,80216,84106,115004,345611	CD38,CD79A,FCN2,IFI16,LCP2,LYN,MBL2,PAK1,PRKCB,TLR3,AIM2,LY96,CLEC4E,LAT,CD274,ALPK1,PRAM1,CGAS,IRGM	19/387
4_Member	GO Biological Processes	GO:0002768	immune response-regulating cell surface receptor signaling pathway	-2.35901	-0.710078	952,973,2220,3937,4067,4153,5058,5579,10859,23643,26253,27040,84106,100133941	CD38,CD79A,FCN2,LCP2,LYN,MBL2,PAK1,PRKCB,LILRB1,LY96,CLEC4E,LAT,PRAM1,CD24	14/283
5_Summary	Reactome Gene Sets	R-HSA-1280215	Cytokine Signaling in Immune system	-7.23217	-3.68317	177,351,841,941,1435,1511,2323,2633,3106,3434,3437,3439,3454,3455,3460,3559,3561,3588,3662,4050,4067,5600,5617,5696,5698,6097,6288,6616,6647,6672,7278,8638,8835,8995,9830,10382,26095,26525,50615,54739,55706,80216,139716	AGER,APP,CASP8,CD80,CSF1,CTSG,FLT3LG,GBP1,HLA-B,IFIT1,IFIT3,IFNA1,IFNAR1,IFNAR2,IFNGR2,IL2RA,IL2RG,IL10RB,IRF4,LTB,LYN,MAPK11,PRL,PSMB8,PSMB9,RORC,SAA1,SNAP25,SOD1,SP100,TUBA3C,OASL,SOCS2,TNFSF18,TRIM14,TUBB4A,PTPN20,IL36RN,IL21R,XAF1,NDC1,ALPK1,GAB3	43/-
5_Member	Reactome Gene Sets	R-HSA-1280215	Cytokine Signaling in Immune system	-7.23217	-3.68317	177,351,841,941,1435,1511,2323,2633,3106,3434,3437,3439,3454,3455,3460,3559,3561,3588,3662,4050,4067,5600,5617,5696,5698,6097,6288,6616,6647,6672,7278,8638,8835,8995,9830,10382,26095,26525,50615,54739,55706,80216,139716	AGER,APP,CASP8,CD80,CSF1,CTSG,FLT3LG,GBP1,HLA-B,IFIT1,IFIT3,IFNA1,IFNAR1,IFNAR2,IFNGR2,IL2RA,IL2RG,IL10RB,IRF4,LTB,LYN,MAPK11,PRL,PSMB8,PSMB9,RORC,SAA1,SNAP25,SOD1,SP100,TUBA3C,OASL,SOCS2,TNFSF18,TRIM14,TUBB4A,PTPN20,IL36RN,IL21R,XAF1,NDC1,ALPK1,GAB3	43/786
5_Member	Reactome Gene Sets	R-HSA-449147	Signaling by Interleukins	-3.40714	-1.34148	177,351,841,941,1435,1511,3559,3561,3588,3662,4067,5600,5696,5698,6097,6288,6616,6647,8835,26095,26525,50615,80216	AGER,APP,CASP8,CD80,CSF1,CTSG,IL2RA,IL2RG,IL10RB,IRF4,LYN,MAPK11,PSMB8,PSMB9,RORC,SAA1,SNAP25,SOD1,SOCS2,PTPN20,IL36RN,IL21R,ALPK1	23/473
6_Summary	GO Biological Processes	GO:0019752	carboxylic acid metabolic process	-7.14004	-3.68317	34,48,242,384,873,1066,1375,1543,1557,1638,1906,2618,2678,2875,2938,3034,3141,3988,5465,6319,6515,6898,7054,7352,7915,8644,29104,50507,51102,54898,56267,64122,79152,79993,80221,83667,112398,117145,121278,283748,284439,387712,401494,2172,2222,5587,6667,6715,8714,8800,8867,11010,26230,50814,59339,146850,151742,392636,2488,57016,121214,8526,8835,10351,51227,285848,306,5617,5600	ACADM,ACO1,ALOX12B,ARG2,CBR1,CES1,CPT1B,CYP1A1,CYP2C19,DCT,EDN1,GART,GGT1,GPT,GSTA1,HAL,HLCS,LIPA,PPARA,SCD,SLC2A3,TAT,TH,UCP3,ALDH5A1,AKR1C3,N6AMT1,NOX4,MECR,ELOVL2,KYAT3,FN3K,FA2H,ELOVL7,ACSF2,SESN2,EGLN2,THEM4,TPH2,PLA2G4D,SLC25A42,ENO4,HACD4,FABP6,FDFT1,PRKD1,SP1,SRD5A1,ABCC3,PEX11A,SYNJ1,GLIPR1,TIAM2,NSDHL,PLEKHA2,PIK3R6,PPM1L,AGMO,FSHB,AKR1B10,SDR9C7,DGKE,SOCS2,ABCA8,PIGP,PNPLA1,ANXA3,PRL,M…	69/-
6_Member	GO Biological Processes	GO:0019752	carboxylic acid metabolic process	-7.14004	-3.68317	34,48,242,384,873,1066,1375,1543,1557,1638,1906,2618,2678,2875,2938,3034,3141,3988,5465,6319,6515,6898,7054,7352,7915,8644,29104,50507,51102,54898,56267,64122,79152,79993,80221,83667,112398,117145,121278,283748,284439,387712,401494	ACADM,ACO1,ALOX12B,ARG2,CBR1,CES1,CPT1B,CYP1A1,CYP2C19,DCT,EDN1,GART,GGT1,GPT,GSTA1,HAL,HLCS,LIPA,PPARA,SCD,SLC2A3,TAT,TH,UCP3,ALDH5A1,AKR1C3,N6AMT1,NOX4,MECR,ELOVL2,KYAT3,FN3K,FA2H,ELOVL7,ACSF2,SESN2,EGLN2,THEM4,TPH2,PLA2G4D,SLC25A42,ENO4,HACD4	43/792
6_Member	GO Biological Processes	GO:0006631	fatty acid metabolic process	-7.12449	-3.68317	34,242,873,1066,1375,1543,1557,1906,2678,2938,3988,5465,6319,7054,7352,8644,51102,54898,79152,79993,80221,83667,117145,283748,401494	ACADM,ALOX12B,CBR1,CES1,CPT1B,CYP1A1,CYP2C19,EDN1,GGT1,GSTA1,LIPA,PPARA,SCD,TH,UCP3,AKR1C3,MECR,ELOVL2,FA2H,ELOVL7,ACSF2,SESN2,THEM4,PLA2G4D,HACD4	25/324
6_Member	GO Biological Processes	GO:0032787	monocarboxylic acid metabolic process	-5.66548	-2.85255	34,242,873,1066,1375,1543,1557,1906,2678,2938,3034,3141,3988,5465,6319,7054,7352,7915,8644,51102,54898,79152,79993,80221,83667,117145,283748,284439,387712,401494	ACADM,ALOX12B,CBR1,CES1,CPT1B,CYP1A1,CYP2C19,EDN1,GGT1,GSTA1,HAL,HLCS,LIPA,PPARA,SCD,TH,UCP3,ALDH5A1,AKR1C3,MECR,ELOVL2,FA2H,ELOVL7,ACSF2,SESN2,THEM4,PLA2G4D,SLC25A42,ENO4,HACD4	30/521
6_Member	Reactome Gene Sets	R-HSA-8978868	Fatty acid metabolism	-5.03697	-2.40856	34,242,873,1375,1543,1557,2678,6319,8644,51102,54898,79993,80221,117145,401494	ACADM,ALOX12B,CBR1,CPT1B,CYP1A1,CYP2C19,GGT1,SCD,AKR1C3,MECR,ELOVL2,ELOVL7,ACSF2,THEM4,HACD4	15/176
6_Member	GO Biological Processes	GO:0033559	unsaturated fatty acid metabolic process	-3.98614	-1.7244	242,873,1543,1557,1906,2938,6319,8644,54898,79993	ALOX12B,CBR1,CYP1A1,CYP2C19,EDN1,GSTA1,SCD,AKR1C3,ELOVL2,ELOVL7	10/104
6_Member	Reactome Gene Sets	R-HSA-556833	Metabolism of lipids	-3.72899	-1.53687	34,242,873,1375,1543,1557,2172,2222,2678,5465,5587,6319,6667,6715,8644,8714,8800,8867,11010,26230,50814,51102,54898,59339,79152,79993,80221,117145,146850,151742,283748,392636,401494	ACADM,ALOX12B,CBR1,CPT1B,CYP1A1,CYP2C19,FABP6,FDFT1,GGT1,PPARA,PRKD1,SCD,SP1,SRD5A1,AKR1C3,ABCC3,PEX11A,SYNJ1,GLIPR1,TIAM2,NSDHL,MECR,ELOVL2,PLEKHA2,FA2H,ELOVL7,ACSF2,THEM4,PIK3R6,PPM1L,PLA2G4D,AGMO,HACD4	33/757
6_Member	GO Biological Processes	GO:0120254	olefinic compound metabolic process	-3.41093	-1.34148	242,873,1543,1557,2488,2938,6715,8644,54898,57016,121214	ALOX12B,CBR1,CYP1A1,CYP2C19,FSHB,GSTA1,SRD5A1,AKR1C3,ELOVL2,AKR1B10,SDR9C7	11/145
6_Member	GO Biological Processes	GO:0008610	lipid biosynthetic process	-3.38742	-1.33008	242,873,1066,1543,1906,2222,2488,2678,3988,5587,6319,6715,8526,8644,8835,8867,10351,50814,51102,51227,54898,79152,79993,151742,285848,392636,401494	ALOX12B,CBR1,CES1,CYP1A1,EDN1,FDFT1,FSHB,GGT1,LIPA,PRKD1,SCD,SRD5A1,DGKE,AKR1C3,SOCS2,SYNJ1,ABCA8,NSDHL,MECR,PIGP,ELOVL2,FA2H,ELOVL7,PPM1L,PNPLA1,AGMO,HACD4	27/598
6_Member	Reactome Gene Sets	R-HSA-2142753	Arachidonic acid metabolism	-2.7259	-0.909119	242,873,1543,1557,2678,8644	ALOX12B,CBR1,CYP1A1,CYP2C19,GGT1,AKR1C3	6/59
6_Member	KEGG Pathway	hsa00590	Arachidonic acid metabolism	-2.65124	-0.861924	242,873,1557,2678,8644,283748	ALOX12B,CBR1,CYP2C19,GGT1,AKR1C3,PLA2G4D	6/61
6_Member	GO Biological Processes	GO:0001676	long-chain fatty acid metabolic process	-2.53795	-0.806323	242,873,1543,1557,2938,8644,54898,80221	ALOX12B,CBR1,CYP1A1,CYP2C19,GSTA1,AKR1C3,ELOVL2,ACSF2	8/109
6_Member	WikiPathways	WP98	Prostaglandin synthesis and regulation	-2.51861	-0.798481	306,873,1906,5617,8644	ANXA3,CBR1,EDN1,PRL,AKR1C3	5/45
6_Member	WikiPathways	WP5424	Omega 6 fatty acids in senescence	-2.39546	-0.733888	873,2678,5600,8644,54898	CBR1,GGT1,MAPK11,AKR1C3,ELOVL2	5/48
6_Member	GO Biological Processes	GO:0006690	icosanoid metabolic process	-2.37247	-0.718255	242,873,1543,1557,1906,2678,2938,8644	ALOX12B,CBR1,CYP1A1,CYP2C19,EDN1,GGT1,GSTA1,AKR1C3	8/116
6_Member	GO Biological Processes	GO:0019369	arachidonic acid metabolic process	-2.04582	-0.515652	242,873,1543,1557,8644	ALOX12B,CBR1,CYP1A1,CYP2C19,AKR1C3	5/58
7_Summary	Reactome Gene Sets	R-HSA-388396	GPCR downstream signalling	-6.99166	-3.60164	109,117,157,351,814,846,1394,1906,2488,3352,5028,5058,5151,5539,5579,5996,5999,6288,6387,6453,7074,7433,7852,8490,8526,8698,9568,9630,10563,10887,26230,50840,84033,146850,151306,256933,285601,9890,8685,9699,64123	ADCY3,ADCYAP1R1,GRK3,APP,CAMK4,CASR,CRHR1,EDN1,FSHB,HTR1D,P2RY1,PAK1,PDE8A,PPY,PRKCB,RGS1,RGS4,SAA1,CXCL12,ITSN1,TIAM1,VIPR1,CXCR4,RGS5,DGKE,S1PR4,GABBR2,GNA14,CXCL13,PROKR1,TIAM2,TAS2R14,OBSCN,PIK3R6,GPBAR1,NPB,GPR150,PLPPR4,MARCO,RIMS2,ADGRL4	41/-
7_Member	Reactome Gene Sets	R-HSA-388396	GPCR downstream signalling	-6.99166	-3.60164	109,117,157,351,814,846,1394,1906,2488,3352,5028,5058,5151,5539,5579,5996,5999,6288,6387,6453,7074,7433,7852,8490,8526,8698,9568,9630,10563,10887,26230,50840,84033,146850,151306,256933,285601	ADCY3,ADCYAP1R1,GRK3,APP,CAMK4,CASR,CRHR1,EDN1,FSHB,HTR1D,P2RY1,PAK1,PDE8A,PPY,PRKCB,RGS1,RGS4,SAA1,CXCL12,ITSN1,TIAM1,VIPR1,CXCR4,RGS5,DGKE,S1PR4,GABBR2,GNA14,CXCL13,PROKR1,TIAM2,TAS2R14,OBSCN,PIK3R6,GPBAR1,NPB,GPR150	37/634
7_Member	Reactome Gene Sets	R-HSA-372790	Signaling by GPCR	-6.23908	-3.14994	109,117,157,351,814,846,1394,1906,2488,3352,5028,5058,5151,5539,5579,5996,5999,6288,6387,6453,7074,7433,7852,8490,8526,8698,9568,9630,9890,10563,10887,26230,50840,84033,146850,151306,256933,285601	ADCY3,ADCYAP1R1,GRK3,APP,CAMK4,CASR,CRHR1,EDN1,FSHB,HTR1D,P2RY1,PAK1,PDE8A,PPY,PRKCB,RGS1,RGS4,SAA1,CXCL12,ITSN1,TIAM1,VIPR1,CXCR4,RGS5,DGKE,S1PR4,GABBR2,GNA14,PLPPR4,CXCL13,PROKR1,TIAM2,TAS2R14,OBSCN,PIK3R6,GPBAR1,NPB,GPR150	38/709
7_Member	GO Biological Processes	GO:0007188	adenylate cyclase-modulating G protein-coupled receptor signaling pathway	-4.02063	-1.74441	109,117,846,1394,1906,3352,5028,5996,7433,8685,8698,9568,9630,9699,64123,151306	ADCY3,ADCYAP1R1,CASR,CRHR1,EDN1,HTR1D,P2RY1,RGS1,VIPR1,MARCO,S1PR4,GABBR2,GNA14,RIMS2,ADGRL4,GPBAR1	16/240
7_Member	Reactome Gene Sets	R-HSA-418594	G alpha (i) signalling events	-3.55255	-1.43086	109,351,814,846,3352,5539,5996,5999,6288,6387,7852,8490,8698,9568,9630,10563,50840,256933	ADCY3,APP,CAMK4,CASR,HTR1D,PPY,RGS1,RGS4,SAA1,CXCL12,CXCR4,RGS5,S1PR4,GABBR2,GNA14,CXCL13,TAS2R14,NPB	18/318
7_Member	GO Biological Processes	GO:0007193	adenylate cyclase-inhibiting G protein-coupled receptor signaling pathway	-2.87507	-0.997527	846,1906,3352,5028,5996,8685,9568	CASR,EDN1,HTR1D,P2RY1,RGS1,MARCO,GABBR2	7/75
7_Member	Reactome Gene Sets	R-HSA-500792	GPCR ligand binding	-2.7306	-0.909938	117,351,846,1394,1906,2488,3352,5028,5539,6288,6387,7433,7852,8698,9568,9890,10563,10887,50840,151306,256933	ADCYAP1R1,APP,CASR,CRHR1,EDN1,FSHB,HTR1D,P2RY1,PPY,SAA1,CXCL12,VIPR1,CXCR4,S1PR4,GABBR2,PLPPR4,CXCL13,PROKR1,TAS2R14,GPBAR1,NPB	21/468
7_Member	Reactome Gene Sets	R-HSA-373076	Class A/1 (Rhodopsin-like receptors)	-2.1101	-0.557093	351,1906,2488,3352,5028,5539,6288,6387,7852,8698,9890,10563,10887,151306,256933	APP,EDN1,FSHB,HTR1D,P2RY1,PPY,SAA1,CXCL12,CXCR4,S1PR4,PLPPR4,CXCL13,PROKR1,GPBAR1,NPB	15/334
7_Member	Reactome Gene Sets	R-HSA-416476	G alpha (q) signalling events	-2.05387	-0.522374	351,846,1906,5028,5996,5999,6288,8490,8526,9630,10887	APP,CASR,EDN1,P2RY1,RGS1,RGS4,SAA1,RGS5,DGKE,GNA14,PROKR1	11/216
8_Summary	GO Biological Processes	GO:1902105	regulation of leukocyte differentiation	-6.94605	-3.60164	177,632,814,841,941,1435,2242,2302,2488,3059,3106,3559,3561,3662,4067,6647,7098,8993,9840,10859,25793,30009,51176,54997,146850,2551,8294,121504	AGER,BGLAP,CAMK4,CASP8,CD80,CSF1,FES,FOXJ1,FSHB,HCLS1,HLA-B,IL2RA,IL2RG,IRF4,LYN,SOD1,TLR3,PGLYRP1,TESPA1,LILRB1,FBXO7,TBX21,LEF1,TESC,PIK3R6,GABPA,H4C9,H4C16	28/-
8_Member	GO Biological Processes	GO:1902105	regulation of leukocyte differentiation	-6.94605	-3.60164	177,632,814,841,941,1435,2242,2302,2488,3059,3106,3559,3561,3662,4067,6647,7098,8993,9840,10859,25793,30009,51176,54997,146850	AGER,BGLAP,CAMK4,CASP8,CD80,CSF1,FES,FOXJ1,FSHB,HCLS1,HLA-B,IL2RA,IL2RG,IRF4,LYN,SOD1,TLR3,PGLYRP1,TESPA1,LILRB1,FBXO7,TBX21,LEF1,TESC,PIK3R6	25/331
8_Member	GO Biological Processes	GO:1903706	regulation of hemopoiesis	-6.4278	-3.22952	177,632,814,841,941,1435,2242,2302,2488,2551,3059,3106,3559,3561,3662,4067,6647,7098,8294,8993,9840,10859,25793,30009,51176,54997,121504,146850	AGER,BGLAP,CAMK4,CASP8,CD80,CSF1,FES,FOXJ1,FSHB,GABPA,HCLS1,HLA-B,IL2RA,IL2RG,IRF4,LYN,SOD1,TLR3,H4C9,PGLYRP1,TESPA1,LILRB1,FBXO7,TBX21,LEF1,TESC,H4C16,PIK3R6	28/427
8_Member	GO Biological Processes	GO:0002761	regulation of myeloid leukocyte differentiation	-4.55702	-2.08144	632,814,841,1435,2242,2488,3059,4067,7098,10859,51176,54997	BGLAP,CAMK4,CASP8,CSF1,FES,FSHB,HCLS1,LYN,TLR3,LILRB1,LEF1,TESC	12/128
8_Member	GO Biological Processes	GO:0045637	regulation of myeloid cell differentiation	-3.98031	-1.7244	632,814,841,1435,2242,2488,2551,3059,4067,7098,8294,10859,51176,54997,121504	BGLAP,CAMK4,CASP8,CSF1,FES,FSHB,GABPA,HCLS1,LYN,TLR3,H4C9,LILRB1,LEF1,TESC,H4C16	15/217
8_Member	GO Biological Processes	GO:0030854	positive regulation of granulocyte differentiation	-3.09041	-1.12802	3059,51176,54997	HCLS1,LEF1,TESC	3/9
8_Member	GO Biological Processes	GO:1902107	positive regulation of leukocyte differentiation	-2.87839	-0.999358	177,841,941,1435,2242,3059,3559,3561,9840,51176,54997,146850	AGER,CASP8,CD80,CSF1,FES,HCLS1,IL2RA,IL2RG,TESPA1,LEF1,TESC,PIK3R6	12/194
8_Member	GO Biological Processes	GO:1903708	positive regulation of hemopoiesis	-2.87839	-0.999358	177,841,941,1435,2242,3059,3559,3561,9840,51176,54997,146850	AGER,CASP8,CD80,CSF1,FES,HCLS1,IL2RA,IL2RG,TESPA1,LEF1,TESC,PIK3R6	12/194
8_Member	GO Biological Processes	GO:0002763	positive regulation of myeloid leukocyte differentiation	-2.57962	-0.829603	841,1435,2242,3059,51176,54997	CASP8,CSF1,FES,HCLS1,LEF1,TESC	6/63
8_Member	GO Biological Processes	GO:0030852	regulation of granulocyte differentiation	-2.31647	-0.68524	3059,51176,54997	HCLS1,LEF1,TESC	3/16
9_Summary	GO Biological Processes	GO:0010720	positive regulation of cell development	-6.81191	-3.50889	177,841,941,1002,1435,1462,1638,1946,1954,2242,3059,3559,3561,4067,4135,5080,6387,6664,7074,7516,7852,9175,9840,10458,26230,51176,54997,79006,84504,146850,952,2011,5058,5587,6405,6616,9856,22871,23237,23242,25793,29993,53335,285016,351,1906,4685,6647,9369,9637,9890,10100,10675,23057,51473,55619,57626,57731,79778,116448,339398,1620,55502,1006,3209,3988,4838,50507,51266,171023,10178,26051,51626	AGER,CASP8,CD80,CDH4,CSF1,VCAN,DCT,EFNA5,MEGF8,FES,HCLS1,IL2RA,IL2RG,LYN,MAP6,PAX6,CXCL12,SOX11,TIAM1,XRCC2,CXCR4,MAP3K13,TESPA1,BAIAP2,TIAM2,LEF1,TESC,METRN,NKX6-2,PIK3R6,CD38,MARK2,PAK1,PRKD1,SEMA3F,SNAP25,KIAA0319,NLGN1,ARC,COBL,FBXO7,PACSIN1,BCL11A,ALKAL2,APP,EDN1,NCAM2,SOD1,NRXN3,FEZ2,PLPPR4,TSPAN2,CSPG5,NMNAT2,DCDC2,DOCK10,KLHL1,SPTBN4,MICALL2,OLIG1,LINGO4,BRINP1,HES6,CDH8,HOXA13,LIPA,NODAL…	73/-
9_Member	GO Biological Processes	GO:0010720	positive regulation of cell development	-6.81191	-3.50889	177,841,941,1002,1435,1462,1638,1946,1954,2242,3059,3559,3561,4067,4135,5080,6387,6664,7074,7516,7852,9175,9840,10458,26230,51176,54997,79006,84504,146850	AGER,CASP8,CD80,CDH4,CSF1,VCAN,DCT,EFNA5,MEGF8,FES,HCLS1,IL2RA,IL2RG,LYN,MAP6,PAX6,CXCL12,SOX11,TIAM1,XRCC2,CXCR4,MAP3K13,TESPA1,BAIAP2,TIAM2,LEF1,TESC,METRN,NKX6-2,PIK3R6	30/459
9_Member	GO Biological Processes	GO:0010975	regulation of neuron projection development	-5.57842	-2.77808	952,1002,1946,1954,2011,2242,4067,4135,5058,5080,5587,6387,6405,6616,7074,9175,9856,10458,22871,23237,23242,25793,26230,29993,53335,79006,285016	CD38,CDH4,EFNA5,MEGF8,MARK2,FES,LYN,MAP6,PAK1,PAX6,PRKD1,CXCL12,SEMA3F,SNAP25,TIAM1,MAP3K13,KIAA0319,BAIAP2,NLGN1,ARC,COBL,FBXO7,TIAM2,PACSIN1,BCL11A,METRN,ALKAL2	27/445
9_Member	GO Biological Processes	GO:0031175	neuron projection development	-5.21139	-2.4859	177,351,1002,1906,1946,1954,2011,4067,4135,4685,5058,5080,6387,6405,6616,6647,7074,9369,9637,9890,10100,10458,10675,22871,23057,23237,23242,29993,51473,55619,57626,57731,79006,79778,116448	AGER,APP,CDH4,EDN1,EFNA5,MEGF8,MARK2,LYN,MAP6,NCAM2,PAK1,PAX6,CXCL12,SEMA3F,SNAP25,SOD1,TIAM1,NRXN3,FEZ2,PLPPR4,TSPAN2,BAIAP2,CSPG5,NLGN1,NMNAT2,ARC,COBL,PACSIN1,DCDC2,DOCK10,KLHL1,SPTBN4,METRN,MICALL2,OLIG1	35/694
9_Member	GO Biological Processes	GO:0050769	positive regulation of neurogenesis	-4.98854	-2.39926	1002,1462,1638,1946,1954,4067,4135,5080,6387,6664,7074,7516,7852,9175,10458,26230,79006,84504	CDH4,VCAN,DCT,EFNA5,MEGF8,LYN,MAP6,PAX6,CXCL12,SOX11,TIAM1,XRCC2,CXCR4,MAP3K13,BAIAP2,TIAM2,METRN,NKX6-2	18/246
9_Member	GO Biological Processes	GO:0051962	positive regulation of nervous system development	-4.95846	-2.3922	1002,1462,1638,1946,1954,4067,4135,5080,6387,6664,7074,7516,7852,9175,10458,22871,26230,79006,84504,339398	CDH4,VCAN,DCT,EFNA5,MEGF8,LYN,MAP6,PAX6,CXCL12,SOX11,TIAM1,XRCC2,CXCR4,MAP3K13,BAIAP2,NLGN1,TIAM2,METRN,NKX6-2,LINGO4	20/296
9_Member	GO Biological Processes	GO:0050767	regulation of neurogenesis	-4.82691	-2.29541	1002,1462,1620,1638,1946,1954,4067,4135,5080,6387,6405,6664,7074,7516,7852,9175,9856,10458,26230,51176,55502,79006,84504	CDH4,VCAN,BRINP1,DCT,EFNA5,MEGF8,LYN,MAP6,PAX6,CXCL12,SEMA3F,SOX11,TIAM1,XRCC2,CXCR4,MAP3K13,KIAA0319,BAIAP2,TIAM2,LEF1,HES6,METRN,NKX6-2	23/380
9_Member	GO Biological Processes	GO:0050770	regulation of axonogenesis	-4.80882	-2.28396	1002,1946,1954,2011,4135,5058,6387,6405,7074,9175,9856,26230,79006	CDH4,EFNA5,MEGF8,MARK2,MAP6,PAK1,CXCL12,SEMA3F,TIAM1,MAP3K13,KIAA0319,TIAM2,METRN	13/141
9_Member	GO Biological Processes	GO:0000902	cell morphogenesis	-4.52496	-2.06136	351,1002,1006,1906,1946,3209,3988,4135,4838,5058,5080,6387,6405,6616,6647,7074,9369,9637,9890,10458,10675,22871,23237,23242,29993,50507,51176,51266,51473,55619,57731,79006,171023	APP,CDH4,CDH8,EDN1,EFNA5,HOXA13,LIPA,MAP6,NODAL,PAK1,PAX6,CXCL12,SEMA3F,SNAP25,SOD1,TIAM1,NRXN3,FEZ2,PLPPR4,BAIAP2,CSPG5,NLGN1,ARC,COBL,PACSIN1,NOX4,LEF1,CLEC1B,DCDC2,DOCK10,SPTBN4,METRN,ASXL1	33/687
9_Member	GO Biological Processes	GO:0051960	regulation of nervous system development	-4.42435	-1.98302	1002,1462,1620,1638,1946,1954,4067,4135,5080,6387,6405,6664,7074,7516,7852,9175,9856,10458,22871,26230,51176,55502,79006,84504,339398	CDH4,VCAN,BRINP1,DCT,EFNA5,MEGF8,LYN,MAP6,PAX6,CXCL12,SEMA3F,SOX11,TIAM1,XRCC2,CXCR4,MAP3K13,KIAA0319,BAIAP2,NLGN1,TIAM2,LEF1,HES6,METRN,NKX6-2,LINGO4	25/459
9_Member	GO Biological Processes	GO:0050772	positive regulation of axonogenesis	-4.30464	-1.92075	1002,1946,1954,4135,6387,7074,9175,26230,79006	CDH4,EFNA5,MEGF8,MAP6,CXCL12,TIAM1,MAP3K13,TIAM2,METRN	9/77
9_Member	GO Biological Processes	GO:0120035	regulation of plasma membrane bounded cell projection organization	-4.29132	-1.91539	952,1002,1946,1954,2011,2242,4067,4135,5058,5080,5587,6387,6405,6616,7074,9175,9856,10178,10458,22871,23237,23242,25793,26051,26230,29993,51473,51626,53335,79006,285016	CD38,CDH4,EFNA5,MEGF8,MARK2,FES,LYN,MAP6,PAK1,PAX6,PRKD1,CXCL12,SEMA3F,SNAP25,TIAM1,MAP3K13,KIAA0319,TENM1,BAIAP2,NLGN1,ARC,COBL,FBXO7,PPP1R16B,TIAM2,PACSIN1,DCDC2,DYNC2LI1,BCL11A,METRN,ALKAL2	31/645
9_Member	GO Biological Processes	GO:0031344	regulation of cell projection organization	-4.08479	-1.77742	952,1002,1946,1954,2011,2242,4067,4135,5058,5080,5587,6387,6405,6616,7074,9175,9856,10178,10458,22871,23237,23242,25793,26051,26230,29993,51473,51626,53335,79006,285016	CD38,CDH4,EFNA5,MEGF8,MARK2,FES,LYN,MAP6,PAK1,PAX6,PRKD1,CXCL12,SEMA3F,SNAP25,TIAM1,MAP3K13,KIAA0319,TENM1,BAIAP2,NLGN1,ARC,COBL,FBXO7,PPP1R16B,TIAM2,PACSIN1,DCDC2,DYNC2LI1,BCL11A,METRN,ALKAL2	31/662
9_Member	GO Biological Processes	GO:0061564	axon development	-3.71141	-1.52536	351,1002,1906,1946,1954,2011,4685,5080,6387,6405,6616,9369,9637,9890,10100,10458,10675,23057,23242,57731,79006,116448	APP,CDH4,EDN1,EFNA5,MEGF8,MARK2,NCAM2,PAX6,CXCL12,SEMA3F,SNAP25,NRXN3,FEZ2,PLPPR4,TSPAN2,BAIAP2,CSPG5,NMNAT2,COBL,SPTBN4,METRN,OLIG1	22/421
9_Member	GO Biological Processes	GO:0048858	cell projection morphogenesis	-3.49871	-1.38982	351,1002,1906,1946,4135,5058,5080,6387,6405,6616,7074,9369,9637,9890,10458,10675,22871,23237,23242,29993,51473,55619,57731,79006	APP,CDH4,EDN1,EFNA5,MAP6,PAK1,PAX6,CXCL12,SEMA3F,SNAP25,TIAM1,NRXN3,FEZ2,PLPPR4,BAIAP2,CSPG5,NLGN1,ARC,COBL,PACSIN1,DCDC2,DOCK10,SPTBN4,METRN	24/496
9_Member	GO Biological Processes	GO:0031346	positive regulation of cell projection organization	-3.3236	-1.29095	1002,1946,1954,2011,2242,4067,4135,5587,6387,7074,9175,10178,10458,22871,23242,26230,29993,79006,285016	CDH4,EFNA5,MEGF8,MARK2,FES,LYN,MAP6,PRKD1,CXCL12,TIAM1,MAP3K13,TENM1,BAIAP2,NLGN1,COBL,TIAM2,PACSIN1,METRN,ALKAL2	19/361
9_Member	GO Biological Processes	GO:0048812	neuron projection morphogenesis	-3.24505	-1.25282	351,1002,1906,1946,4135,5058,5080,6387,6405,6616,7074,9369,9637,9890,10458,22871,23237,23242,29993,51473,55619,57731,79006	APP,CDH4,EDN1,EFNA5,MAP6,PAK1,PAX6,CXCL12,SEMA3F,SNAP25,TIAM1,NRXN3,FEZ2,PLPPR4,BAIAP2,NLGN1,ARC,COBL,PACSIN1,DCDC2,DOCK10,SPTBN4,METRN	23/486
9_Member	GO Biological Processes	GO:0120039	plasma membrane bounded cell projection morphogenesis	-3.1847	-1.20103	351,1002,1906,1946,4135,5058,5080,6387,6405,6616,7074,9369,9637,9890,10458,22871,23237,23242,29993,51473,55619,57731,79006	APP,CDH4,EDN1,EFNA5,MAP6,PAK1,PAX6,CXCL12,SEMA3F,SNAP25,TIAM1,NRXN3,FEZ2,PLPPR4,BAIAP2,NLGN1,ARC,COBL,PACSIN1,DCDC2,DOCK10,SPTBN4,METRN	23/491
9_Member	GO Biological Processes	GO:0048667	cell morphogenesis involved in neuron differentiation	-2.65783	-0.864867	351,1002,1906,1946,4135,5080,6387,6405,6616,6647,9369,9637,9890,10458,23237,23242,51473,55619,57731,79006	APP,CDH4,EDN1,EFNA5,MAP6,PAX6,CXCL12,SEMA3F,SNAP25,SOD1,NRXN3,FEZ2,PLPPR4,BAIAP2,ARC,COBL,DCDC2,DOCK10,SPTBN4,METRN	20/443
10_Summary	GO Biological Processes	GO:0002697	regulation of immune effector process	-6.55237	-3.29207	177,354,922,941,1776,2220,2242,2302,3106,3662,3820,4067,4153,5225,7098,7805,8993,10039,10225,10859,11314,29126,30009,80329,84106,115004,146850,384,814,952,1511,1803,2267,3559,3561,6541,6647,6664,8995,9840,25793,27040,51176,100133941,284021,345611,51206,84034,1946,4838,5465,6387,10563,2633,3428,54941,811,1435,4284,6288,10675,59339,285	AGER,KLK3,CD5L,CD80,DNASE1L3,FCN2,FES,FOXJ1,HLA-B,IRF4,KLRB1,LYN,MBL2,PGC,TLR3,LAPTM5,PGLYRP1,PARP3,CD96,LILRB1,CD300A,CD274,TBX21,ULBP1,PRAM1,CGAS,PIK3R6,ARG2,CAMK4,CD38,CTSG,DPP4,FGL1,IL2RA,IL2RG,SLC7A1,SOD1,SOX11,TNFSF18,TESPA1,FBXO7,LAT,LEF1,CD24,MILR1,IRGM,GP6,EMILIN2,EFNA5,NODAL,PPARA,CXCL12,CXCL13,GBP1,IFI16,RNF125,CALR,CSF1,MIP,SAA1,CSPG5,PLEKHA2,ANGPT2	63/-
10_Member	GO Biological Processes	GO:0002697	regulation of immune effector process	-6.55237	-3.29207	177,354,922,941,1776,2220,2242,2302,3106,3662,3820,4067,4153,5225,7098,7805,8993,10039,10225,10859,11314,29126,30009,80329,84106,115004,146850	AGER,KLK3,CD5L,CD80,DNASE1L3,FCN2,FES,FOXJ1,HLA-B,IRF4,KLRB1,LYN,MBL2,PGC,TLR3,LAPTM5,PGLYRP1,PARP3,CD96,LILRB1,CD300A,CD274,TBX21,ULBP1,PRAM1,CGAS,PIK3R6	27/396
10_Member	GO Biological Processes	GO:0051249	regulation of lymphocyte activation	-6.29384	-3.17988	177,384,814,941,952,1511,1803,2267,2302,3559,3561,3662,4067,6541,6647,6664,7805,8993,8995,9840,10039,10859,11314,25793,27040,29126,30009,51176,115004,146850,100133941	AGER,ARG2,CAMK4,CD80,CD38,CTSG,DPP4,FGL1,FOXJ1,IL2RA,IL2RG,IRF4,LYN,SLC7A1,SOD1,SOX11,LAPTM5,PGLYRP1,TNFSF18,TESPA1,PARP3,LILRB1,CD300A,FBXO7,LAT,CD274,TBX21,LEF1,CGAS,PIK3R6,CD24	31/512
10_Member	GO Biological Processes	GO:0050863	regulation of T cell activation	-6.16908	-3.14689	177,384,814,941,1511,1803,2267,2302,3559,3561,3662,4067,6541,6647,7805,8995,9840,10859,11314,27040,29126,30009,51176,115004,146850,100133941	AGER,ARG2,CAMK4,CD80,CTSG,DPP4,FGL1,FOXJ1,IL2RA,IL2RG,IRF4,LYN,SLC7A1,SOD1,LAPTM5,TNFSF18,TESPA1,LILRB1,CD300A,LAT,CD274,TBX21,LEF1,CGAS,PIK3R6,CD24	26/389
10_Member	GO Biological Processes	GO:0002694	regulation of leukocyte activation	-6.04001	-3.05733	177,384,814,941,952,1511,1803,2267,2302,3559,3561,3662,4067,6541,6647,6664,7805,8993,8995,9840,10039,10859,11314,25793,27040,29126,30009,51176,115004,146850,284021,345611,100133941	AGER,ARG2,CAMK4,CD80,CD38,CTSG,DPP4,FGL1,FOXJ1,IL2RA,IL2RG,IRF4,LYN,SLC7A1,SOD1,SOX11,LAPTM5,PGLYRP1,TNFSF18,TESPA1,PARP3,LILRB1,CD300A,FBXO7,LAT,CD274,TBX21,LEF1,CGAS,PIK3R6,MILR1,IRGM,CD24	33/581
10_Member	GO Biological Processes	GO:0050865	regulation of cell activation	-6.00647	-3.04227	177,384,814,941,952,1511,1803,2267,2302,3559,3561,3662,4067,6541,6647,6664,7805,8993,8995,9840,10039,10859,11314,25793,27040,29126,30009,51176,51206,84034,115004,146850,284021,345611,100133941	AGER,ARG2,CAMK4,CD80,CD38,CTSG,DPP4,FGL1,FOXJ1,IL2RA,IL2RG,IRF4,LYN,SLC7A1,SOD1,SOX11,LAPTM5,PGLYRP1,TNFSF18,TESPA1,PARP3,LILRB1,CD300A,FBXO7,LAT,CD274,TBX21,LEF1,GP6,EMILIN2,CGAS,PIK3R6,MILR1,IRGM,CD24	35/639
10_Member	GO Biological Processes	GO:0051250	negative regulation of lymphocyte activation	-5.9641	-3.01763	384,941,1511,2267,2302,3559,4067,6664,7805,8993,10039,10859,11314,25793,29126,30009	ARG2,CD80,CTSG,FGL1,FOXJ1,IL2RA,LYN,SOX11,LAPTM5,PGLYRP1,PARP3,LILRB1,CD300A,FBXO7,CD274,TBX21	16/168
10_Member	GO Biological Processes	GO:0002695	negative regulation of leukocyte activation	-5.76088	-2.9031	384,941,1511,2267,2302,3559,4067,6664,7805,8993,10039,10859,11314,25793,29126,30009,284021	ARG2,CD80,CTSG,FGL1,FOXJ1,IL2RA,LYN,SOX11,LAPTM5,PGLYRP1,PARP3,LILRB1,CD300A,FBXO7,CD274,TBX21,MILR1	17/195
10_Member	GO Biological Processes	GO:0050866	negative regulation of cell activation	-5.107	-2.43139	384,941,1511,2267,2302,3559,4067,6664,7805,8993,10039,10859,11314,25793,29126,30009,284021	ARG2,CD80,CTSG,FGL1,FOXJ1,IL2RA,LYN,SOX11,LAPTM5,PGLYRP1,PARP3,LILRB1,CD300A,FBXO7,CD274,TBX21,MILR1	17/218
10_Member	GO Biological Processes	GO:0002703	regulation of leukocyte mediated immunity	-4.86978	-2.32471	177,941,1776,2242,2302,3106,3820,4067,7098,10039,10225,10859,11314,29126,30009,80329,84106,146850	AGER,CD80,DNASE1L3,FES,FOXJ1,HLA-B,KLRB1,LYN,TLR3,PARP3,CD96,LILRB1,CD300A,CD274,TBX21,ULBP1,PRAM1,PIK3R6	18/251
10_Member	GO Biological Processes	GO:0022407	regulation of cell-cell adhesion	-4.61893	-2.11962	177,384,941,1511,1803,1946,2267,2302,3559,3561,4067,4838,5465,6387,6541,7805,9840,10563,10859,11314,29126,30009,51176,51206,84034,146850,100133941	AGER,ARG2,CD80,CTSG,DPP4,EFNA5,FGL1,FOXJ1,IL2RA,IL2RG,LYN,NODAL,PPARA,CXCL12,SLC7A1,LAPTM5,TESPA1,CXCL13,LILRB1,CD300A,CD274,TBX21,LEF1,GP6,EMILIN2,PIK3R6,CD24	27/503
10_Member	GO Biological Processes	GO:0002704	negative regulation of leukocyte mediated immunity	-4.58944	-2.0993	941,2302,3106,10039,10225,10859,11314,29126,30009	CD80,FOXJ1,HLA-B,PARP3,CD96,LILRB1,CD300A,CD274,TBX21	9/71
10_Member	GO Biological Processes	GO:0002683	negative regulation of immune system process	-4.55662	-2.08144	384,941,1511,1803,2267,2302,2633,3106,3428,3559,3662,4067,6387,6664,7098,7805,8993,10039,10225,10859,11314,25793,29126,30009,54941,115004,284021,345611	ARG2,CD80,CTSG,DPP4,FGL1,FOXJ1,GBP1,HLA-B,IFI16,IL2RA,IRF4,LYN,CXCL12,SOX11,TLR3,LAPTM5,PGLYRP1,PARP3,CD96,LILRB1,CD300A,FBXO7,CD274,TBX21,RNF125,CGAS,MILR1,IRGM	28/536
10_Member	GO Biological Processes	GO:1903038	negative regulation of leukocyte cell-cell adhesion	-4.46197	-2.00965	384,941,1511,2267,2302,3559,5465,6387,7805,10859,11314,29126,30009	ARG2,CD80,CTSG,FGL1,FOXJ1,IL2RA,PPARA,CXCL12,LAPTM5,LILRB1,CD300A,CD274,TBX21	13/152
10_Member	GO Biological Processes	GO:0045785	positive regulation of cell adhesion	-4.40142	-1.96612	177,811,941,1435,1511,1803,3559,3561,4067,4284,4838,6288,6387,6541,8995,9840,10563,10675,10859,29126,51176,51206,59339,84034,146850,100133941	AGER,CALR,CD80,CSF1,CTSG,DPP4,IL2RA,IL2RG,LYN,MIP,NODAL,SAA1,CXCL12,SLC7A1,TNFSF18,TESPA1,CXCL13,CSPG5,LILRB1,CD274,LEF1,GP6,PLEKHA2,EMILIN2,PIK3R6,CD24	26/489
10_Member	GO Biological Processes	GO:0002707	negative regulation of lymphocyte mediated immunity	-4.30137	-1.92075	941,2302,3106,10039,10225,10859,29126,30009	CD80,FOXJ1,HLA-B,PARP3,CD96,LILRB1,CD274,TBX21	8/60
10_Member	GO Biological Processes	GO:1903037	regulation of leukocyte cell-cell adhesion	-4.20329	-1.85039	177,384,941,1511,1803,2267,2302,3559,3561,4067,5465,6387,6541,7805,9840,10859,11314,29126,30009,51176,146850,100133941	AGER,ARG2,CD80,CTSG,DPP4,FGL1,FOXJ1,IL2RA,IL2RG,LYN,PPARA,CXCL12,SLC7A1,LAPTM5,TESPA1,LILRB1,CD300A,CD274,TBX21,LEF1,PIK3R6,CD24	22/389
10_Member	GO Biological Processes	GO:0050672	negative regulation of lymphocyte proliferation	-3.73663	-1.54127	384,941,2302,3559,4067,6664,10859,11314,29126	ARG2,CD80,FOXJ1,IL2RA,LYN,SOX11,LILRB1,CD300A,CD274	9/91
10_Member	GO Biological Processes	GO:0050868	negative regulation of T cell activation	-3.73647	-1.54127	384,941,1511,2267,2302,3559,7805,10859,11314,29126,30009	ARG2,CD80,CTSG,FGL1,FOXJ1,IL2RA,LAPTM5,LILRB1,CD300A,CD274,TBX21	11/133
10_Member	GO Biological Processes	GO:0032945	negative regulation of mononuclear cell proliferation	-3.66461	-1.49918	384,941,2302,3559,4067,6664,10859,11314,29126	ARG2,CD80,FOXJ1,IL2RA,LYN,SOX11,LILRB1,CD300A,CD274	9/93
10_Member	GO Biological Processes	GO:0046634	regulation of alpha-beta T cell activation	-3.56321	-1.4327	177,384,941,3559,3561,3662,10859,11314,29126,30009	AGER,ARG2,CD80,IL2RA,IL2RG,IRF4,LILRB1,CD300A,CD274,TBX21	10/117
10_Member	GO Biological Processes	GO:0070664	negative regulation of leukocyte proliferation	-3.42752	-1.35028	384,941,2302,3559,4067,6664,10859,11314,29126	ARG2,CD80,FOXJ1,IL2RA,LYN,SOX11,LILRB1,CD300A,CD274	9/100
10_Member	GO Biological Processes	GO:2000514	regulation of CD4-positive, alpha-beta T cell activation	-3.41451	-1.34194	177,384,941,3559,3561,3662,29126,30009	AGER,ARG2,CD80,IL2RA,IL2RG,IRF4,CD274,TBX21	8/80
10_Member	GO Biological Processes	GO:0032944	regulation of mononuclear cell proliferation	-3.409	-1.34148	177,384,941,952,1435,2302,3559,4067,6541,6664,8995,10859,11314,29126,100133941	AGER,ARG2,CD80,CD38,CSF1,FOXJ1,IL2RA,LYN,SLC7A1,SOX11,TNFSF18,LILRB1,CD300A,CD274,CD24	15/245
10_Member	GO Biological Processes	GO:0022409	positive regulation of cell-cell adhesion	-3.36056	-1.31469	177,941,1511,1803,3559,3561,4067,4838,6541,9840,10563,10859,29126,51176,51206,84034,146850,100133941	AGER,CD80,CTSG,DPP4,IL2RA,IL2RG,LYN,NODAL,SLC7A1,TESPA1,CXCL13,LILRB1,CD274,LEF1,GP6,EMILIN2,PIK3R6,CD24	18/330
10_Member	GO Biological Processes	GO:0002698	negative regulation of immune effector process	-3.36042	-1.31469	941,2302,3106,8993,10039,10225,10859,11314,29126,30009	CD80,FOXJ1,HLA-B,PGLYRP1,PARP3,CD96,LILRB1,CD300A,CD274,TBX21	10/124
10_Member	GO Biological Processes	GO:0050777	negative regulation of immune response	-3.29294	-1.27691	384,941,2302,3106,3428,4067,8993,10039,10225,10859,11314,29126,30009	ARG2,CD80,FOXJ1,HLA-B,IFI16,LYN,PGLYRP1,PARP3,CD96,LILRB1,CD300A,CD274,TBX21	13/199
10_Member	GO Biological Processes	GO:0022408	negative regulation of cell-cell adhesion	-3.15218	-1.18068	384,941,1511,2267,2302,3559,5465,6387,7805,10859,11314,29126,30009	ARG2,CD80,CTSG,FGL1,FOXJ1,IL2RA,PPARA,CXCL12,LAPTM5,LILRB1,CD300A,CD274,TBX21	13/206
10_Member	GO Biological Processes	GO:0050670	regulation of lymphocyte proliferation	-3.0158	-1.07671	177,384,941,952,2302,3559,4067,6541,6664,8995,10859,11314,29126,100133941	AGER,ARG2,CD80,CD38,FOXJ1,IL2RA,LYN,SLC7A1,SOX11,TNFSF18,LILRB1,CD300A,CD274,CD24	14/240
10_Member	GO Biological Processes	GO:0070663	regulation of leukocyte proliferation	-2.97564	-1.05448	177,384,941,952,1435,2302,3559,4067,6541,6664,8995,10859,11314,29126,100133941	AGER,ARG2,CD80,CD38,CSF1,FOXJ1,IL2RA,LYN,SLC7A1,SOX11,TNFSF18,LILRB1,CD300A,CD274,CD24	15/270
10_Member	GO Biological Processes	GO:0002706	regulation of lymphocyte mediated immunity	-2.91685	-1.01959	177,941,2302,3106,3820,10039,10225,10859,29126,30009,80329,146850	AGER,CD80,FOXJ1,HLA-B,KLRB1,PARP3,CD96,LILRB1,CD274,TBX21,ULBP1,PIK3R6	12/192
10_Member	GO Biological Processes	GO:0007162	negative regulation of cell adhesion	-2.77443	-0.943515	285,384,941,1511,1946,2267,2302,2633,3559,5465,6387,7805,10859,11314,29126,30009	ANGPT2,ARG2,CD80,CTSG,EFNA5,FGL1,FOXJ1,GBP1,IL2RA,PPARA,CXCL12,LAPTM5,LILRB1,CD300A,CD274,TBX21	16/312
10_Member	GO Biological Processes	GO:0002823	negative regulation of adaptive immune response based on somatic recombination of immune receptors built from immunoglobulin superfamily domains	-2.7259	-0.909119	941,2302,10039,10859,29126,30009	CD80,FOXJ1,PARP3,LILRB1,CD274,TBX21	6/59
10_Member	GO Biological Processes	GO:0002820	negative regulation of adaptive immune response	-2.54489	-0.808384	941,2302,10039,10859,29126,30009	CD80,FOXJ1,PARP3,LILRB1,CD274,TBX21	6/64
10_Member	GO Biological Processes	GO:0046636	negative regulation of alpha-beta T cell activation	-2.51861	-0.798481	384,10859,11314,29126,30009	ARG2,LILRB1,CD300A,CD274,TBX21	5/45
10_Member	GO Biological Processes	GO:0050870	positive regulation of T cell activation	-2.3079	-0.678656	177,941,1803,3559,3561,4067,6541,9840,10859,29126,51176,146850,100133941	AGER,CD80,DPP4,IL2RA,IL2RG,LYN,SLC7A1,TESPA1,LILRB1,CD274,LEF1,PIK3R6,CD24	13/257
10_Member	GO Biological Processes	GO:0002710	negative regulation of T cell mediated immunity	-2.28717	-0.666218	941,10859,29126,30009	CD80,LILRB1,CD274,TBX21	4/32
10_Member	GO Biological Processes	GO:0042130	negative regulation of T cell proliferation	-2.20379	-0.61677	384,941,2302,3559,10859,29126	ARG2,CD80,FOXJ1,IL2RA,LILRB1,CD274	6/75
10_Member	GO Biological Processes	GO:0051251	positive regulation of lymphocyte activation	-2.13285	-0.570196	177,941,952,1803,3559,3561,4067,6541,9840,10859,29126,30009,51176,146850,100133941	AGER,CD80,CD38,DPP4,IL2RA,IL2RG,LYN,SLC7A1,TESPA1,LILRB1,CD274,TBX21,LEF1,PIK3R6,CD24	15/332
10_Member	GO Biological Processes	GO:0042129	regulation of T cell proliferation	-2.11497	-0.55731	177,384,941,2302,3559,6541,8995,10859,29126,100133941	AGER,ARG2,CD80,FOXJ1,IL2RA,SLC7A1,TNFSF18,LILRB1,CD274,CD24	10/183
10_Member	GO Biological Processes	GO:0002696	positive regulation of leukocyte activation	-2.1081	-0.557093	177,941,952,1803,3559,3561,4067,6541,9840,10859,29126,30009,51176,146850,345611,100133941	AGER,CD80,CD38,DPP4,IL2RA,IL2RG,LYN,SLC7A1,TESPA1,LILRB1,CD274,TBX21,LEF1,PIK3R6,IRGM,CD24	16/366
10_Member	GO Biological Processes	GO:0002709	regulation of T cell mediated immunity	-2.10399	-0.557093	177,941,3106,10859,29126,30009,80329	AGER,CD80,HLA-B,LILRB1,CD274,TBX21,ULBP1	7/103
11_Summary	GO Biological Processes	GO:0051046	regulation of secretion	-6.52254	-3.29207	242,632,846,952,1066,1137,1394,1906,1946,2242,4067,4879,5028,5579,5587,5617,6288,6387,6616,6664,7074,8973,9699,10675,10699,10859,11314,22871,55503,55784,79772,84106,143425,252983,341359,1511,1543,1803,2488,5046,5936,6715,8644,25825,51200,57016,121214,405753,177,351,5024,5999,8526,9890,10458,23237,25769,57497,57537,811,2220,3561,4153,6647,29993	ALOX12B,BGLAP,CASR,CD38,CES1,CHRNA4,CRHR1,EDN1,EFNA5,FES,LYN,NPPB,P2RY1,PRKCB,PRKD1,PRL,SAA1,CXCL12,SNAP25,SOX11,TIAM1,CHRNA6,RIMS2,CSPG5,CORIN,LILRB1,CD300A,NLGN1,TRPV6,MCTP2,MCTP1,PRAM1,SYT9,STXBP4,SYT10,CTSG,CYP1A1,DPP4,FSHB,PCSK6,RBM4,SRD5A1,AKR1C3,BACE2,CPA4,AKR1B10,SDR9C7,DUOXA2,AGER,APP,P2RX3,RGS4,DGKE,PLPPR4,BAIAP2,ARC,SLC24A2,LRFN2,SORCS2,CALR,FCN2,IL2RG,MBL2,SOD1,PACSIN1	65/-
11_Member	GO Biological Processes	GO:0051046	regulation of secretion	-6.52254	-3.29207	242,632,846,952,1066,1137,1394,1906,1946,2242,4067,4879,5028,5579,5587,5617,6288,6387,6616,6664,7074,8973,9699,10675,10699,10859,11314,22871,55503,55784,79772,84106,143425,252983,341359	ALOX12B,BGLAP,CASR,CD38,CES1,CHRNA4,CRHR1,EDN1,EFNA5,FES,LYN,NPPB,P2RY1,PRKCB,PRKD1,PRL,SAA1,CXCL12,SNAP25,SOX11,TIAM1,CHRNA6,RIMS2,CSPG5,CORIN,LILRB1,CD300A,NLGN1,TRPV6,MCTP2,MCTP1,PRAM1,SYT9,STXBP4,SYT10	35/607
11_Member	GO Biological Processes	GO:1903530	regulation of secretion by cell	-5.15354	-2.45258	632,846,952,1137,1394,1906,1946,2242,4067,5028,5579,5587,6288,6387,6616,6664,7074,8973,9699,10675,10859,11314,22871,55503,55784,79772,84106,143425,252983,341359	BGLAP,CASR,CD38,CHRNA4,CRHR1,EDN1,EFNA5,FES,LYN,P2RY1,PRKCB,PRKD1,SAA1,CXCL12,SNAP25,SOX11,TIAM1,CHRNA6,RIMS2,CSPG5,LILRB1,CD300A,NLGN1,TRPV6,MCTP2,MCTP1,PRAM1,SYT9,STXBP4,SYT10	30/553
11_Member	GO Biological Processes	GO:1903305	regulation of regulated secretory pathway	-4.99079	-2.39926	2242,4067,5028,5579,9699,10675,11314,22871,55503,84106,143425,341359	FES,LYN,P2RY1,PRKCB,RIMS2,CSPG5,CD300A,NLGN1,TRPV6,PRAM1,SYT9,SYT10	12/116
11_Member	GO Biological Processes	GO:0010817	regulation of hormone levels	-4.90487	-2.34578	846,952,1394,1511,1543,1803,1906,1946,2488,4067,5028,5046,5579,5587,5936,6616,6664,6715,7074,8644,9699,10699,25825,51200,55503,57016,121214,252983,405753	CASR,CD38,CRHR1,CTSG,CYP1A1,DPP4,EDN1,EFNA5,FSHB,LYN,P2RY1,PCSK6,PRKCB,PRKD1,RBM4,SNAP25,SOX11,SRD5A1,TIAM1,AKR1C3,RIMS2,CORIN,BACE2,CPA4,TRPV6,AKR1B10,SDR9C7,STXBP4,DUOXA2	29/541
11_Member	GO Biological Processes	GO:0017157	regulation of exocytosis	-3.31389	-1.28754	2242,4067,5028,5579,9699,10675,11314,22871,55503,84106,143425,341359	FES,LYN,P2RY1,PRKCB,RIMS2,CSPG5,CD300A,NLGN1,TRPV6,PRAM1,SYT9,SYT10	12/173
11_Member	GO Biological Processes	GO:0046928	regulation of neurotransmitter secretion	-3.30577	-1.2815	632,5028,5579,9699,10675,22871,55784,79772	BGLAP,P2RY1,PRKCB,RIMS2,CSPG5,NLGN1,MCTP2,MCTP1	8/83
11_Member	GO Biological Processes	GO:0050804	modulation of chemical synaptic transmission	-3.12542	-1.15759	177,351,632,952,1906,5024,5028,5579,5999,6616,8526,8973,9699,9890,10458,10675,22871,23237,25769,55784,57497,57537,79772	AGER,APP,BGLAP,CD38,EDN1,P2RX3,P2RY1,PRKCB,RGS4,SNAP25,DGKE,CHRNA6,RIMS2,PLPPR4,BAIAP2,CSPG5,NLGN1,ARC,SLC24A2,MCTP2,LRFN2,SORCS2,MCTP1	23/496
11_Member	GO Biological Processes	GO:0099177	regulation of trans-synaptic signaling	-3.1137	-1.14949	177,351,632,952,1906,5024,5028,5579,5999,6616,8526,8973,9699,9890,10458,10675,22871,23237,25769,55784,57497,57537,79772	AGER,APP,BGLAP,CD38,EDN1,P2RX3,P2RY1,PRKCB,RGS4,SNAP25,DGKE,CHRNA6,RIMS2,PLPPR4,BAIAP2,CSPG5,NLGN1,ARC,SLC24A2,MCTP2,LRFN2,SORCS2,MCTP1	23/497
11_Member	GO Biological Processes	GO:0051588	regulation of neurotransmitter transport	-2.77338	-0.943515	632,5028,5579,9699,10675,22871,55784,79772	BGLAP,P2RY1,PRKCB,RIMS2,CSPG5,NLGN1,MCTP2,MCTP1	8/100
11_Member	GO Biological Processes	GO:2000300	regulation of synaptic vesicle exocytosis	-2.56194	-0.81906	5028,5579,9699,10675,22871	P2RY1,PRKCB,RIMS2,CSPG5,NLGN1	5/44
11_Member	GO Biological Processes	GO:0060627	regulation of vesicle-mediated transport	-2.53117	-0.802708	811,2220,2242,3561,4067,4153,5028,5579,5587,6647,9699,10675,10859,11314,22871,23237,29993,55503,79772,84106,143425,341359	CALR,FCN2,FES,IL2RG,LYN,MBL2,P2RY1,PRKCB,PRKD1,SOD1,RIMS2,CSPG5,LILRB1,CD300A,NLGN1,ARC,PACSIN1,TRPV6,MCTP1,PRAM1,SYT9,SYT10	22/519
11_Member	GO Biological Processes	GO:0051047	positive regulation of secretion	-2.36146	-0.710894	242,632,846,952,1906,4879,5028,5579,5587,5617,6387,6616,6664,22871,341359	ALOX12B,BGLAP,CASR,CD38,EDN1,NPPB,P2RY1,PRKCB,PRKD1,PRL,CXCL12,SNAP25,SOX11,NLGN1,SYT10	15/313
12_Summary	GO Biological Processes	GO:0009410	response to xenobiotic stimulus	-6.32635	-3.1808	117,632,811,873,952,969,1543,1557,1906,2938,3988,4067,5080,5378,5579,6097,6531,6647,6715,7054,7098,7852,8714,9153,9400,9447,10864,29104	ADCYAP1R1,BGLAP,CALR,CBR1,CD38,CD69,CYP1A1,CYP2C19,EDN1,GSTA1,LIPA,LYN,PAX6,PMS1,PRKCB,RORC,SLC6A3,SOD1,SRD5A1,TH,TLR3,CXCR4,ABCC3,SLC28A2,RECQL5,AIM2,SLC22A7,N6AMT1	28/-
12_Member	GO Biological Processes	GO:0009410	response to xenobiotic stimulus	-6.32635	-3.1808	117,632,811,873,952,969,1543,1557,1906,2938,3988,4067,5080,5378,5579,6097,6531,6647,6715,7054,7098,7852,8714,9153,9400,9447,10864,29104	ADCYAP1R1,BGLAP,CALR,CBR1,CD38,CD69,CYP1A1,CYP2C19,EDN1,GSTA1,LIPA,LYN,PAX6,PMS1,PRKCB,RORC,SLC6A3,SOD1,SRD5A1,TH,TLR3,CXCR4,ABCC3,SLC28A2,RECQL5,AIM2,SLC22A7,N6AMT1	28/432
12_Member	GO Biological Processes	GO:0071466	cellular response to xenobiotic stimulus	-5.82265	-2.9096	873,969,1543,1557,1906,2938,5080,6097,7054,7098,7852,8714,9153,9400,9447,10864,29104	CBR1,CD69,CYP1A1,CYP2C19,EDN1,GSTA1,PAX6,RORC,TH,TLR3,CXCR4,ABCC3,SLC28A2,RECQL5,AIM2,SLC22A7,N6AMT1	17/193
12_Member	GO Biological Processes	GO:0006805	xenobiotic metabolic process	-2.70867	-0.899548	873,1543,1557,2938,6097,8714,9153,10864,29104	CBR1,CYP1A1,CYP2C19,GSTA1,RORC,ABCC3,SLC28A2,SLC22A7,N6AMT1	9/126
13_Summary	GO Biological Processes	GO:0046903	secretion	-6.20254	-3.14689	286,306,846,1394,1906,2054,4067,4879,5046,5058,5539,5617,5936,6453,6531,6616,7857,8835,8867,9699,22871,27040,55503,57553,57835,79613,84958,85409,143425,284021,341359,389015,496,55244,7054,8120,29993,9153	ANK1,ANXA3,CASR,CRHR1,EDN1,STX2,LYN,NPPB,PCSK6,PAK1,PPY,PRL,RBM4,ITSN1,SLC6A3,SNAP25,SCG2,SOCS2,SYNJ1,RIMS2,NLGN1,LAT,TRPV6,MICAL3,SLC4A5,TANGO6,SYTL1,NKD2,SYT9,MILR1,SYT10,SLC9A4,ATP4B,SLC47A1,TH,AP3B2,PACSIN1,SLC28A2	38/-
13_Member	GO Biological Processes	GO:0046903	secretion	-6.20254	-3.14689	286,306,846,1394,1906,2054,4067,4879,5046,5058,5539,5617,5936,6453,6531,6616,7857,8835,8867,9699,22871,27040,55503,57553,57835,79613,84958,85409,143425,284021,341359,389015	ANK1,ANXA3,CASR,CRHR1,EDN1,STX2,LYN,NPPB,PCSK6,PAK1,PPY,PRL,RBM4,ITSN1,SLC6A3,SNAP25,SCG2,SOCS2,SYNJ1,RIMS2,NLGN1,LAT,TRPV6,MICAL3,SLC4A5,TANGO6,SYTL1,NKD2,SYT9,MILR1,SYT10,SLC9A4	32/544
13_Member	GO Biological Processes	GO:0032940	secretion by cell	-5.01532	-2.4033	286,306,1394,1906,2054,4067,5046,5058,5539,5936,6453,6616,7857,8867,9699,22871,27040,55503,57553,79613,84958,85409,143425,284021,341359	ANK1,ANXA3,CRHR1,EDN1,STX2,LYN,PCSK6,PAK1,PPY,RBM4,ITSN1,SNAP25,SCG2,SYNJ1,RIMS2,NLGN1,LAT,TRPV6,MICAL3,TANGO6,SYTL1,NKD2,SYT9,MILR1,SYT10	25/423
13_Member	GO Biological Processes	GO:0140352	export from cell	-4.84965	-2.31142	286,306,496,1394,1906,2054,4067,5046,5058,5539,5936,6453,6616,7857,8867,9699,22871,27040,55244,55503,57553,79613,84958,85409,143425,284021,341359	ANK1,ANXA3,ATP4B,CRHR1,EDN1,STX2,LYN,PCSK6,PAK1,PPY,RBM4,ITSN1,SNAP25,SCG2,SYNJ1,RIMS2,NLGN1,LAT,SLC47A1,TRPV6,MICAL3,TANGO6,SYTL1,NKD2,SYT9,MILR1,SYT10	27/488
13_Member	GO Biological Processes	GO:0006887	exocytosis	-4.54204	-2.07269	286,306,2054,4067,5058,6453,6616,8867,9699,22871,27040,57553,84958,85409,143425,284021,341359	ANK1,ANXA3,STX2,LYN,PAK1,ITSN1,SNAP25,SYNJ1,RIMS2,NLGN1,LAT,MICAL3,SYTL1,NKD2,SYT9,MILR1,SYT10	17/241
13_Member	GO Biological Processes	GO:0045055	regulated exocytosis	-3.46259	-1.37743	306,2054,4067,6616,8867,9699,22871,27040,143425,284021,341359	ANXA3,STX2,LYN,SNAP25,SYNJ1,RIMS2,NLGN1,LAT,SYT9,MILR1,SYT10	11/143
13_Member	GO Biological Processes	GO:0099504	synaptic vesicle cycle	-2.85759	-0.987393	2054,6453,6616,7054,8120,8867,9699,22871,29993,143425	STX2,ITSN1,SNAP25,TH,AP3B2,SYNJ1,RIMS2,NLGN1,PACSIN1,SYT9	10/144
13_Member	GO Biological Processes	GO:0099003	vesicle-mediated transport in synapse	-2.6413	-0.856791	2054,6453,6616,7054,8120,8867,9699,22871,29993,143425	STX2,ITSN1,SNAP25,TH,AP3B2,SYNJ1,RIMS2,NLGN1,PACSIN1,SYT9	10/154
13_Member	GO Biological Processes	GO:0016079	synaptic vesicle exocytosis	-2.61506	-0.839424	2054,6616,8867,9699,22871,143425	STX2,SNAP25,SYNJ1,RIMS2,NLGN1,SYT9	6/62
13_Member	GO Biological Processes	GO:0023061	signal release	-2.47978	-0.784291	1394,1906,2054,4067,5936,6616,8867,9699,22871,55503,143425	CRHR1,EDN1,STX2,LYN,RBM4,SNAP25,SYNJ1,RIMS2,NLGN1,TRPV6,SYT9	11/189
13_Member	GO Biological Processes	GO:0006836	neurotransmitter transport	-2.4009	-0.733888	2054,6531,6616,7054,8867,9153,9699,22871,143425	STX2,SLC6A3,SNAP25,TH,SYNJ1,SLC28A2,RIMS2,NLGN1,SYT9	9/140
13_Member	GO Biological Processes	GO:0048488	synaptic vesicle endocytosis	-2.14216	-0.575172	6453,8120,8867,22871,29993	ITSN1,AP3B2,SYNJ1,NLGN1,PACSIN1	5/55
13_Member	GO Biological Processes	GO:0140238	presynaptic endocytosis	-2.10931	-0.557093	6453,8120,8867,22871,29993	ITSN1,AP3B2,SYNJ1,NLGN1,PACSIN1	5/56
14_Summary	GO Biological Processes	GO:0098657	import into cell	-6.09546	-3.09347	157,306,351,496,777,1089,1803,2220,3683,3988,4065,4067,5058,5175,6453,6515,6526,6531,6541,6616,8120,8685,8867,9185,10043,10859,10894,22871,23237,25769,29993,30845,51305,55113,55244,55503,389015	GRK3,ANXA3,APP,ATP4B,CACNA1E,CEACAM4,DPP4,FCN2,ITGAL,LIPA,LY75,LYN,PAK1,PECAM1,ITSN1,SLC2A3,SLC5A3,SLC6A3,SLC7A1,SNAP25,AP3B2,MARCO,SYNJ1,REPS2,TOM1,LILRB1,LYVE1,NLGN1,ARC,SLC24A2,PACSIN1,EHD3,KCNK9,XKR8,SLC47A1,TRPV6,SLC9A4	37/-
14_Member	GO Biological Processes	GO:0098657	import into cell	-6.09546	-3.09347	157,306,351,496,777,1089,1803,2220,3683,3988,4065,4067,5058,5175,6453,6515,6526,6531,6541,6616,8120,8685,8867,9185,10043,10859,10894,22871,23237,25769,29993,30845,51305,55113,55244,55503,389015	GRK3,ANXA3,APP,ATP4B,CACNA1E,CEACAM4,DPP4,FCN2,ITGAL,LIPA,LY75,LYN,PAK1,PECAM1,ITSN1,SLC2A3,SLC5A3,SLC6A3,SLC7A1,SNAP25,AP3B2,MARCO,SYNJ1,REPS2,TOM1,LILRB1,LYVE1,NLGN1,ARC,SLC24A2,PACSIN1,EHD3,KCNK9,XKR8,SLC47A1,TRPV6,SLC9A4	37/690
14_Member	GO Biological Processes	GO:0006897	endocytosis	-4.19916	-1.85039	157,306,351,1089,1803,2220,3683,3988,4065,4067,5058,5175,6453,6616,8120,8685,8867,9185,10043,10859,10894,22871,23237,29993,30845,55113	GRK3,ANXA3,APP,CEACAM4,DPP4,FCN2,ITGAL,LIPA,LY75,LYN,PAK1,PECAM1,ITSN1,SNAP25,AP3B2,MARCO,SYNJ1,REPS2,TOM1,LILRB1,LYVE1,NLGN1,ARC,PACSIN1,EHD3,XKR8	26/503
14_Member	GO Biological Processes	GO:0006909	phagocytosis	-2.01413	-0.499663	306,1089,2220,3683,4067,5058,5175,8685,55113	ANXA3,CEACAM4,FCN2,ITGAL,LYN,PAK1,PECAM1,MARCO,XKR8	9/161
15_Summary	WikiPathways	WP5417	Cell lineage map for neuronal differentiation	-5.85175	-2.92231	2741,4838,5080,5175,5460,6531,6616,7054,9568,9699,22871,51176,151871,100133941	GLRA1,NODAL,PAX6,PECAM1,POU5F1,SLC6A3,SNAP25,TH,GABBR2,RIMS2,NLGN1,LEF1,DPPA2,CD24	14/-
15_Member	WikiPathways	WP5417	Cell lineage map for neuronal differentiation	-5.85175	-2.92231	2741,4838,5080,5175,5460,6531,6616,7054,9568,9699,22871,51176,151871,100133941	GLRA1,NODAL,PAX6,PECAM1,POU5F1,SLC6A3,SNAP25,TH,GABBR2,RIMS2,NLGN1,LEF1,DPPA2,CD24	14/132
16_Summary	GO Biological Processes	GO:0009617	response to bacterium	-5.76087	-2.9031	306,496,841,941,1208,1511,1543,1906,2220,2633,3001,3106,3454,3906,4016,4067,4069,4153,5587,5996,7054,7098,8349,8993,10225,10317,10563,10859,23643,26253,26525,29126,54210,140733,345611,353144,100133941	ANXA3,ATP4B,CASP8,CD80,CLPS,CTSG,CYP1A1,EDN1,FCN2,GBP1,GZMA,HLA-B,IFNAR1,LALBA,LOXL1,LYN,LYZ,MBL2,PRKD1,RGS1,TH,TLR3,H2BC21,PGLYRP1,CD96,B3GALT5,CXCL13,LILRB1,LY96,CLEC4E,IL36RN,CD274,TREM1,MACROD2,IRGM,LCE3C,CD24	37/-
16_Member	GO Biological Processes	GO:0009617	response to bacterium	-5.76087	-2.9031	306,496,841,941,1208,1511,1543,1906,2220,2633,3001,3106,3454,3906,4016,4067,4069,4153,5587,5996,7054,7098,8349,8993,10225,10317,10563,10859,23643,26253,26525,29126,54210,140733,345611,353144,100133941	ANXA3,ATP4B,CASP8,CD80,CLPS,CTSG,CYP1A1,EDN1,FCN2,GBP1,GZMA,HLA-B,IFNAR1,LALBA,LOXL1,LYN,LYZ,MBL2,PRKD1,RGS1,TH,TLR3,H2BC21,PGLYRP1,CD96,B3GALT5,CXCL13,LILRB1,LY96,CLEC4E,IL36RN,CD274,TREM1,MACROD2,IRGM,LCE3C,CD24	37/713
16_Member	GO Biological Processes	GO:0002237	response to molecule of bacterial origin	-3.00818	-1.0737	496,841,941,1511,1543,1906,3454,4016,4067,7054,10225,10563,10859,23643,26525,29126,345611,100133941	ATP4B,CASP8,CD80,CTSG,CYP1A1,EDN1,IFNAR1,LOXL1,LYN,TH,CD96,CXCL13,LILRB1,LY96,IL36RN,CD274,IRGM,CD24	18/354
16_Member	GO Biological Processes	GO:0032496	response to lipopolysaccharide	-2.89139	-1.00486	496,841,941,1511,1543,1906,3454,4016,4067,7054,10225,10563,10859,23643,26525,29126,345611	ATP4B,CASP8,CD80,CTSG,CYP1A1,EDN1,IFNAR1,LOXL1,LYN,TH,CD96,CXCL13,LILRB1,LY96,IL36RN,CD274,IRGM	17/333
17_Summary	Reactome Gene Sets	R-HSA-112316	Neuronal System	-5.74368	-2.9031	109,777,814,1137,2556,2562,2741,3750,3775,5579,6531,6616,7278,7915,8973,9132,9369,9568,10382,22871,51305,55799,57497,143425,169522,341359,117,1394,1511,1906,2488,3001,3352,5024,5028,5539,5617,5644,7068,7433,8698,165829,256933,1006,2054,7054,8867,9699	ADCY3,CACNA1E,CAMK4,CHRNA4,GABRA3,GABRB3,GLRA1,KCND1,KCNK1,PRKCB,SLC6A3,SNAP25,TUBA3C,ALDH5A1,CHRNA6,KCNQ4,NRXN3,GABBR2,TUBB4A,NLGN1,KCNK9,CACNA2D3,LRFN2,SYT9,KCNV2,SYT10,ADCYAP1R1,CRHR1,CTSG,EDN1,FSHB,GZMA,HTR1D,P2RX3,P2RY1,PPY,PRL,PRSS1,THRB,VIPR1,S1PR4,GPR156,NPB,CDH8,STX2,TH,SYNJ1,RIMS2	48/-
17_Member	Reactome Gene Sets	R-HSA-112316	Neuronal System	-5.74368	-2.9031	109,777,814,1137,2556,2562,2741,3750,3775,5579,6531,6616,7278,7915,8973,9132,9369,9568,10382,22871,51305,55799,57497,143425,169522,341359	ADCY3,CACNA1E,CAMK4,CHRNA4,GABRA3,GABRB3,GLRA1,KCND1,KCNK1,PRKCB,SLC6A3,SNAP25,TUBA3C,ALDH5A1,CHRNA6,KCNQ4,NRXN3,GABBR2,TUBB4A,NLGN1,KCNK9,CACNA2D3,LRFN2,SYT9,KCNV2,SYT10	26/410
17_Member	KEGG Pathway	hsa04080	Neuroactive ligand-receptor interaction	-5.05044	-2.40856	117,1137,1394,1511,1906,2488,2556,2562,2741,3001,3352,5024,5028,5539,5617,5644,7068,7433,8698,8973,9568,165829,256933	ADCYAP1R1,CHRNA4,CRHR1,CTSG,EDN1,FSHB,GABRA3,GABRB3,GLRA1,GZMA,HTR1D,P2RX3,P2RY1,PPY,PRL,PRSS1,THRB,VIPR1,S1PR4,CHRNA6,GABBR2,GPR156,NPB	23/368
17_Member	Reactome Gene Sets	R-HSA-112315	Transmission across Chemical Synapses	-3.43969	-1.36009	109,777,814,1137,2556,2562,2741,5579,6531,6616,7278,7915,8973,9568,10382,55799	ADCY3,CACNA1E,CAMK4,CHRNA4,GABRA3,GABRB3,GLRA1,PRKCB,SLC6A3,SNAP25,TUBA3C,ALDH5A1,CHRNA6,GABBR2,TUBB4A,CACNA2D3	16/270
17_Member	GO Biological Processes	GO:0007268	chemical synaptic transmission	-3.00442	-1.07331	777,1006,1137,2054,2556,2562,2741,3352,5024,6531,6616,7054,7915,8867,8973,9568,9699,22871,143425,341359	CACNA1E,CDH8,CHRNA4,STX2,GABRA3,GABRB3,GLRA1,HTR1D,P2RX3,SLC6A3,SNAP25,TH,ALDH5A1,SYNJ1,CHRNA6,GABBR2,RIMS2,NLGN1,SYT9,SYT10	20/414
17_Member	GO Biological Processes	GO:0098916	anterograde trans-synaptic signaling	-3.00442	-1.07331	777,1006,1137,2054,2556,2562,2741,3352,5024,6531,6616,7054,7915,8867,8973,9568,9699,22871,143425,341359	CACNA1E,CDH8,CHRNA4,STX2,GABRA3,GABRB3,GLRA1,HTR1D,P2RX3,SLC6A3,SNAP25,TH,ALDH5A1,SYNJ1,CHRNA6,GABBR2,RIMS2,NLGN1,SYT9,SYT10	20/414
17_Member	GO Biological Processes	GO:0099536	synaptic signaling	-2.82091	-0.961269	777,1006,1137,2054,2556,2562,2741,3352,5024,5579,6531,6616,7054,7915,8867,8973,9568,9699,22871,143425,341359	CACNA1E,CDH8,CHRNA4,STX2,GABRA3,GABRB3,GLRA1,HTR1D,P2RX3,PRKCB,SLC6A3,SNAP25,TH,ALDH5A1,SYNJ1,CHRNA6,GABBR2,RIMS2,NLGN1,SYT9,SYT10	21/460
17_Member	GO Biological Processes	GO:0099537	trans-synaptic signaling	-2.79629	-0.958382	777,1006,1137,2054,2556,2562,2741,3352,5024,6531,6616,7054,7915,8867,8973,9568,9699,22871,143425,341359	CACNA1E,CDH8,CHRNA4,STX2,GABRA3,GABRB3,GLRA1,HTR1D,P2RX3,SLC6A3,SNAP25,TH,ALDH5A1,SYNJ1,CHRNA6,GABBR2,RIMS2,NLGN1,SYT9,SYT10	20/431
17_Member	Reactome Gene Sets	R-HSA-112314	Neurotransmitter receptors and postsynaptic signal transmission	-2.21684	-0.62601	109,814,1137,2556,2562,2741,5579,7278,8973,9568,10382	ADCY3,CAMK4,CHRNA4,GABRA3,GABRB3,GLRA1,PRKCB,TUBA3C,CHRNA6,GABBR2,TUBB4A	11/205
18_Summary	KEGG Pathway	hsa04650	Natural killer cell mediated cytotoxicity	-5.73427	-2.9031	3002,3106,3439,3454,3455,3460,3683,3937,5058,5579,8743,10870,27040,80329,811,941,973,3820,4067,5696,5698,6478,7278,10225,10382,10859,11314,23643,25793,26046,26272,29126,54210,90135,114907,117145,146894,147700	GZMB,HLA-B,IFNA1,IFNAR1,IFNAR2,IFNGR2,ITGAL,LCP2,PAK1,PRKCB,TNFSF10,HCST,LAT,ULBP1,CALR,CD80,CD79A,KLRB1,LYN,PSMB8,PSMB9,SIAH2,TUBA3C,CD96,TUBB4A,LILRB1,CD300A,LY96,FBXO7,LTN1,FBXO4,CD274,TREM1,BTBD6,FBXO32,THEM4,CD300LG,KLC3	38/-
18_Member	KEGG Pathway	hsa04650	Natural killer cell mediated cytotoxicity	-5.73427	-2.9031	3002,3106,3439,3454,3455,3460,3683,3937,5058,5579,8743,10870,27040,80329	GZMB,HLA-B,IFNA1,IFNAR1,IFNAR2,IFNGR2,ITGAL,LCP2,PAK1,PRKCB,TNFSF10,HCST,LAT,ULBP1	14/135
18_Member	Reactome Gene Sets	R-HSA-1280218	Adaptive Immune System	-3.29537	-1.27729	811,941,973,3106,3683,3820,3937,4067,5058,5579,5696,5698,6478,7278,10225,10382,10859,10870,11314,23643,25793,26046,26272,27040,29126,54210,80329,90135,114907,117145,146894,147700	CALR,CD80,CD79A,HLA-B,ITGAL,KLRB1,LCP2,LYN,PAK1,PRKCB,PSMB8,PSMB9,SIAH2,TUBA3C,CD96,TUBB4A,LILRB1,HCST,CD300A,LY96,FBXO7,LTN1,FBXO4,LAT,CD274,TREM1,ULBP1,BTBD6,FBXO32,THEM4,CD300LG,KLC3	32/768
18_Member	Reactome Gene Sets	R-HSA-198933	Immunoregulatory interactions between a Lymphoid and a non-Lymphoid cell	-3.12129	-1.15528	3106,3683,3820,10225,10859,10870,11314,54210,80329,146894	HLA-B,ITGAL,KLRB1,CD96,LILRB1,HCST,CD300A,TREM1,ULBP1,CD300LG	10/133
19_Summary	GO Biological Processes	GO:0097305	response to alcohol	-5.729	-2.9031	109,117,632,841,1066,1394,1946,2741,3988,5080,5465,5579,5587,5999,6531,6647,7054,8644,9400,23237,22871,814,1388	ADCY3,ADCYAP1R1,BGLAP,CASP8,CES1,CRHR1,EFNA5,GLRA1,LIPA,PAX6,PPARA,PRKCB,PRKD1,RGS4,SLC6A3,SOD1,TH,AKR1C3,RECQL5,ARC,NLGN1,CAMK4,ATF6B	23/-
19_Member	GO Biological Processes	GO:0097305	response to alcohol	-5.729	-2.9031	109,117,632,841,1066,1394,1946,2741,3988,5080,5465,5579,5587,5999,6531,6647,7054,8644,9400,23237	ADCY3,ADCYAP1R1,BGLAP,CASP8,CES1,CRHR1,EFNA5,GLRA1,LIPA,PAX6,PPARA,PRKCB,PRKD1,RGS4,SLC6A3,SOD1,TH,AKR1C3,RECQL5,ARC	20/263
19_Member	GO Biological Processes	GO:0045471	response to ethanol	-5.34367	-2.59032	117,632,841,1394,2741,5080,5465,5579,5999,6531,6647,7054,23237	ADCYAP1R1,BGLAP,CASP8,CRHR1,GLRA1,PAX6,PPARA,PRKCB,RGS4,SLC6A3,SOD1,TH,ARC	13/126
19_Member	WikiPathways	WP3944	Serotonin and anxiety related events	-3.70616	-1.52459	1394,5579,22871,23237	CRHR1,PRKCB,NLGN1,ARC	4/14
19_Member	KEGG Pathway	hsa05031	Amphetamine addiction	-2.3811	-0.725111	814,1388,5579,6531,7054,23237	CAMK4,ATF6B,PRKCB,SLC6A3,TH,ARC	6/69
20_Summary	GO Biological Processes	GO:0007606	sensory perception of chemical stimulus	-5.46776	-2.69155	109,5024,6531,26338,26476,26497,50840,51176,57191,64108,81050,81318,122748,125958,134083,135946,158046,317701,341359,343171,390063,390148,390181,390191,390195,390649,391112,391189,392391,401665,1208,2239,6616,8644,9132,57016,121214,846,3106,5058,6387,7852,8993,23643,157	ADCY3,P2RX3,SLC6A3,OR5L2,OR10J1,OR10D3,TAS2R14,LEF1,VN1R1,RTP4,OR5AC2,OR4A5,OR11H6,OR7D4,OR2Y1,OR6B1,NXNL2,VN1R2,SYT10,OR2W3,OR51I1,OR5W2,OR5AK2,OR5B12,OR5AN1,OR4F15,OR6Y1,OR11L1,OR5C1,OR51T1,CLPS,GPC4,SNAP25,AKR1C3,KCNQ4,AKR1B10,SDR9C7,CASR,HLA-B,PAK1,CXCL12,CXCR4,PGLYRP1,LY96,GRK3	45/-
20_Member	GO Biological Processes	GO:0007606	sensory perception of chemical stimulus	-5.46776	-2.69155	109,5024,6531,26338,26476,26497,50840,51176,57191,64108,81050,81318,122748,125958,134083,135946,158046,317701,341359,343171,390063,390148,390181,390191,390195,390649,391112,391189,392391,401665	ADCY3,P2RX3,SLC6A3,OR5L2,OR10J1,OR10D3,TAS2R14,LEF1,VN1R1,RTP4,OR5AC2,OR4A5,OR11H6,OR7D4,OR2Y1,OR6B1,NXNL2,VN1R2,SYT10,OR2W3,OR51I1,OR5W2,OR5AK2,OR5B12,OR5AN1,OR4F15,OR6Y1,OR11L1,OR5C1,OR51T1	30/533
20_Member	GO Biological Processes	GO:0007608	sensory perception of smell	-4.02715	-1.74719	109,6531,26338,26476,26497,81050,81318,122748,125958,134083,135946,158046,341359,343171,390063,390148,390181,390191,390195,390649,391112,391189,392391,401665	ADCY3,SLC6A3,OR5L2,OR10J1,OR10D3,OR5AC2,OR4A5,OR11H6,OR7D4,OR2Y1,OR6B1,NXNL2,SYT10,OR2W3,OR51I1,OR5W2,OR5AK2,OR5B12,OR5AN1,OR4F15,OR6Y1,OR11L1,OR5C1,OR51T1	24/457
20_Member	Reactome Gene Sets	R-HSA-9709957	Sensory Perception	-3.61741	-1.47166	109,1208,2239,6616,8644,9132,26338,26476,50840,57016,81050,81318,121214,122748,125958,134083,135946,343171,390063,390148,390181,390191,390195,390649,391112,391189,392391,401665	ADCY3,CLPS,GPC4,SNAP25,AKR1C3,KCNQ4,OR5L2,OR10J1,TAS2R14,AKR1B10,OR5AC2,OR4A5,SDR9C7,OR11H6,OR7D4,OR2Y1,OR6B1,OR2W3,OR51I1,OR5W2,OR5AK2,OR5B12,OR5AN1,OR4F15,OR6Y1,OR11L1,OR5C1,OR51T1	28/609
20_Member	Reactome Gene Sets	R-HSA-381753	Olfactory Signaling Pathway	-3.36672	-1.31469	109,26338,26476,81050,81318,122748,125958,134083,135946,343171,390063,390148,390181,390191,390195,390649,391112,391189,392391,401665	ADCY3,OR5L2,OR10J1,OR5AC2,OR4A5,OR11H6,OR7D4,OR2Y1,OR6B1,OR2W3,OR51I1,OR5W2,OR5AK2,OR5B12,OR5AN1,OR4F15,OR6Y1,OR11L1,OR5C1,OR51T1	20/387
20_Member	GO Biological Processes	GO:0051606	detection of stimulus	-3.32935	-1.29457	846,3106,5058,6387,7852,8993,23643,26338,26476,26497,50840,64108,81050,81318,122748,125958,134083,135946,343171,390063,390148,390181,390191,390195,390649,391112,391189,392391,401665	CASR,HLA-B,PAK1,CXCL12,CXCR4,PGLYRP1,LY96,OR5L2,OR10J1,OR10D3,TAS2R14,RTP4,OR5AC2,OR4A5,OR11H6,OR7D4,OR2Y1,OR6B1,OR2W3,OR51I1,OR5W2,OR5AK2,OR5B12,OR5AN1,OR4F15,OR6Y1,OR11L1,OR5C1,OR51T1	29/667
20_Member	GO Biological Processes	GO:0009593	detection of chemical stimulus	-3.31392	-1.28754	846,23643,26338,26476,26497,50840,64108,81050,81318,122748,125958,134083,135946,343171,390063,390148,390181,390191,390195,390649,391112,391189,392391,401665	CASR,LY96,OR5L2,OR10J1,OR10D3,TAS2R14,RTP4,OR5AC2,OR4A5,OR11H6,OR7D4,OR2Y1,OR6B1,OR2W3,OR51I1,OR5W2,OR5AK2,OR5B12,OR5AN1,OR4F15,OR6Y1,OR11L1,OR5C1,OR51T1	24/511
20_Member	KEGG Pathway	hsa04740	Olfactory transduction	-3.27731	-1.26735	109,157,26338,26476,26497,81050,81318,122748,125958,134083,135946,343171,390063,390148,390181,390191,390195,390649,391112,391189,392391,401665	ADCY3,GRK3,OR5L2,OR10J1,OR10D3,OR5AC2,OR4A5,OR11H6,OR7D4,OR2Y1,OR6B1,OR2W3,OR51I1,OR5W2,OR5AK2,OR5B12,OR5AN1,OR4F15,OR6Y1,OR11L1,OR5C1,OR51T1	22/453
20_Member	Reactome Gene Sets	R-HSA-9752946	Expression and translocation of olfactory receptors	-3.07027	-1.11325	26338,26476,81050,81318,122748,125958,134083,135946,343171,390063,390148,390181,390191,390195,390649,391112,391189,392391,401665	OR5L2,OR10J1,OR5AC2,OR4A5,OR11H6,OR7D4,OR2Y1,OR6B1,OR2W3,OR51I1,OR5W2,OR5AK2,OR5B12,OR5AN1,OR4F15,OR6Y1,OR11L1,OR5C1,OR51T1	19/379
20_Member	GO Biological Processes	GO:0050907	detection of chemical stimulus involved in sensory perception	-2.96143	-1.04515	26338,26476,26497,50840,64108,81050,81318,122748,125958,134083,135946,343171,390063,390148,390181,390191,390195,390649,391112,391189,392391,401665	OR5L2,OR10J1,OR10D3,TAS2R14,RTP4,OR5AC2,OR4A5,OR11H6,OR7D4,OR2Y1,OR6B1,OR2W3,OR51I1,OR5W2,OR5AK2,OR5B12,OR5AN1,OR4F15,OR6Y1,OR11L1,OR5C1,OR51T1	22/479
20_Member	GO Biological Processes	GO:0050906	detection of stimulus involved in sensory perception	-2.88622	-1.00174	6387,7852,26338,26476,26497,50840,64108,81050,81318,122748,125958,134083,135946,343171,390063,390148,390181,390191,390195,390649,391112,391189,392391,401665	CXCL12,CXCR4,OR5L2,OR10J1,OR10D3,TAS2R14,RTP4,OR5AC2,OR4A5,OR11H6,OR7D4,OR2Y1,OR6B1,OR2W3,OR51I1,OR5W2,OR5AK2,OR5B12,OR5AN1,OR4F15,OR6Y1,OR11L1,OR5C1,OR51T1	24/549
20_Member	GO Biological Processes	GO:0050911	detection of chemical stimulus involved in sensory perception of smell	-2.79629	-0.958382	26338,26476,26497,81050,81318,122748,125958,134083,135946,343171,390063,390148,390181,390191,390195,390649,391112,391189,392391,401665	OR5L2,OR10J1,OR10D3,OR5AC2,OR4A5,OR11H6,OR7D4,OR2Y1,OR6B1,OR2W3,OR51I1,OR5W2,OR5AK2,OR5B12,OR5AN1,OR4F15,OR6Y1,OR11L1,OR5C1,OR51T1	20/431

## Sheet: Ts1Cje Enrichment_148
GroupID	Category	Term	Description	LogP	Log(q-value)	Genes	Symbols	InTerm_InList
1_Summary	GO Biological Processes	GO:0044057	regulation of system process	-6.58453	-2.44778	40,150,177,816,846,3753,3781,4846,4879,6348,7125,7140,7220,9699,27242,27302,27345,29119,51083,55273,55811,58512,64111,65267,80149,85358,118738,497189	ASIC2,ADRA2A,AGER,CAMK2B,CASR,KCNE1,KCNN2,NOS3,NPPB,CCL3,TNNC2,TNNT3,TRPC1,RIMS2,TNFRSF21,BMP10,KCNMB4,CTNNA3,GAL,TMEM100,ADCY10,DLGAP3,NPVF,WNK3,ZC3H12A,SHANK3,ZNF488,TIFAB	28/-
1_Member	GO Biological Processes	GO:0044057	regulation of system process	-6.58453	-2.44778	40,150,177,816,846,3753,3781,4846,4879,6348,7125,7140,7220,9699,27242,27302,27345,29119,51083,55273,55811,58512,64111,65267,80149,85358,118738,497189	ASIC2,ADRA2A,AGER,CAMK2B,CASR,KCNE1,KCNN2,NOS3,NPPB,CCL3,TNNC2,TNNT3,TRPC1,RIMS2,TNFRSF21,BMP10,KCNMB4,CTNNA3,GAL,TMEM100,ADCY10,DLGAP3,NPVF,WNK3,ZC3H12A,SHANK3,ZNF488,TIFAB	28/571
1_Member	GO Biological Processes	GO:1903522	regulation of blood circulation	-3.45231	-0.988715	40,150,177,846,3753,3781,4846,7220,27302,27345,29119,55811,80149	ASIC2,ADRA2A,AGER,CASR,KCNE1,KCNN2,NOS3,TRPC1,BMP10,KCNMB4,CTNNA3,ADCY10,ZC3H12A	13/260
1_Member	GO Biological Processes	GO:0045932	negative regulation of muscle contraction	-2.2317	-0.37036	150,55811,80149	ADRA2A,ADCY10,ZC3H12A	3/23
1_Member	GO Biological Processes	GO:1903523	negative regulation of blood circulation	-2.12856	-0.316901	177,55811,80149	AGER,ADCY10,ZC3H12A	3/25
1_Member	GO Biological Processes	GO:0090257	regulation of muscle system process	-2.07745	-0.28692	150,816,4846,7125,7140,27302,29119,55811,80149,497189	ADRA2A,CAMK2B,NOS3,TNNC2,TNNT3,BMP10,CTNNA3,ADCY10,ZC3H12A,TIFAB	10/252
2_Summary	GO Biological Processes	GO:0003013	circulatory system process	-6.49116	-2.44778	40,150,177,719,846,1373,1585,2784,3352,3672,3753,3781,4846,4879,5742,5910,6541,8509,8714,10848,27345,57419,81031,83483,145741,170690,1185,3055,5979,6560,8800,55811,65267,85358	ASIC2,ADRA2A,AGER,C3AR1,CASR,CPS1,CYP11B2,GNB3,HTR1D,ITGA1,KCNE1,KCNN2,NOS3,NPPB,PTGS1,RAP1GDS1,SLC7A1,NDST2,ABCC3,PPP1R13L,KCNMB4,SLC24A3,SLC2A10,PLVAP,C2CD4A,ADAMTS16,CLCN6,HCK,RET,SLC12A4,PEX11A,ADCY10,WNK3,SHANK3	34/-
2_Member	GO Biological Processes	GO:0003013	circulatory system process	-6.49116	-2.44778	40,150,177,719,846,1373,1585,2784,3352,3672,3753,3781,4846,4879,5742,5910,6541,8509,8714,10848,27345,57419,81031,83483,145741,170690	ASIC2,ADRA2A,AGER,C3AR1,CASR,CPS1,CYP11B2,GNB3,HTR1D,ITGA1,KCNE1,KCNN2,NOS3,NPPB,PTGS1,RAP1GDS1,SLC7A1,NDST2,ABCC3,PPP1R13L,KCNMB4,SLC24A3,SLC2A10,PLVAP,C2CD4A,ADAMTS16	26/509
2_Member	GO Biological Processes	GO:0003018	vascular process in circulatory system	-5.54969	-2.20527	40,150,177,846,1373,3352,3672,4846,4879,5910,6541,8714,27345,57419,81031,83483,145741	ASIC2,ADRA2A,AGER,CASR,CPS1,HTR1D,ITGA1,NOS3,NPPB,RAP1GDS1,SLC7A1,ABCC3,KCNMB4,SLC24A3,SLC2A10,PLVAP,C2CD4A	17/274
2_Member	GO Biological Processes	GO:0008015	blood circulation	-5.23116	-2.09087	40,150,719,846,1373,1585,2784,3352,3672,3753,3781,4846,4879,5742,5910,8509,10848,27345,83483,145741,170690	ASIC2,ADRA2A,C3AR1,CASR,CPS1,CYP11B2,GNB3,HTR1D,ITGA1,KCNE1,KCNN2,NOS3,NPPB,PTGS1,RAP1GDS1,NDST2,PPP1R13L,KCNMB4,PLVAP,C2CD4A,ADAMTS16	21/419
2_Member	GO Biological Processes	GO:0042311	vasodilation	-3.81947	-1.1563	150,846,1373,3672,4846,4879	ADRA2A,CASR,CPS1,ITGA1,NOS3,NPPB	6/50
2_Member	GO Biological Processes	GO:0035296	regulation of tube diameter	-3.68681	-1.08747	40,150,846,1373,3352,3672,4846,4879,5910,27345	ASIC2,ADRA2A,CASR,CPS1,HTR1D,ITGA1,NOS3,NPPB,RAP1GDS1,KCNMB4	10/153
2_Member	GO Biological Processes	GO:0097746	blood vessel diameter maintenance	-3.68681	-1.08747	40,150,846,1373,3352,3672,4846,4879,5910,27345	ASIC2,ADRA2A,CASR,CPS1,HTR1D,ITGA1,NOS3,NPPB,RAP1GDS1,KCNMB4	10/153
2_Member	GO Biological Processes	GO:0035150	regulation of tube size	-3.66386	-1.08747	40,150,846,1373,3352,3672,4846,4879,5910,27345	ASIC2,ADRA2A,CASR,CPS1,HTR1D,ITGA1,NOS3,NPPB,RAP1GDS1,KCNMB4	10/154
2_Member	GO Biological Processes	GO:0090066	regulation of anatomical structure size	-3.222	-0.87322	40,150,846,1185,1373,2784,3055,3352,3672,4846,4879,5910,5979,6560,8800,27345,55811,65267,85358	ASIC2,ADRA2A,CASR,CLCN6,CPS1,GNB3,HCK,HTR1D,ITGA1,NOS3,NPPB,RAP1GDS1,RET,SLC12A4,PEX11A,KCNMB4,ADCY10,WNK3,SHANK3	19/501
2_Member	GO Biological Processes	GO:0003073	regulation of systemic arterial blood pressure	-2.36857	-0.434986	40,1585,4846,4879,8509,170690	ASIC2,CYP11B2,NOS3,NPPB,NDST2,ADAMTS16	6/94
3_Summary	Reactome Gene Sets	R-HSA-372790	Signaling by GPCR	-6.14694	-2.27965	150,187,409,643,719,727,816,846,1232,2015,2784,2834,2861,3352,6348,6453,7225,7433,8477,9628,10235,23263,27202,50940,51083,55701,57486,58191,84904,85397,256933,2564,2569,5617,55584,64111,116444,26189,144124,6014,9699,11069	ADRA2A,APLNR,ARRB2,CXCR5,C3AR1,C5,CAMK2B,CASR,CCR3,ADGRE1,GNB3,PRLHR,GPR37,HTR1D,CCL3,ITSN1,TRPC6,VIPR1,GPR65,RGS6,RASGRP2,MCF2L,C5AR2,PDE11A,GAL,ARHGEF40,NLN,CXCL16,ARHGEF39,RGS8,NPB,GABRE,GABRR1,PRL,CHRNA9,NPVF,GRIN3B,OR1A2,OR10A5,RIT2,RIMS2,RAPGEF4	42/-
3_Member	Reactome Gene Sets	R-HSA-372790	Signaling by GPCR	-6.14694	-2.27965	150,187,409,643,719,727,816,846,1232,2015,2784,2834,2861,3352,6348,6453,7225,7433,8477,9628,10235,23263,27202,50940,51083,55701,57486,58191,84904,85397,256933	ADRA2A,APLNR,ARRB2,CXCR5,C3AR1,C5,CAMK2B,CASR,CCR3,ADGRE1,GNB3,PRLHR,GPR37,HTR1D,CCL3,ITSN1,TRPC6,VIPR1,GPR65,RGS6,RASGRP2,MCF2L,C5AR2,PDE11A,GAL,ARHGEF40,NLN,CXCL16,ARHGEF39,RGS8,NPB	31/709
3_Member	Reactome Gene Sets	R-HSA-388396	GPCR downstream signalling	-4.76429	-1.78161	150,187,409,643,719,727,816,846,1232,2784,2861,3352,6453,7225,7433,8477,9628,10235,23263,50940,51083,55701,58191,84904,85397,256933	ADRA2A,APLNR,ARRB2,CXCR5,C3AR1,C5,CAMK2B,CASR,CCR3,GNB3,GPR37,HTR1D,ITSN1,TRPC6,VIPR1,GPR65,RGS6,RASGRP2,MCF2L,PDE11A,GAL,ARHGEF40,CXCL16,ARHGEF39,RGS8,NPB	26/634
3_Member	Reactome Gene Sets	R-HSA-375276	Peptide ligand-binding receptors	-4.57257	-1.67532	187,643,719,727,1232,2834,2861,6348,27202,51083,57486,58191,256933	APLNR,CXCR5,C3AR1,C5,CCR3,PRLHR,GPR37,CCL3,C5AR2,GAL,NLN,CXCL16,NPB	13/201
3_Member	Reactome Gene Sets	R-HSA-418594	G alpha (i) signalling events	-4.14733	-1.3732	150,187,643,719,727,816,846,1232,2784,2861,3352,9628,51083,58191,85397,256933	ADRA2A,APLNR,CXCR5,C3AR1,C5,CAMK2B,CASR,CCR3,GNB3,GPR37,HTR1D,RGS6,GAL,CXCL16,RGS8,NPB	16/318
3_Member	Reactome Gene Sets	R-HSA-500792	GPCR ligand binding	-4.03833	-1.3363	150,187,643,719,727,846,1232,2015,2784,2834,2861,3352,6348,7433,8477,27202,51083,57486,58191,256933	ADRA2A,APLNR,CXCR5,C3AR1,C5,CASR,CCR3,ADGRE1,GNB3,PRLHR,GPR37,HTR1D,CCL3,VIPR1,GPR65,C5AR2,GAL,NLN,CXCL16,NPB	20/468
3_Member	Reactome Gene Sets	R-HSA-373076	Class A/1 (Rhodopsin-like receptors)	-3.90013	-1.22333	150,187,643,719,727,1232,2834,2861,3352,6348,8477,27202,51083,57486,58191,256933	ADRA2A,APLNR,CXCR5,C3AR1,C5,CCR3,PRLHR,GPR37,HTR1D,CCL3,GPR65,C5AR2,GAL,NLN,CXCL16,NPB	16/334
3_Member	KEGG Pathway	hsa04080	Neuroactive ligand-receptor interaction	-2.96616	-0.767877	150,187,719,727,2564,2569,2834,3352,5617,7433,51083,55584,64111,116444,256933	ADRA2A,APLNR,C3AR1,C5,GABRE,GABRR1,PRLHR,HTR1D,PRL,VIPR1,GAL,CHRNA9,NPVF,GRIN3B,NPB	15/368
3_Member	WikiPathways	WP455	GPCRs class A rhodopsin like	-2.91435	-0.722227	150,187,643,719,1232,2834,2861,3352,8477,26189,27202,144124	ADRA2A,APLNR,CXCR5,C3AR1,CCR3,PRLHR,GPR37,HTR1D,GPR65,OR1A2,C5AR2,OR10A5	12/261
3_Member	GO Biological Processes	GO:0007188	adenylate cyclase-modulating G protein-coupled receptor signaling pathway	-2.70618	-0.607568	150,846,1232,2015,2861,3352,6014,7433,8477,9699,11069	ADRA2A,CASR,CCR3,ADGRE1,GPR37,HTR1D,RIT2,VIPR1,GPR65,RIMS2,RAPGEF4	11/240
4_Summary	WikiPathways	WP5473	Cytokine cytokine receptor interaction	-5.97507	-2.2378	643,651,1232,3601,5617,6348,6359,8200,8743,9466,10673,27242,27302,56300,58191,60401,133396,650,3373,6997,7412,80149,83483,997,2294,3055,5080,56155,146722,345611	CXCR5,BMP3,CCR3,IL15RA,PRL,CCL3,CCL15,GDF5,TNFSF10,IL27RA,TNFSF13B,TNFRSF21,BMP10,IL36G,CXCL16,EDA2R,IL31RA,BMP2,HYAL1,CRIPTO,VCAM1,ZC3H12A,PLVAP,CDC34,FOXF1,HCK,PAX6,TEX14,CD300LF,IRGM	30/-
4_Member	WikiPathways	WP5473	Cytokine cytokine receptor interaction	-5.97507	-2.2378	643,651,1232,3601,5617,6348,6359,8200,8743,9466,10673,27242,27302,56300,58191,60401,133396	CXCR5,BMP3,CCR3,IL15RA,PRL,CCL3,CCL15,GDF5,TNFSF10,IL27RA,TNFSF13B,TNFRSF21,BMP10,IL36G,CXCL16,EDA2R,IL31RA	17/255
4_Member	KEGG Pathway	hsa04060	Cytokine-cytokine receptor interaction	-5.67508	-2.2378	643,650,651,1232,3601,5617,6348,6359,8200,8743,9466,10673,27242,27302,56300,58191,60401,133396	CXCR5,BMP2,BMP3,CCR3,IL15RA,PRL,CCL3,CCL15,GDF5,TNFSF10,IL27RA,TNFSF13B,TNFRSF21,BMP10,IL36G,CXCL16,EDA2R,IL31RA	18/298
4_Member	GO Biological Processes	GO:0034612	response to tumor necrosis factor	-3.09143	-0.814931	3373,6348,6997,7412,10673,27242,58191,60401,80149,83483	HYAL1,CCL3,CRIPTO,VCAM1,TNFSF13B,TNFRSF21,CXCL16,EDA2R,ZC3H12A,PLVAP	10/182
4_Member	GO Biological Processes	GO:0071356	cellular response to tumor necrosis factor	-2.98392	-0.767877	3373,6348,6997,7412,10673,27242,60401,80149,83483	HYAL1,CCL3,CRIPTO,VCAM1,TNFSF13B,TNFRSF21,EDA2R,ZC3H12A,PLVAP	9/156
4_Member	GO Biological Processes	GO:0071345	cellular response to cytokine stimulus	-2.97446	-0.767877	643,997,1232,2294,3055,3373,3601,5080,5617,6348,6359,6997,7412,9466,10673,27242,56155,56300,60401,80149,83483,133396,146722,345611	CXCR5,CDC34,CCR3,FOXF1,HCK,HYAL1,IL15RA,PAX6,PRL,CCL3,CCL15,CRIPTO,VCAM1,IL27RA,TNFSF13B,TNFRSF21,TEX14,IL36G,EDA2R,ZC3H12A,PLVAP,IL31RA,CD300LF,IRGM	24/737
4_Member	GO Biological Processes	GO:0019221	cytokine-mediated signaling pathway	-2.35951	-0.433767	643,1232,3055,3601,5617,6348,6359,9466,10673,56300,60401,83483,133396,146722	CXCR5,CCR3,HCK,IL15RA,PRL,CCL3,CCL15,IL27RA,TNFSF13B,IL36G,EDA2R,PLVAP,IL31RA,CD300LF	14/385
5_Summary	GO Biological Processes	GO:0098660	inorganic ion transmembrane transport	-5.83245	-2.2378	40,846,1185,1346,2564,2569,3249,3753,3761,3766,3781,5333,6348,6560,7220,7225,23415,27133,27345,51296,55584,55799,56660,57419,81031,83733,115111,116444,123041,206358,347732,4846,84239,4241,409,9699,29119,55811,79845,85358,2784,816,4128,51807,58512	ASIC2,CASR,CLCN6,COX7A1,GABRE,GABRR1,HPN,KCNE1,KCNJ4,KCNJ10,KCNN2,PLCD1,CCL3,SLC12A4,TRPC1,TRPC6,KCNH4,KCNH5,KCNMB4,SLC15A3,CHRNA9,CACNA2D3,KCNK12,SLC24A3,SLC2A10,SLC25A18,SLC26A7,GRIN3B,SLC24A4,SLC36A1,CATSPER3,NOS3,ATP13A4,MELTF,ARRB2,RIMS2,CTNNA3,ADCY10,RNF122,SHANK3,GNB3,CAMK2B,MAOA,TUBA8,DLGAP3	45/-
5_Member	GO Biological Processes	GO:0098660	inorganic ion transmembrane transport	-5.83245	-2.2378	40,846,1185,1346,2564,2569,3249,3753,3761,3766,3781,5333,6348,6560,7220,7225,23415,27133,27345,51296,55584,55799,56660,57419,81031,83733,115111,116444,123041,206358,347732	ASIC2,CASR,CLCN6,COX7A1,GABRE,GABRR1,HPN,KCNE1,KCNJ4,KCNJ10,KCNN2,PLCD1,CCL3,SLC12A4,TRPC1,TRPC6,KCNH4,KCNH5,KCNMB4,SLC15A3,CHRNA9,CACNA2D3,KCNK12,SLC24A3,SLC2A10,SLC25A18,SLC26A7,GRIN3B,SLC24A4,SLC36A1,CATSPER3	31/734
5_Member	GO Biological Processes	GO:0006813	potassium ion transport	-4.98009	-1.9334	3249,3753,3761,3766,3781,4846,6560,23415,27133,27345,56660,57419,123041	HPN,KCNE1,KCNJ4,KCNJ10,KCNN2,NOS3,SLC12A4,KCNH4,KCNH5,KCNMB4,KCNK12,SLC24A3,SLC24A4	13/184
5_Member	GO Biological Processes	GO:0098655	monoatomic cation transmembrane transport	-4.97678	-1.9334	40,1346,3249,3753,3761,3766,3781,5333,6348,6560,7220,7225,23415,27133,27345,51296,55584,55799,56660,57419,81031,83733,84239,116444,123041,206358,347732	ASIC2,COX7A1,HPN,KCNE1,KCNJ4,KCNJ10,KCNN2,PLCD1,CCL3,SLC12A4,TRPC1,TRPC6,KCNH4,KCNH5,KCNMB4,SLC15A3,CHRNA9,CACNA2D3,KCNK12,SLC24A3,SLC2A10,SLC25A18,ATP13A4,GRIN3B,SLC24A4,SLC36A1,CATSPER3	27/654
5_Member	GO Biological Processes	GO:0006812	monoatomic cation transport	-4.78688	-1.78489	40,846,1346,3249,3753,3761,3766,3781,4241,4846,5333,6348,6560,7220,7225,23415,27133,27345,51296,55584,55799,56660,57419,81031,83733,84239,116444,123041,206358,347732	ASIC2,CASR,COX7A1,HPN,KCNE1,KCNJ4,KCNJ10,KCNN2,MELTF,NOS3,PLCD1,CCL3,SLC12A4,TRPC1,TRPC6,KCNH4,KCNH5,KCNMB4,SLC15A3,CHRNA9,CACNA2D3,KCNK12,SLC24A3,SLC2A10,SLC25A18,ATP13A4,GRIN3B,SLC24A4,SLC36A1,CATSPER3	30/788
5_Member	GO Biological Processes	GO:0071805	potassium ion transmembrane transport	-4.71562	-1.75967	3249,3753,3761,3766,3781,6560,23415,27133,27345,56660,57419,123041	HPN,KCNE1,KCNJ4,KCNJ10,KCNN2,SLC12A4,KCNH4,KCNH5,KCNMB4,KCNK12,SLC24A3,SLC24A4	12/167
5_Member	GO Biological Processes	GO:0098662	inorganic cation transmembrane transport	-4.70614	-1.75967	40,1346,3249,3753,3761,3766,3781,5333,6348,6560,7220,7225,23415,27133,27345,51296,55584,55799,56660,57419,81031,83733,116444,123041,206358,347732	ASIC2,COX7A1,HPN,KCNE1,KCNJ4,KCNJ10,KCNN2,PLCD1,CCL3,SLC12A4,TRPC1,TRPC6,KCNH4,KCNH5,KCNMB4,SLC15A3,CHRNA9,CACNA2D3,KCNK12,SLC24A3,SLC2A10,SLC25A18,GRIN3B,SLC24A4,SLC36A1,CATSPER3	26/639
5_Member	GO Biological Processes	GO:0030001	metal ion transport	-3.78535	-1.13114	40,846,3249,3753,3761,3766,3781,4241,4846,5333,6348,6560,7220,7225,23415,27133,27345,55584,55799,56660,57419,116444,123041,347732	ASIC2,CASR,HPN,KCNE1,KCNJ4,KCNJ10,KCNN2,MELTF,NOS3,PLCD1,CCL3,SLC12A4,TRPC1,TRPC6,KCNH4,KCNH5,KCNMB4,CHRNA9,CACNA2D3,KCNK12,SLC24A3,GRIN3B,SLC24A4,CATSPER3	24/646
5_Member	GO Biological Processes	GO:0042391	regulation of membrane potential	-3.61867	-1.08044	40,409,2564,2569,3753,3766,3781,9699,23415,27133,27345,29119,55584,55811,56660,79845,85358,116444,123041	ASIC2,ARRB2,GABRE,GABRR1,KCNE1,KCNJ10,KCNN2,RIMS2,KCNH4,KCNH5,KCNMB4,CTNNA3,CHRNA9,ADCY10,KCNK12,RNF122,SHANK3,GRIN3B,SLC24A4	19/465
5_Member	Reactome Gene Sets	R-HSA-1296071	Potassium Channels	-2.83786	-0.680973	2784,3761,3766,3781,23415,27133,27345	GNB3,KCNJ4,KCNJ10,KCNN2,KCNH4,KCNH5,KCNMB4	7/103
5_Member	Reactome Gene Sets	R-HSA-112316	Neuronal System	-2.51422	-0.512227	816,2569,2784,3761,3766,3781,4128,23415,27133,27345,51807,55584,55799,58512,116444	CAMK2B,GABRR1,GNB3,KCNJ4,KCNJ10,KCNN2,MAOA,KCNH4,KCNH5,KCNMB4,TUBA8,CHRNA9,CACNA2D3,DLGAP3,GRIN3B	15/410
6_Summary	GO Biological Processes	GO:0048562	embryonic organ morphogenesis	-5.73725	-2.2378	187,257,1969,2294,3201,3211,3249,3373,4237,5080,5629,5754,6943,7547,10736,55584,124590,497189,2116,5979,7798,8200,23168,23242,83595,89870,2323,7004,10848,650,4846,5801,6997,7205,10400,23213,54888,55273,81031,84660,84667,362,3150,7021,6297,23093,54360,57110,729330	APLNR,ALX3,EPHA2,FOXF1,HOXA4,HOXB1,HPN,HYAL1,MFAP2,PAX6,PROX1,PTK7,TCF21,ZIC3,SIX2,CHRNA9,USH1G,TIFAB,ETV2,RET,LUZP1,GDF5,RTF1,COBL,SOX7,TRIM15,FLT3LG,TEAD4,PPP1R13L,BMP2,NOS3,PTPRR,CRIPTO,TRIP6,PEMT,SULF1,NSUN2,TMEM100,SLC2A10,CCDC62,HES7,AQP5,HMGN1,TFAP2B,SALL2,TTLL5,CYTL1,PLAAT1,OC90	49/-
6_Member	GO Biological Processes	GO:0048562	embryonic organ morphogenesis	-5.73725	-2.2378	187,257,1969,2294,3201,3211,3249,3373,4237,5080,5629,5754,6943,7547,10736,55584,124590,497189	APLNR,ALX3,EPHA2,FOXF1,HOXA4,HOXB1,HPN,HYAL1,MFAP2,PAX6,PROX1,PTK7,TCF21,ZIC3,SIX2,CHRNA9,USH1G,TIFAB	18/295
6_Member	GO Biological Processes	GO:0048598	embryonic morphogenesis	-5.32192	-2.09087	187,257,1969,2116,2294,3201,3211,3249,3373,4237,5080,5629,5754,5979,6943,7547,7798,8200,10736,23168,23242,55584,83595,89870,124590,497189	APLNR,ALX3,EPHA2,ETV2,FOXF1,HOXA4,HOXB1,HPN,HYAL1,MFAP2,PAX6,PROX1,PTK7,RET,TCF21,ZIC3,LUZP1,GDF5,SIX2,RTF1,COBL,CHRNA9,SOX7,TRIM15,USH1G,TIFAB	26/589
6_Member	GO Biological Processes	GO:0048568	embryonic organ development	-5.24924	-2.09087	187,257,1969,2294,2323,3201,3211,3249,3373,4237,5080,5629,5754,6943,7004,7547,10736,10848,23242,55584,124590,497189	APLNR,ALX3,EPHA2,FOXF1,FLT3LG,HOXA4,HOXB1,HPN,HYAL1,MFAP2,PAX6,PROX1,PTK7,TCF21,TEAD4,ZIC3,SIX2,PPP1R13L,COBL,CHRNA9,USH1G,TIFAB	22/452
6_Member	GO Biological Processes	GO:0009792	embryo development ending in birth or egg hatching	-5.23783	-2.09087	257,650,1969,2116,2294,3201,3211,3373,4846,5080,5629,5754,5801,6997,7004,7205,7547,7798,10400,10736,23168,23213,23242,54888,55273,81031,84660,84667	ALX3,BMP2,EPHA2,ETV2,FOXF1,HOXA4,HOXB1,HYAL1,NOS3,PAX6,PROX1,PTK7,PTPRR,CRIPTO,TEAD4,TRIP6,ZIC3,LUZP1,PEMT,SIX2,RTF1,SULF1,COBL,NSUN2,TMEM100,SLC2A10,CCDC62,HES7	28/670
6_Member	GO Biological Processes	GO:0043009	chordate embryonic development	-5.03625	-1.9334	257,650,1969,2116,2294,3201,3211,3373,4846,5080,5629,5754,5801,7004,7205,7547,7798,10400,10736,23168,23213,23242,54888,55273,81031,84660,84667	ALX3,BMP2,EPHA2,ETV2,FOXF1,HOXA4,HOXB1,HYAL1,NOS3,PAX6,PROX1,PTK7,PTPRR,TEAD4,TRIP6,ZIC3,LUZP1,PEMT,SIX2,RTF1,SULF1,COBL,NSUN2,TMEM100,SLC2A10,CCDC62,HES7	27/649
6_Member	GO Biological Processes	GO:0090596	sensory organ morphogenesis	-3.73813	-1.10129	362,1969,3150,3249,4237,5080,5629,5754,7021,7547,10736,55584,124590,497189	AQP5,EPHA2,HMGN1,HPN,MFAP2,PAX6,PROX1,PTK7,TFAP2B,ZIC3,SIX2,CHRNA9,USH1G,TIFAB	14/276
6_Member	GO Biological Processes	GO:0007423	sensory organ development	-3.62083	-1.08044	362,650,1969,3150,3249,4237,5080,5629,5754,5979,6297,7021,7547,10736,10848,23093,54360,55584,57110,124590,497189,729330	AQP5,BMP2,EPHA2,HMGN1,HPN,MFAP2,PAX6,PROX1,PTK7,RET,SALL2,TFAP2B,ZIC3,SIX2,PPP1R13L,TTLL5,CYTL1,CHRNA9,PLAAT1,USH1G,TIFAB,OC90	22/582
6_Member	GO Biological Processes	GO:0042471	ear morphogenesis	-2.97605	-0.767877	3249,5629,5754,7547,10736,55584,124590,497189	HPN,PROX1,PTK7,ZIC3,SIX2,CHRNA9,USH1G,TIFAB	8/126
6_Member	GO Biological Processes	GO:0043583	ear development	-2.97524	-0.767877	650,3249,5629,5754,7547,10736,54360,55584,124590,497189,729330	BMP2,HPN,PROX1,PTK7,ZIC3,SIX2,CYTL1,CHRNA9,USH1G,TIFAB,OC90	11/222
6_Member	GO Biological Processes	GO:0048839	inner ear development	-2.32894	-0.423864	650,3249,5629,5754,54360,55584,124590,497189,729330	BMP2,HPN,PROX1,PTK7,CYTL1,CHRNA9,USH1G,TIFAB,OC90	9/195
6_Member	GO Biological Processes	GO:0090103	cochlea morphogenesis	-2.17889	-0.340438	3249,5754,497189	HPN,PTK7,TIFAB	3/24
6_Member	GO Biological Processes	GO:0042472	inner ear morphogenesis	-2.13674	-0.316901	3249,5629,5754,55584,124590,497189	HPN,PROX1,PTK7,CHRNA9,USH1G,TIFAB	6/105
7_Summary	Reactome Gene Sets	R-HSA-1474244	Extracellular matrix organization	-5.6341	-2.2378	650,825,827,1306,1514,1758,3371,3672,3910,4052,4237,7412,8200,9313,11095,27302,131873,170690,2294,3249,23213,25903,29113,56155	BMP2,CAPN3,CAPN6,COL15A1,CTSL,DMP1,TNC,ITGA1,LAMA4,LTBP1,MFAP2,VCAM1,GDF5,MMP20,ADAMTS8,BMP10,COL6A6,ADAMTS16,FOXF1,HPN,SULF1,OLFML2B,C6orf15,TEX14	24/-
7_Member	Reactome Gene Sets	R-HSA-1474244	Extracellular matrix organization	-5.6341	-2.2378	650,825,827,1306,1514,1758,3371,3672,3910,4052,4237,7412,8200,9313,11095,27302,131873,170690	BMP2,CAPN3,CAPN6,COL15A1,CTSL,DMP1,TNC,ITGA1,LAMA4,LTBP1,MFAP2,VCAM1,GDF5,MMP20,ADAMTS8,BMP10,COL6A6,ADAMTS16	18/300
7_Member	Reactome Gene Sets	R-HSA-1474228	Degradation of the extracellular matrix	-2.68469	-0.597955	825,827,1306,1514,9313,11095,131873,170690	CAPN3,CAPN6,COL15A1,CTSL,MMP20,ADAMTS8,COL6A6,ADAMTS16	8/140
7_Member	GO Biological Processes	GO:0043062	extracellular structure organization	-2.24772	-0.376062	1306,1758,2294,3249,9313,11095,23213,25903,29113,56155,170690	COL15A1,DMP1,FOXF1,HPN,MMP20,ADAMTS8,SULF1,OLFML2B,C6orf15,TEX14,ADAMTS16	11/276
8_Summary	Canonical Pathways	M5885	NABA MATRISOME ASSOCIATED	-5.62797	-2.2378	650,651,713,1464,1514,2323,3373,5273,5617,6276,6348,6359,6997,7044,8200,8743,9313,10673,11095,23213,27302,29121,51266,51267,56300,57758,93978,114899,161198,170690,283420	BMP2,BMP3,C1QB,CSPG4,CTSL,FLT3LG,HYAL1,SERPINB10,PRL,S100A5,CCL3,CCL15,CRIPTO,LEFTY2,GDF5,TNFSF10,MMP20,TNFSF13B,ADAMTS8,SULF1,BMP10,CLEC2D,CLEC1B,CLEC1A,IL36G,SCUBE2,CLEC6A,C1QTNF3,CLEC14A,ADAMTS16,CLEC9A	31/-
8_Member	Canonical Pathways	M5885	NABA MATRISOME ASSOCIATED	-5.62797	-2.2378	650,651,713,1464,1514,2323,3373,5273,5617,6276,6348,6359,6997,7044,8200,8743,9313,10673,11095,23213,27302,29121,51266,51267,56300,57758,93978,114899,161198,170690,283420	BMP2,BMP3,C1QB,CSPG4,CTSL,FLT3LG,HYAL1,SERPINB10,PRL,S100A5,CCL3,CCL15,CRIPTO,LEFTY2,GDF5,TNFSF10,MMP20,TNFSF13B,ADAMTS8,SULF1,BMP10,CLEC2D,CLEC1B,CLEC1A,IL36G,SCUBE2,CLEC6A,C1QTNF3,CLEC14A,ADAMTS16,CLEC9A	31/751
8_Member	Canonical Pathways	M5883	NABA SECRETED FACTORS	-3.2755	-0.899574	650,651,2323,5617,6276,6348,6359,6997,7044,8200,8743,10673,27302,56300,57758	BMP2,BMP3,FLT3LG,PRL,S100A5,CCL3,CCL15,CRIPTO,LEFTY2,GDF5,TNFSF10,TNFSF13B,BMP10,IL36G,SCUBE2	15/343
9_Summary	GO Biological Processes	GO:0010817	regulation of hormone levels	-5.48405	-2.18103	150,582,650,846,1514,1585,2784,2834,3123,3249,3283,5936,6822,7021,7923,8509,8644,9699,11069,26154,51083,64111,114899,115111,283849	ADRA2A,BBS1,BMP2,CASR,CTSL,CYP11B2,GNB3,PRLHR,HLA-DRB1,HPN,HSD3B1,RBM4,SULT2A1,TFAP2B,HSD17B8,NDST2,AKR1C3,RIMS2,RAPGEF4,ABCA12,GAL,NPVF,C1QTNF3,SLC26A7,EXOC3L1	25/-
9_Member	GO Biological Processes	GO:0010817	regulation of hormone levels	-5.48405	-2.18103	150,582,650,846,1514,1585,2784,2834,3123,3249,3283,5936,6822,7021,7923,8509,8644,9699,11069,26154,51083,64111,114899,115111,283849	ADRA2A,BBS1,BMP2,CASR,CTSL,CYP11B2,GNB3,PRLHR,HLA-DRB1,HPN,HSD3B1,RBM4,SULT2A1,TFAP2B,HSD17B8,NDST2,AKR1C3,RIMS2,RAPGEF4,ABCA12,GAL,NPVF,C1QTNF3,SLC26A7,EXOC3L1	25/541
9_Member	GO Biological Processes	GO:0042445	hormone metabolic process	-2.17682	-0.340266	582,1514,1585,2834,3283,6822,7923,8644,115111	BBS1,CTSL,CYP11B2,PRLHR,HSD3B1,SULT2A1,HSD17B8,AKR1C3,SLC26A7	9/206
10_Summary	GO Biological Processes	GO:0051606	detection of stimulus	-5.2741	-2.09087	40,846,2294,3106,3123,3249,4671,4914,6785,8406,26189,26648,27345,55584,93978,123041,127066,128366,135941,144124,219982,338662,338751,343171,347168,390078,390148,390201,582,29991,57191,409,816,2784,3781,8644,124590	ASIC2,CASR,FOXF1,HLA-B,HLA-DRB1,HPN,NAIP,NTRK1,ELOVL4,SRPX,OR1A2,OR7E24,KCNMB4,CHRNA9,CLEC6A,SLC24A4,OR14C36,OR6P1,OR2A14,OR10A5,OR5A1,OR8D4,OR52L1,OR2W3,OR1J1,OR52E6,OR5W2,OR10V1,BBS1,OBP2A,VN1R1,ARRB2,CAMK2B,GNB3,KCNN2,AKR1C3,USH1G	37/-
10_Member	GO Biological Processes	GO:0051606	detection of stimulus	-5.2741	-2.09087	40,846,2294,3106,3123,3249,4671,4914,6785,8406,26189,26648,27345,55584,93978,123041,127066,128366,135941,144124,219982,338662,338751,343171,347168,390078,390148,390201	ASIC2,CASR,FOXF1,HLA-B,HLA-DRB1,HPN,NAIP,NTRK1,ELOVL4,SRPX,OR1A2,OR7E24,KCNMB4,CHRNA9,CLEC6A,SLC24A4,OR14C36,OR6P1,OR2A14,OR10A5,OR5A1,OR8D4,OR52L1,OR2W3,OR1J1,OR52E6,OR5W2,OR10V1	28/667
10_Member	GO Biological Processes	GO:0007606	sensory perception of chemical stimulus	-2.90644	-0.717846	40,582,26189,26648,29991,57191,123041,127066,128366,135941,144124,219982,338662,338751,343171,347168,390078,390148,390201	ASIC2,BBS1,OR1A2,OR7E24,OBP2A,VN1R1,SLC24A4,OR14C36,OR6P1,OR2A14,OR10A5,OR5A1,OR8D4,OR52L1,OR2W3,OR1J1,OR52E6,OR5W2,OR10V1	19/533
10_Member	KEGG Pathway	hsa04740	Olfactory transduction	-2.89333	-0.713769	409,816,26189,26648,123041,127066,128366,135941,144124,219982,338662,338751,343171,347168,390078,390148,390201	ARRB2,CAMK2B,OR1A2,OR7E24,SLC24A4,OR14C36,OR6P1,OR2A14,OR10A5,OR5A1,OR8D4,OR52L1,OR2W3,OR1J1,OR52E6,OR5W2,OR10V1	17/453
10_Member	GO Biological Processes	GO:0007608	sensory perception of smell	-2.85267	-0.687237	582,26189,26648,29991,123041,127066,128366,135941,144124,219982,338662,338751,343171,347168,390078,390148,390201	BBS1,OR1A2,OR7E24,OBP2A,SLC24A4,OR14C36,OR6P1,OR2A14,OR10A5,OR5A1,OR8D4,OR52L1,OR2W3,OR1J1,OR52E6,OR5W2,OR10V1	17/457
10_Member	GO Biological Processes	GO:0050906	detection of stimulus involved in sensory perception	-2.76033	-0.646368	40,3249,4914,26189,26648,55584,123041,127066,128366,135941,144124,219982,338662,338751,343171,347168,390078,390148,390201	ASIC2,HPN,NTRK1,OR1A2,OR7E24,CHRNA9,SLC24A4,OR14C36,OR6P1,OR2A14,OR10A5,OR5A1,OR8D4,OR52L1,OR2W3,OR1J1,OR52E6,OR5W2,OR10V1	19/549
10_Member	Reactome Gene Sets	R-HSA-9752946	Expression and translocation of olfactory receptors	-2.41905	-0.450528	26189,26648,127066,128366,135941,144124,219982,338662,338751,343171,347168,390078,390148,390201	OR1A2,OR7E24,OR14C36,OR6P1,OR2A14,OR10A5,OR5A1,OR8D4,OR52L1,OR2W3,OR1J1,OR52E6,OR5W2,OR10V1	14/379
10_Member	GO Biological Processes	GO:0009593	detection of chemical stimulus	-2.35658	-0.433767	846,26189,26648,27345,123041,127066,128366,135941,144124,219982,338662,338751,343171,347168,390078,390148,390201	CASR,OR1A2,OR7E24,KCNMB4,SLC24A4,OR14C36,OR6P1,OR2A14,OR10A5,OR5A1,OR8D4,OR52L1,OR2W3,OR1J1,OR52E6,OR5W2,OR10V1	17/511
10_Member	Reactome Gene Sets	R-HSA-381753	Olfactory Signaling Pathway	-2.33999	-0.425335	26189,26648,127066,128366,135941,144124,219982,338662,338751,343171,347168,390078,390148,390201	OR1A2,OR7E24,OR14C36,OR6P1,OR2A14,OR10A5,OR5A1,OR8D4,OR52L1,OR2W3,OR1J1,OR52E6,OR5W2,OR10V1	14/387
10_Member	GO Biological Processes	GO:0050911	detection of chemical stimulus involved in sensory perception of smell	-2.31545	-0.413515	26189,26648,123041,127066,128366,135941,144124,219982,338662,338751,343171,347168,390078,390148,390201	OR1A2,OR7E24,SLC24A4,OR14C36,OR6P1,OR2A14,OR10A5,OR5A1,OR8D4,OR52L1,OR2W3,OR1J1,OR52E6,OR5W2,OR10V1	15/431
10_Member	Reactome Gene Sets	R-HSA-9709957	Sensory Perception	-2.27286	-0.391209	2784,3781,8644,26189,26648,55584,124590,127066,128366,135941,144124,219982,338662,338751,343171,347168,390078,390148,390201	GNB3,KCNN2,AKR1C3,OR1A2,OR7E24,CHRNA9,USH1G,OR14C36,OR6P1,OR2A14,OR10A5,OR5A1,OR8D4,OR52L1,OR2W3,OR1J1,OR52E6,OR5W2,OR10V1	19/609
11_Summary	GO Biological Processes	GO:0022412	cellular process involved in reproduction in multicellular organism	-4.97978	-1.9334	10881,51807,54456,54888,55779,55811,64395,64753,79727,79925,84660,154313,201164,283129,339834,344018,346653,347732,389852,390243,1069,3014,56155,81930,122402,140801,170690	ACTL7A,TUBA8,MOV10L1,NSUN2,CFAP44,ADCY10,GMCL1,CCDC136,LIN28A,SPEF2,CCDC62,CFAP206,PLD6,MAJIN,IHO1,FIGLA,GARIN1A,CATSPER3,SPACA5,IZUMO1R,CETN2,H2AX,TEX14,KIF18A,TDRD9,RPL10L,ADAMTS16	27/-
11_Member	GO Biological Processes	GO:0022412	cellular process involved in reproduction in multicellular organism	-4.97978	-1.9334	10881,51807,54456,54888,55779,55811,64395,64753,79727,79925,84660,154313,201164,283129,339834,344018,346653,347732,389852,390243	ACTL7A,TUBA8,MOV10L1,NSUN2,CFAP44,ADCY10,GMCL1,CCDC136,LIN28A,SPEF2,CCDC62,CFAP206,PLD6,MAJIN,IHO1,FIGLA,GARIN1A,CATSPER3,SPACA5,IZUMO1R	20/401
11_Member	GO Biological Processes	GO:0007281	germ cell development	-4.46197	-1.59468	10881,51807,54456,54888,55779,55811,64395,64753,79727,79925,84660,154313,201164,283129,339834,344018,346653,347732	ACTL7A,TUBA8,MOV10L1,NSUN2,CFAP44,ADCY10,GMCL1,CCDC136,LIN28A,SPEF2,CCDC62,CFAP206,PLD6,MAJIN,IHO1,FIGLA,GARIN1A,CATSPER3	18/366
11_Member	GO Biological Processes	GO:0007286	spermatid development	-3.66103	-1.08747	10881,51807,54888,55779,55811,64753,79925,84660,154313,201164,346653,347732	ACTL7A,TUBA8,NSUN2,CFAP44,ADCY10,CCDC136,SPEF2,CCDC62,CFAP206,PLD6,GARIN1A,CATSPER3	12/215
11_Member	GO Biological Processes	GO:0048515	spermatid differentiation	-3.51588	-1.00302	10881,51807,54888,55779,55811,64753,79925,84660,154313,201164,346653,347732	ACTL7A,TUBA8,NSUN2,CFAP44,ADCY10,CCDC136,SPEF2,CCDC62,CFAP206,PLD6,GARIN1A,CATSPER3	12/223
11_Member	GO Biological Processes	GO:0048232	male gamete generation	-3.31858	-0.928408	1069,3014,10881,51807,54456,54888,55779,55811,56155,64395,64753,79925,81930,84660,122402,140801,154313,170690,201164,283129,339834,346653,347732	CETN2,H2AX,ACTL7A,TUBA8,MOV10L1,NSUN2,CFAP44,ADCY10,TEX14,GMCL1,CCDC136,SPEF2,KIF18A,CCDC62,TDRD9,RPL10L,CFAP206,ADAMTS16,PLD6,MAJIN,IHO1,GARIN1A,CATSPER3	23/654
11_Member	GO Biological Processes	GO:0007283	spermatogenesis	-2.39436	-0.444401	1069,3014,10881,51807,54456,54888,55779,55811,64395,64753,79925,84660,122402,140801,154313,201164,283129,339834,346653,347732	CETN2,H2AX,ACTL7A,TUBA8,MOV10L1,NSUN2,CFAP44,ADCY10,GMCL1,CCDC136,SPEF2,CCDC62,TDRD9,RPL10L,CFAP206,PLD6,MAJIN,IHO1,GARIN1A,CATSPER3	20/637
12_Summary	Reactome Gene Sets	R-HSA-425393	Transport of inorganic cations/anions and amino acids/oligopeptides	-4.90475	-1.88256	6541,6560,11136,23382,51296,57419,83733,115111,123041,206358,9356,81031,40,362,816,1185,2784,7220,7225,8714,26154,65267,81693,84239,3761,3766	SLC7A1,SLC12A4,SLC7A9,AHCYL2,SLC15A3,SLC24A3,SLC25A18,SLC26A7,SLC24A4,SLC36A1,SLC22A6,SLC2A10,ASIC2,AQP5,CAMK2B,CLCN6,GNB3,TRPC1,TRPC6,ABCC3,ABCA12,WNK3,AMN,ATP13A4,KCNJ4,KCNJ10	26/-
12_Member	Reactome Gene Sets	R-HSA-425393	Transport of inorganic cations/anions and amino acids/oligopeptides	-4.90475	-1.88256	6541,6560,11136,23382,51296,57419,83733,115111,123041,206358	SLC7A1,SLC12A4,SLC7A9,AHCYL2,SLC15A3,SLC24A3,SLC25A18,SLC26A7,SLC24A4,SLC36A1	10/110
12_Member	Reactome Gene Sets	R-HSA-425407	SLC-mediated transmembrane transport	-3.075	-0.813371	6541,6560,9356,11136,23382,51296,57419,81031,83733,115111,123041,206358	SLC7A1,SLC12A4,SLC22A6,SLC7A9,AHCYL2,SLC15A3,SLC24A3,SLC2A10,SLC25A18,SLC26A7,SLC24A4,SLC36A1	12/250
12_Member	Reactome Gene Sets	R-HSA-382551	Transport of small molecules	-2.96653	-0.767877	40,362,816,1185,2784,6541,6560,7220,7225,8714,9356,11136,23382,26154,51296,57419,65267,81031,81693,83733,84239,115111,123041,206358	ASIC2,AQP5,CAMK2B,CLCN6,GNB3,SLC7A1,SLC12A4,TRPC1,TRPC6,ABCC3,SLC22A6,SLC7A9,AHCYL2,ABCA12,SLC15A3,SLC24A3,WNK3,SLC2A10,AMN,SLC25A18,ATP13A4,SLC26A7,SLC24A4,SLC36A1	24/738
12_Member	GO Biological Processes	GO:0098739	import across plasma membrane	-2.26644	-0.388892	3761,3766,6541,6560,51296,81031,123041,206358	KCNJ4,KCNJ10,SLC7A1,SLC12A4,SLC15A3,SLC2A10,SLC24A4,SLC36A1	8/164
13_Summary	GO Biological Processes	GO:0003205	cardiac chamber development	-4.63857	-1.70913	187,650,2294,4846,5629,5754,6586,7798,8701,10848,27302,199699,55273,4879,6997,7412,7547,27019,64598,7021,81031	APLNR,BMP2,FOXF1,NOS3,PROX1,PTK7,SLIT3,LUZP1,DNAH11,PPP1R13L,BMP10,DAND5,TMEM100,NPPB,CRIPTO,VCAM1,ZIC3,DNAI1,MOSPD3,TFAP2B,SLC2A10	21/-
13_Member	GO Biological Processes	GO:0003205	cardiac chamber development	-4.63857	-1.70913	187,650,2294,4846,5629,5754,6586,7798,8701,10848,27302,199699	APLNR,BMP2,FOXF1,NOS3,PROX1,PTK7,SLIT3,LUZP1,DNAH11,PPP1R13L,BMP10,DAND5	12/170
13_Member	GO Biological Processes	GO:0003231	cardiac ventricle development	-4.30356	-1.49063	187,2294,4846,5629,5754,6586,7798,10848,27302,199699	APLNR,FOXF1,NOS3,PROX1,PTK7,SLIT3,LUZP1,PPP1R13L,BMP10,DAND5	10/129
13_Member	GO Biological Processes	GO:0003281	ventricular septum development	-3.66921	-1.08747	187,4846,5629,5754,6586,7798,199699	APLNR,NOS3,PROX1,PTK7,SLIT3,LUZP1,DAND5	7/75
13_Member	GO Biological Processes	GO:0003206	cardiac chamber morphogenesis	-3.60812	-1.07662	187,650,2294,4846,5629,6586,8701,10848,27302	APLNR,BMP2,FOXF1,NOS3,PROX1,SLIT3,DNAH11,PPP1R13L,BMP10	9/128
13_Member	GO Biological Processes	GO:0003279	cardiac septum development	-3.3921	-0.961506	187,4846,5629,5754,6586,7798,8701,199699	APLNR,NOS3,PROX1,PTK7,SLIT3,LUZP1,DNAH11,DAND5	8/109
13_Member	GO Biological Processes	GO:0003197	endocardial cushion development	-2.85855	-0.690231	187,650,2294,4846,55273	APLNR,BMP2,FOXF1,NOS3,TMEM100	5/51
13_Member	GO Biological Processes	GO:0072132	mesenchyme morphogenesis	-2.71094	-0.609569	187,650,2294,4846,55273	APLNR,BMP2,FOXF1,NOS3,TMEM100	5/55
13_Member	GO Biological Processes	GO:0060841	venous blood vessel development	-2.69531	-0.606167	187,2294,5629	APLNR,FOXF1,PROX1	3/16
13_Member	GO Biological Processes	GO:0007507	heart development	-2.5462	-0.5335	187,650,2294,4846,4879,5629,5754,6586,6997,7412,7547,7798,8701,10848,27019,27302,55273,64598,199699	APLNR,BMP2,FOXF1,NOS3,NPPB,PROX1,PTK7,SLIT3,CRIPTO,VCAM1,ZIC3,LUZP1,DNAH11,PPP1R13L,DNAI1,BMP10,TMEM100,MOSPD3,DAND5	19/574
13_Member	GO Biological Processes	GO:0003203	endocardial cushion morphogenesis	-2.40812	-0.450528	187,650,4846,55273	APLNR,BMP2,NOS3,TMEM100	4/40
13_Member	GO Biological Processes	GO:0003007	heart morphogenesis	-2.39006	-0.442226	187,650,2294,4846,5629,6586,7547,8701,10848,27302,55273	APLNR,BMP2,FOXF1,NOS3,PROX1,SLIT3,ZIC3,DNAH11,PPP1R13L,BMP10,TMEM100	11/264
13_Member	GO Biological Processes	GO:0060412	ventricular septum morphogenesis	-2.25827	-0.382203	187,4846,5629,6586	APLNR,NOS3,PROX1,SLIT3	4/44
13_Member	GO Biological Processes	GO:0060840	artery development	-2.19672	-0.349234	187,2294,5629,7021,7798,81031	APLNR,FOXF1,PROX1,TFAP2B,LUZP1,SLC2A10	6/102
13_Member	GO Biological Processes	GO:0060411	cardiac septum morphogenesis	-2.17835	-0.340438	187,4846,5629,6586,8701	APLNR,NOS3,PROX1,SLIT3,DNAH11	5/73
13_Member	GO Biological Processes	GO:0003272	endocardial cushion formation	-2.12856	-0.316901	187,650,55273	APLNR,BMP2,TMEM100	3/25
14_Summary	GO Biological Processes	GO:0035239	tube morphogenesis	-4.59072	-1.67768	187,650,846,1306,1464,1969,2116,2294,3371,4846,5629,5754,5979,6461,6943,6997,7021,7547,7798,10736,23242,25865,55083,55273,80149,161198,170690,27302,89870,5080,81031,199699,26154,54768,79925,1066,1373,3753,4914,5936,7379,8644,23581,57110,133396	APLNR,BMP2,CASR,COL15A1,CSPG4,EPHA2,ETV2,FOXF1,TNC,NOS3,PROX1,PTK7,RET,SHB,TCF21,CRIPTO,TFAP2B,ZIC3,LUZP1,SIX2,COBL,PRKD2,KIF26B,TMEM100,ZC3H12A,CLEC14A,ADAMTS16,BMP10,TRIM15,PAX6,SLC2A10,DAND5,ABCA12,HYDIN,SPEF2,CES1,CPS1,KCNE1,NTRK1,RBM4,UPK2,AKR1C3,CASP14,PLAAT1,IL31RA	45/-
14_Member	GO Biological Processes	GO:0035239	tube morphogenesis	-4.59072	-1.67768	187,650,846,1306,1464,1969,2116,2294,3371,4846,5629,5754,5979,6461,6943,6997,7021,7547,7798,10736,23242,25865,55083,55273,80149,161198,170690	APLNR,BMP2,CASR,COL15A1,CSPG4,EPHA2,ETV2,FOXF1,TNC,NOS3,PROX1,PTK7,RET,SHB,TCF21,CRIPTO,TFAP2B,ZIC3,LUZP1,SIX2,COBL,PRKD2,KIF26B,TMEM100,ZC3H12A,CLEC14A,ADAMTS16	27/688
14_Member	GO Biological Processes	GO:0060562	epithelial tube morphogenesis	-4.21193	-1.41158	187,650,846,1969,2294,3371,5629,5754,5979,6943,7547,7798,23242,25865,55083,170690	APLNR,BMP2,CASR,EPHA2,FOXF1,TNC,PROX1,PTK7,RET,TCF21,ZIC3,LUZP1,COBL,PRKD2,KIF26B,ADAMTS16	16/314
14_Member	GO Biological Processes	GO:0048729	tissue morphogenesis	-3.72517	-1.09676	187,650,846,1969,2116,2294,3371,4846,5629,5754,5979,6943,7547,7798,10736,23242,25865,27302,55083,55273,89870,170690	APLNR,BMP2,CASR,EPHA2,ETV2,FOXF1,TNC,NOS3,PROX1,PTK7,RET,TCF21,ZIC3,LUZP1,SIX2,COBL,PRKD2,BMP10,KIF26B,TMEM100,TRIM15,ADAMTS16	22/572
14_Member	GO Biological Processes	GO:0001944	vasculature development	-3.4983	-1.00166	187,650,1306,1464,1969,2116,2294,4846,5080,5629,5754,6461,6943,6997,7021,7798,25865,55273,80149,81031,161198	APLNR,BMP2,COL15A1,CSPG4,EPHA2,ETV2,FOXF1,NOS3,PAX6,PROX1,PTK7,SHB,TCF21,CRIPTO,TFAP2B,LUZP1,PRKD2,TMEM100,ZC3H12A,SLC2A10,CLEC14A	21/554
14_Member	GO Biological Processes	GO:0001568	blood vessel development	-3.30371	-0.918341	187,1306,1464,1969,2116,2294,4846,5080,5629,5754,6461,6943,6997,7021,7798,25865,55273,80149,81031,161198	APLNR,COL15A1,CSPG4,EPHA2,ETV2,FOXF1,NOS3,PAX6,PROX1,PTK7,SHB,TCF21,CRIPTO,TFAP2B,LUZP1,PRKD2,TMEM100,ZC3H12A,SLC2A10,CLEC14A	20/533
14_Member	GO Biological Processes	GO:0060485	mesenchyme development	-3.12059	-0.819012	187,650,2294,4846,5080,5754,5979,6943,7547,10736,55273,199699	APLNR,BMP2,FOXF1,NOS3,PAX6,PTK7,RET,TCF21,ZIC3,SIX2,TMEM100,DAND5	12/247
14_Member	GO Biological Processes	GO:0060541	respiratory system development	-3.03927	-0.791772	650,2294,3371,4846,5629,5754,6943,7547,26154,54768,79925	BMP2,FOXF1,TNC,NOS3,PROX1,PTK7,TCF21,ZIC3,ABCA12,HYDIN,SPEF2	11/218
14_Member	GO Biological Processes	GO:0002009	morphogenesis of an epithelium	-2.8426	-0.682879	187,650,846,1969,2294,3371,5629,5754,5979,6943,7547,7798,10736,23242,25865,55083,170690	APLNR,BMP2,CASR,EPHA2,FOXF1,TNC,PROX1,PTK7,RET,TCF21,ZIC3,LUZP1,SIX2,COBL,PRKD2,KIF26B,ADAMTS16	17/458
14_Member	GO Biological Processes	GO:0030855	epithelial cell differentiation	-2.78458	-0.648473	650,1066,1373,1969,2294,3753,4914,5080,5629,5754,5936,6943,7379,8644,10736,23581,26154,54768,55273,57110,133396	BMP2,CES1,CPS1,EPHA2,FOXF1,KCNE1,NTRK1,PAX6,PROX1,PTK7,RBM4,TCF21,UPK2,AKR1C3,SIX2,CASP14,ABCA12,HYDIN,TMEM100,PLAAT1,IL31RA	21/631
14_Member	GO Biological Processes	GO:0048514	blood vessel morphogenesis	-2.64876	-0.578507	187,1306,1464,1969,2116,2294,4846,5629,6461,6943,6997,7021,25865,55273,80149,161198	APLNR,COL15A1,CSPG4,EPHA2,ETV2,FOXF1,NOS3,PROX1,SHB,TCF21,CRIPTO,TFAP2B,PRKD2,TMEM100,ZC3H12A,CLEC14A	16/437
14_Member	GO Biological Processes	GO:0001763	morphogenesis of a branching structure	-2.58988	-0.559332	650,846,1969,2294,3371,5629,6943,6997,170690	BMP2,CASR,EPHA2,FOXF1,TNC,PROX1,TCF21,CRIPTO,ADAMTS16	9/178
14_Member	GO Biological Processes	GO:0030324	lung development	-2.38736	-0.442226	650,2294,3371,4846,5629,5754,6943,7547,26154	BMP2,FOXF1,TNC,NOS3,PROX1,PTK7,TCF21,ZIC3,ABCA12	9/191
14_Member	GO Biological Processes	GO:0030323	respiratory tube development	-2.32894	-0.423864	650,2294,3371,4846,5629,5754,6943,7547,26154	BMP2,FOXF1,TNC,NOS3,PROX1,PTK7,TCF21,ZIC3,ABCA12	9/195
14_Member	GO Biological Processes	GO:0061138	morphogenesis of a branching epithelium	-2.2201	-0.365573	650,846,1969,2294,3371,5629,6943,170690	BMP2,CASR,EPHA2,FOXF1,TNC,PROX1,TCF21,ADAMTS16	8/167
14_Member	GO Biological Processes	GO:0048754	branching morphogenesis of an epithelial tube	-2.13336	-0.316901	650,846,1969,2294,3371,6943,170690	BMP2,CASR,EPHA2,FOXF1,TNC,TCF21,ADAMTS16	7/138
15_Summary	GO Biological Processes	GO:0001501	skeletal system development	-4.54659	-1.66458	54,257,582,650,651,1969,3201,3211,3373,6473,6660,7004,7547,8200,10736,23213,54360,79648,79925,81031,84667,497189,846,9462	ACP5,ALX3,BBS1,BMP2,BMP3,EPHA2,HOXA4,HOXB1,HYAL1,SHOX,SOX5,TEAD4,ZIC3,GDF5,SIX2,SULF1,CYTL1,MCPH1,SPEF2,SLC2A10,HES7,TIFAB,CASR,RASAL2	24/-
15_Member	GO Biological Processes	GO:0001501	skeletal system development	-4.54659	-1.66458	54,257,582,650,651,1969,3201,3211,3373,6473,6660,7004,7547,8200,10736,23213,54360,79648,79925,81031,84667,497189	ACP5,ALX3,BBS1,BMP2,BMP3,EPHA2,HOXA4,HOXB1,HYAL1,SHOX,SOX5,TEAD4,ZIC3,GDF5,SIX2,SULF1,CYTL1,MCPH1,SPEF2,SLC2A10,HES7,TIFAB	22/502
15_Member	GO Biological Processes	GO:0061448	connective tissue development	-2.82206	-0.670774	582,650,651,846,3373,6660,8200,9462,10736,23213,54360	BBS1,BMP2,BMP3,CASR,HYAL1,SOX5,GDF5,RASAL2,SIX2,SULF1,CYTL1	11/232
15_Member	GO Biological Processes	GO:0051216	cartilage development	-2.6564	-0.579158	582,650,651,3373,6660,8200,10736,23213,54360	BBS1,BMP2,BMP3,HYAL1,SOX5,GDF5,SIX2,SULF1,CYTL1	9/174
15_Member	GO Biological Processes	GO:0002062	chondrocyte differentiation	-2.6118	-0.572894	650,6660,8200,10736,23213,54360	BMP2,SOX5,GDF5,SIX2,SULF1,CYTL1	6/84
15_Member	GO Biological Processes	GO:0048706	embryonic skeletal system development	-2.30813	-0.409324	257,3201,3211,3373,10736,23213,81031	ALX3,HOXA4,HOXB1,HYAL1,SIX2,SULF1,SLC2A10	7/128
16_Summary	GO Biological Processes	GO:0009952	anterior/posterior pattern specification	-4.33224	-1.49106	650,2294,3201,3211,5080,6997,7044,7547,10736,23242,84667,201164,497189,187,8701,27019,199699,257,79727	BMP2,FOXF1,HOXA4,HOXB1,PAX6,CRIPTO,LEFTY2,ZIC3,SIX2,COBL,HES7,PLD6,TIFAB,APLNR,DNAH11,DNAI1,DAND5,ALX3,LIN28A	19/-
16_Member	GO Biological Processes	GO:0009952	anterior/posterior pattern specification	-4.33224	-1.49106	650,2294,3201,3211,5080,6997,7044,7547,10736,23242,84667,201164,497189	BMP2,FOXF1,HOXA4,HOXB1,PAX6,CRIPTO,LEFTY2,ZIC3,SIX2,COBL,HES7,PLD6,TIFAB	13/212
16_Member	GO Biological Processes	GO:0009798	axis specification	-3.67739	-1.08747	5080,6997,7044,7547,10736,23242,201164,497189	PAX6,CRIPTO,LEFTY2,ZIC3,SIX2,COBL,PLD6,TIFAB	8/99
16_Member	GO Biological Processes	GO:0009948	anterior/posterior axis specification	-3.42006	-0.964285	6997,7044,7547,10736,201164,497189	CRIPTO,LEFTY2,ZIC3,SIX2,PLD6,TIFAB	6/59
16_Member	GO Biological Processes	GO:0003002	regionalization	-3.35805	-0.937914	187,650,2294,3201,3211,5080,6997,7044,7547,8701,10736,23242,27019,84667,199699,201164,497189	APLNR,BMP2,FOXF1,HOXA4,HOXB1,PAX6,CRIPTO,LEFTY2,ZIC3,DNAH11,SIX2,COBL,DNAI1,HES7,DAND5,PLD6,TIFAB	17/411
16_Member	GO Biological Processes	GO:0007389	pattern specification process	-3.26017	-0.888884	187,257,650,2294,3201,3211,5080,6997,7044,7547,8701,10736,23242,27019,84667,199699,201164,497189	APLNR,ALX3,BMP2,FOXF1,HOXA4,HOXB1,PAX6,CRIPTO,LEFTY2,ZIC3,DNAH11,SIX2,COBL,DNAI1,HES7,DAND5,PLD6,TIFAB	18/458
16_Member	Reactome Gene Sets	R-HSA-1433617	Regulation of signaling by NODAL	-3.19986	-0.860401	6997,7044,199699	CRIPTO,LEFTY2,DAND5	3/11
16_Member	GO Biological Processes	GO:0035282	segmentation	-3.01672	-0.77481	2294,6997,7547,23242,84667,201164,497189	FOXF1,CRIPTO,ZIC3,COBL,HES7,PLD6,TIFAB	7/96
16_Member	GO Biological Processes	GO:0007351	tripartite regional subdivision	-2.40743	-0.450528	6997,201164,497189	CRIPTO,PLD6,TIFAB	3/20
16_Member	GO Biological Processes	GO:0008595	anterior/posterior axis specification, embryo	-2.40743	-0.450528	6997,201164,497189	CRIPTO,PLD6,TIFAB	3/20
16_Member	GO Biological Processes	GO:0000578	embryonic axis specification	-2.33107	-0.423864	6997,23242,201164,497189	CRIPTO,COBL,PLD6,TIFAB	4/42
16_Member	Reactome Gene Sets	R-HSA-1181150	Signaling by NODAL	-2.28721	-0.400678	6997,7044,199699	CRIPTO,LEFTY2,DAND5	3/22
16_Member	Reactome Gene Sets	R-HSA-452723	Transcriptional regulation of pluripotent stem cells	-2.17889	-0.340438	6997,7547,79727	CRIPTO,ZIC3,LIN28A	3/24
16_Member	GO Biological Processes	GO:0007368	determination of left/right symmetry	-2.16691	-0.33438	187,2294,6997,7547,8701,27019,199699	APLNR,FOXF1,CRIPTO,ZIC3,DNAH11,DNAI1,DAND5	7/136
16_Member	GO Biological Processes	GO:0009880	embryonic pattern specification	-2.15364	-0.329058	6997,7547,23242,201164,497189	CRIPTO,ZIC3,COBL,PLD6,TIFAB	5/74
16_Member	GO Biological Processes	GO:0007350	blastoderm segmentation	-2.12856	-0.316901	6997,201164,497189	CRIPTO,PLD6,TIFAB	3/25
16_Member	GO Biological Processes	GO:0060972	left/right pattern formation	-2.06822	-0.280115	187,2294,6997,7547,8701,27019,199699	APLNR,FOXF1,CRIPTO,ZIC3,DNAH11,DNAI1,DAND5	7/142
16_Member	GO Biological Processes	GO:0009799	specification of symmetry	-2.05234	-0.273771	187,2294,6997,7547,8701,27019,199699	APLNR,FOXF1,CRIPTO,ZIC3,DNAH11,DNAI1,DAND5	7/143
16_Member	GO Biological Processes	GO:0009855	determination of bilateral symmetry	-2.05234	-0.273771	187,2294,6997,7547,8701,27019,199699	APLNR,FOXF1,CRIPTO,ZIC3,DNAH11,DNAI1,DAND5	7/143
17_Summary	GO Biological Processes	GO:0000226	microtubule cytoskeleton organization	-4.3272	-1.49106	582,827,1069,2011,5080,23093,23177,23387,27019,50810,51807,54768,55779,79000,79648,79745,79884,79925,81930,90990,123811,126820,154313	BBS1,CAPN6,CETN2,MARK2,PAX6,TTLL5,CEP68,SIK3,DNAI1,HDGFL3,TUBA8,HYDIN,CFAP44,AUNIP,MCPH1,CLIP4,MAP9,SPEF2,KIF18A,KIFC2,CEP20,DNAI3,CFAP206	23/-
17_Member	GO Biological Processes	GO:0000226	microtubule cytoskeleton organization	-4.3272	-1.49106	582,827,1069,2011,5080,23093,23177,23387,27019,50810,51807,54768,55779,79000,79648,79745,79884,79925,81930,90990,123811,126820,154313	BBS1,CAPN6,CETN2,MARK2,PAX6,TTLL5,CEP68,SIK3,DNAI1,HDGFL3,TUBA8,HYDIN,CFAP44,AUNIP,MCPH1,CLIP4,MAP9,SPEF2,KIF18A,KIFC2,CEP20,DNAI3,CFAP206	23/557
18_Summary	Canonical Pathways	M5884	NABA CORE MATRISOME	-4.31696	-1.49106	1306,1758,3371,3910,4052,4237,6586,6975,8406,55203,60506,131873,284654,285313,340706	COL15A1,DMP1,TNC,LAMA4,LTBP1,MFAP2,SLIT3,TECTB,SRPX,LGI2,NYX,COL6A6,RSPO1,IGSF10,VWA2	15/-
18_Member	Canonical Pathways	M5884	NABA CORE MATRISOME	-4.31696	-1.49106	1306,1758,3371,3910,4052,4237,6586,6975,8406,55203,60506,131873,284654,285313,340706	COL15A1,DMP1,TNC,LAMA4,LTBP1,MFAP2,SLIT3,TECTB,SRPX,LGI2,NYX,COL6A6,RSPO1,IGSF10,VWA2	15/275
18_Member	Canonical Pathways	M3008	NABA ECM GLYCOPROTEINS	-4.03726	-1.3363	1758,3371,3910,4052,4237,6586,6975,8406,55203,284654,285313,340706	DMP1,TNC,LAMA4,LTBP1,MFAP2,SLIT3,TECTB,SRPX,LGI2,RSPO1,IGSF10,VWA2	12/196
19_Summary	GO Biological Processes	GO:0002253	activation of immune response	-4.15026	-1.3732	713,719,727,3055,3123,4671,6461,7305,25865,27202,27242,56244,80149,93978,146722,199920,345611,497189,354,3106,3902,9466,10673,51296,89870,177,846,6348,54093,145741,409,3820,23151	C1QB,C3AR1,C5,HCK,HLA-DRB1,NAIP,SHB,TYROBP,PRKD2,C5AR2,TNFRSF21,BTNL2,ZC3H12A,CLEC6A,CD300LF,FYB2,IRGM,TIFAB,KLK3,HLA-B,LAG3,IL27RA,TNFSF13B,SLC15A3,TRIM15,AGER,CASR,CCL3,SETD4,C2CD4A,ARRB2,KLRB1,GRAMD4	33/-
19_Member	GO Biological Processes	GO:0002253	activation of immune response	-4.15026	-1.3732	713,719,727,3055,3123,4671,6461,7305,25865,27202,27242,56244,80149,93978,146722,199920,345611,497189	C1QB,C3AR1,C5,HCK,HLA-DRB1,NAIP,SHB,TYROBP,PRKD2,C5AR2,TNFRSF21,BTNL2,ZC3H12A,CLEC6A,CD300LF,FYB2,IRGM,TIFAB	18/387
19_Member	GO Biological Processes	GO:0002757	immune response-activating signaling pathway	-4.09964	-1.35728	719,3055,3123,4671,6461,7305,25865,27202,27242,56244,80149,93978,146722,199920,345611,497189	C3AR1,HCK,HLA-DRB1,NAIP,SHB,TYROBP,PRKD2,C5AR2,TNFRSF21,BTNL2,ZC3H12A,CLEC6A,CD300LF,FYB2,IRGM,TIFAB	16/321
19_Member	GO Biological Processes	GO:0050778	positive regulation of immune response	-3.9584	-1.2672	354,713,719,727,3055,3106,3123,3902,4671,6461,7305,9466,10673,25865,27202,27242,51296,56244,80149,89870,93978,146722,199920,345611,497189	KLK3,C1QB,C3AR1,C5,HCK,HLA-B,HLA-DRB1,LAG3,NAIP,SHB,TYROBP,IL27RA,TNFSF13B,PRKD2,C5AR2,TNFRSF21,SLC15A3,BTNL2,ZC3H12A,TRIM15,CLEC6A,CD300LF,FYB2,IRGM,TIFAB	25/669
19_Member	GO Biological Processes	GO:0002764	immune response-regulating signaling pathway	-3.19191	-0.860401	719,3055,3123,4671,6461,7305,25865,27202,27242,56244,80149,93978,146722,199920,345611,497189	C3AR1,HCK,HLA-DRB1,NAIP,SHB,TYROBP,PRKD2,C5AR2,TNFRSF21,BTNL2,ZC3H12A,CLEC6A,CD300LF,FYB2,IRGM,TIFAB	16/387
19_Member	GO Biological Processes	GO:0002429	immune response-activating cell surface receptor signaling pathway	-3.1053	-0.814931	719,3055,3123,6461,7305,25865,27202,27242,56244,80149,93978,199920	C3AR1,HCK,HLA-DRB1,SHB,TYROBP,PRKD2,C5AR2,TNFRSF21,BTNL2,ZC3H12A,CLEC6A,FYB2	12/248
19_Member	GO Biological Processes	GO:0002768	immune response-regulating cell surface receptor signaling pathway	-2.62102	-0.573673	719,3055,3123,6461,7305,25865,27202,27242,56244,80149,93978,199920	C3AR1,HCK,HLA-DRB1,SHB,TYROBP,PRKD2,C5AR2,TNFRSF21,BTNL2,ZC3H12A,CLEC6A,FYB2	12/283
19_Member	GO Biological Processes	GO:0050852	T cell receptor signaling pathway	-2.60768	-0.572894	3123,6461,25865,27242,56244,80149,199920	HLA-DRB1,SHB,PRKD2,TNFRSF21,BTNL2,ZC3H12A,FYB2	7/113
19_Member	GO Biological Processes	GO:0002833	positive regulation of response to biotic stimulus	-2.22989	-0.37036	354,3055,3123,3902,4671,7305,51296,89870,93978,146722,345611,497189	KLK3,HCK,HLA-DRB1,LAG3,NAIP,TYROBP,SLC15A3,TRIM15,CLEC6A,CD300LF,IRGM,TIFAB	12/317
19_Member	GO Biological Processes	GO:0032103	positive regulation of response to external stimulus	-2.21821	-0.365573	177,354,719,846,3055,3902,4671,6348,7305,25865,51296,54093,89870,93978,145741,146722,345611,497189	AGER,KLK3,C3AR1,CASR,HCK,LAG3,NAIP,CCL3,TYROBP,PRKD2,SLC15A3,SETD4,TRIM15,CLEC6A,C2CD4A,CD300LF,IRGM,TIFAB	18/572
19_Member	GO Biological Processes	GO:0002831	regulation of response to biotic stimulus	-2.10344	-0.300605	354,409,3055,3106,3123,3820,3902,4671,7305,23151,51296,80149,89870,93978,146722,345611,497189	KLK3,ARRB2,HCK,HLA-B,HLA-DRB1,KLRB1,LAG3,NAIP,TYROBP,GRAMD4,SLC15A3,ZC3H12A,TRIM15,CLEC6A,CD300LF,IRGM,TIFAB	17/543
19_Member	GO Biological Processes	GO:0002758	innate immune response-activating signaling pathway	-2.0366	-0.259214	3055,4671,7305,93978,146722,345611,497189	HCK,NAIP,TYROBP,CLEC6A,CD300LF,IRGM,TIFAB	7/144
20_Summary	GO Biological Processes	GO:0071396	cellular response to lipid	-4.12655	-1.3732	31,846,1066,1373,3055,3371,4058,4846,5080,5754,5979,7023,7035,8644,11184,56300,80149,81930,84660,151556,345611,497189,3141,3601,4914,5617,5629,6667,7412,8735,9462,10533,84251,409,650,2294,3753	ACACA,CASR,CES1,CPS1,HCK,TNC,LTK,NOS3,PAX6,PTK7,RET,TFAP4,TFPI,AKR1C3,MAP4K1,IL36G,ZC3H12A,KIF18A,CCDC62,GPR155,IRGM,TIFAB,HLCS,IL15RA,NTRK1,PRL,PROX1,SP1,VCAM1,MYH13,RASAL2,ATG7,SGIP1,ARRB2,BMP2,FOXF1,KCNE1	37/-
20_Member	GO Biological Processes	GO:0071396	cellular response to lipid	-4.12655	-1.3732	31,846,1066,1373,3055,3371,4058,4846,5080,5754,5979,7023,7035,8644,11184,56300,80149,81930,84660,151556,345611,497189	ACACA,CASR,CES1,CPS1,HCK,TNC,LTK,NOS3,PAX6,PTK7,RET,TFAP4,TFPI,AKR1C3,MAP4K1,IL36G,ZC3H12A,KIF18A,CCDC62,GPR155,IRGM,TIFAB	22/536
20_Member	GO Biological Processes	GO:0031667	response to nutrient levels	-2.53845	-0.530494	846,1373,3141,3371,3601,4914,5617,5629,6667,7412,8644,8735,9462,10533,80149,84251,151556	CASR,CPS1,HLCS,TNC,IL15RA,NTRK1,PRL,PROX1,SP1,VCAM1,AKR1C3,MYH13,RASAL2,ATG7,ZC3H12A,SGIP1,GPR155	17/490
20_Member	GO Biological Processes	GO:0071407	cellular response to organic cyclic compound	-2.36915	-0.434986	409,650,846,1066,1373,2294,3371,3753,6667,7023,7035,8644,80149,81930,84660,151556	ARRB2,BMP2,CASR,CES1,CPS1,FOXF1,TNC,KCNE1,SP1,TFAP4,TFPI,AKR1C3,ZC3H12A,KIF18A,CCDC62,GPR155	16/467
