# Supplementary material for: The placental effects of trisomy for human chromosome 21 orthologs in four mouse models of Down syndrome
Source: Biol Open. 2025 Dec 18;14(12):bio062296. doi: 10.1242/bio.062296 (PMC12755066; doi:10.1242/bio.062296)
Supplement: Table S5. Enriched canonical pathways identified using Ingenuity Pathway Analysis for placental MDGs from Dp16, Ts65Dn, Ts66Yah, and Ts1Cje. [file biolopen-14-062296-TableS5.xlsx]

## Sheet: Dp16
Table S5. Enriched canonical pathways identified using Ingenuity Pathway Analysis for placental MDGs from Dp16, Ts65Dn, Ts66Yah, and Ts1Cje.
Ingenuity Canonical Pathways	-log(p-value)	zScore	Ratio	Molecules
Interferon Signaling	4.35	2.44949	0.189	IFNA4,IFNAR1,IFNAR2,IFNGR2,ISG15,PSMB8,STAT1
Transport of bile salts and organic acids, metal ions and amine compounds	4.14	-2.52982	0.119	EMB,SLC11A1,SLC13A2,SLC13A4,SLC16A3,SLC16A8,SLC22A3,SLC39A14,SLC39A3,SLC44A3
Immunogenic Cell Death Signaling Pathway	3.69	2.12132	0.105	GZMH,IFNA4,IFNAR1,IFNAR2,IFNGR2,IL6,MLKL,PRF1,Pycard,RIPK3
Role of JAK2 in Hormone-like Cytokine Signaling	3.52	-0.377964	0.123	CCND1,CSN2,Cyp3a11 (includes others),FOS,GH1,IRS1,SCGB1A1,STAT1
Role of JAK1, JAK2 and TYK2 in Interferon Signaling	3.2		0.185	IFNA4,IFNAR1,IFNAR2,IFNGR2,STAT1
Role of Hypercytokinemia/hyperchemokinemia in the Pathogenesis of Influenza	3.14	2.12132	0.0978	IFIT2,IFNA4,IFNAR1,IFNAR2,IL6,ISG15,Oas1c (includes others),Pycard,STAT1
Phase I - Functionalization of compounds	3.08	0	0.0885	ALDH1B1,CYP1B1,CYP27A1,CYP2S1,CYP39A1,Cyp3a11 (includes others),CYP8B1,NCOA1,NQO2,PTGS1
Interferon alpha/beta signaling	3.06	2.12132	0.105	HLA-A,IFIT2,IFNA4,IFNAR1,IFNAR2,ISG15,PSMB8,STAT1
Agranulocyte Adhesion and Diapedesis	3.03		0.067	ACKR2,ACTA2,ACTG2,C5,Ccl11,CCL24,CCL25,CLDN17,Cldn22,CLDN4,Cxcl10,MMP10,MYH1,MYH10,MYL7
Role of PKR in Interferon Induction and Antiviral Response	2.96	0.632456	0.0797	FOS,IFNA4,IFNAR1,IFNAR2,IFNGR2,IL24,MAPK11,MARCO,NFKBID,STAT1,TARBP2
Sheddase Signaling Pathway	2.96	1.60357	0.0686	ACKR2,CDH1,ELF3,ETS2,F2RL1,FOS,HGF,IGFBP2,IGFBP5,IL6,MAPK11,MMP10,PLAU,TIMP3
Coronavirus Pathogenesis Pathway	2.82	0.27735	0.0664	ACE2,CCND1,FOS,HDAC11,IFNA4,IFNAR1,IFNAR2,IL6,MAPK11,NFKBID,Oas1c (includes others),Pycard,RIPK3,STAT1
Lung Ionic Balance Signaling Pathway	2.8	0.392232	0.0498	ADGRG7,ATP1A4,CMKLR1,CYSLTR1,ESR1,F2RL1,GPR135,GPR137C,GPR143,GPR149,GPR20,GPRC5C,GRM2,IFNA4,IFNAR1,IFNAR2,LGR4,LPAR3,LRRC26,OPRL1,PLCE1,PLCZ1,PRSS8,PTGDR,SCNN1A,UTS2R
Regulation of Insulin-like Growth Factor (IGF) transport and uptake by IGFBPs	2.78	0.632456	0.0806	APP,CHRDL1,CSF1,GZMH,IGFBP2,IGFBP5,IL6,LAMB1,MXRA8,VCAN
Activation of IRF by Cytosolic Pattern Recognition Receptors	2.76	1.13389	0.106	IFIT2,IFNA4,IFNAR1,IL6,ISG15,NFKBID,STAT1
Hepatic Fibrosis / Hepatic Stellate Cell Activation	2.74		0.0677	ACTA2,Agtr1a,CSF1,HGF,IFNAR1,IFNAR2,IFNGR2,IGFBP5,IL6,MYH1,MYH10,MYL7,STAT1
Agrin Interactions at Neuromuscular Junction	2.69	0	0.103	ACTA2,ACTG2,GABPA,GABPB1,LAMB1,NRG1,RASD1
PPARα/RXRα Activation	2.62	0	0.0657	ADCY1,CD36,Cyp2c40 (includes others),GH1,GPD1,IL6,IRS1,LPL,MAP3K14,NFKBID,PLCE1,PLCZ1,RASD1
Response to elevated platelet cytosolic Ca2+	2.58	0.632456	0.0758	APP,CD36,HGF,ITIH3,LGALS3BP,PCYOX1L,RARRES2,SERPING1,SOD1,TIMP3
IL-27 Signaling Pathway	2.53	2.12132	0.0746	C5,GADD45G,HLA-A,IFNA4,IFNAR1,IFNAR2,IFNGR2,MAPK11,Pycard,STAT1
Tumor Microenvironment Pathway	2.52	0	0.0667	CCND1,CSF1,FGF3,FGF5,FOS,HGF,HLA-A,IL6,MAP3K14,MMP10,PLAU,RASD1
Neuroinflammation Signaling Pathway	2.51	0.904534	0.0545	APP,BACE2,BDNF,CD200,FOS,GABRA5,GABRA6,GABRP,HLA-A,IFNA4,IFNGR2,IL6,MAPK11,PLA2G4D,Pycard,SNCA,STAT1,TREM2
Aryl Hydrocarbon Receptor Signaling	2.46	0	0.0656	ALDH1B1,CCND1,CYP1B1,Cyp2c40 (includes others),Cyp3a11 (includes others),ESR1,FOS,Gsta3,GSTO1,Gstp1 (includes others),IL6,NQO2
Molecular Mechanisms of Cancer	2.33	-0.845154	0.0418	ADCY1,ADGRG7,ARHGEF10,BMP10,CCND1,CDH1,CDKN2C,CMKLR1,CYSLTR1,F2RL1,FOS,GPR135,GPR137C,GPR143,GPR149,GPR20,GPRC5C,GRM2,HDAC11,HGF,ID1,IFNAR1,IL20RB,IRS1,LGR4,LPAR3,MAPK11,MMP10,NF1,NFKBID,OPRL1,PMAIP1,PTGDR,RASD1,SHC2,UTS2R
G-Protein Coupled Receptor Signaling	2.32	-0.557086	0.0435	ADCY1,ADGRG7,Agtr1a,AMOT,CCND1,CMKLR1,CYSLTR1,F2RL1,FOS,GPR135,GPR137C,GPR143,GPR149,GPR20,GPRC5C,GRM2,LGR4,LPAR3,MAP3K14,MAPK11,MYL7,NFKBID,OPRL1,PDE4A,PLCE1,PTGDR,RASD1,RGS10,SHC2,SYNGAP1,UTS2R
Degradation of the extracellular matrix	2.26	-0.377964	0.0864	ADAMTS4,CDH1,ELANE,ELN,KLK7,LAMB1,MMP10
Role of JAK family kinases in IL-6-type Cytokine Signaling	2.26	0.377964	0.0864	CCND1,FOS,IL11,IL6,MAPK11,PIAS3,STAT1
S100 Family Signaling Pathway	2.24	0.730297	0.0422	ABCB1,ADGRG7,APP,BDNF,CD36,CDH1,CMKLR1,CYSLTR1,DLC1,ESR1,F2RL1,FOS,GPR135,GPR137C,GPR143,GPR149,GPR20,GPRC5C,GRM2,IFNA4,IL6,LGR4,LPAR3,MAPK11,MMP10,NAPSA,OPRL1,PLA2G4D,PLCE1,PLCZ1,PTGDR,UTS2R,WNT16
Pathogen Induced Cytokine Storm Signaling Pathway	2.19	1.5	0.0497	C5,Ccl11,CCL24,CCL25,CDH1,Cxcl10,FOS,IFNA4,IFNAR1,IFNAR2,IFNGR2,IL11,IL6,MAPK11,MLKL,PRF1,Pycard,RIPK3,STAT1
Post-translational protein phosphorylation	2.13	0.707107	0.0748	APP,CHRDL1,CSF1,IGFBP5,IL6,LAMB1,MXRA8,VCAN
Neuroprotective Role of THOP1 in Alzheimer's Disease	2.12	-0.707107	0.0692	APP,DPP4,FAP,HLA-A,HPN,KLK7,KLK8,Prss29,PRSS8
PXR/RXR Activation	2.08		0.0896	ABCB1,Cyp3a11 (includes others),HMGCS2,IL6,NCOA1,Scd1
Xenobiotic Metabolism AHR Signaling Pathway	2.08	0	0.0734	ALDH1B1,CYP1B1,Gsta3,GSTO1,Gstp1 (includes others),IL6,NCOA1,NQO2
Phospholipases	2.05	2	0.0882	LPL,PLA1A,PLA2G4D,PLCE1,PLCZ1,PLD5
Hematoma Resolution Signaling Pathway	2.04	-0.83205	0.0541	ATAT1,C5,CD36,F2RL1,FOS,IFNGR2,IL11,IL6,LTF,MAPK11,MMP10,SOD1,STAT1,TREM2
iNOS Signaling	2.04	0	0.102	FOS,IFNGR2,MAPK11,NFKBID,STAT1
Ion channel transport	2.02	1.50756	0.0601	ANO2,ANO7,ATP10A,ATP13A4,ATP1A4,FXYD4,MLKL,PLN,RIPK3,SCNN1A,STOM
Tetrahydrofolate Salvage from 5,10-methenyltetrahydrofolate	2.01		0.333	MTHFD1L,MTHFD2
Transcriptional and post-translational regulation of MITF-M expression and activity	1.97	-1.34164	0.098	CDH1,ID1,TFEB,TFEC,ZIC1
NRF2-mediated Oxidative Stress Response	1.89		0.0519	ACTA2,ACTG2,Cyp2c40 (includes others),CYP2S1,Cyp3a11 (includes others),Cyp4a14,DNAJB13,FOS,Gsta3,GSTO1,Gstp1 (includes others),NQO2,RASD1,SOD1
Multiple Sclerosis Signaling Pathway	1.86	1.50756	0.0548	C5,HLA-A,IFNGR2,IL11,IL6,KCNG4,MAPK11,PARP8,PLAU,Pycard,RNF213,STAT1
NOD1/2 Signaling Pathway	1.86	1.26491	0.057	FOS,IFNA4,IFNAR1,IFNAR2,IL11,IL6,MAP3K14,MAPK11,NFKBID,PELI3,Pycard
Role of Chondrocytes in Rheumatoid Arthritis Signaling Pathway	1.85	2.12132	0.0625	ADAMTS4,FOS,IL6,MAPK11,MLKL,MMP10,PLAU,Pycard,RIPK3
G alpha (s) signalling events	1.83	-0.333333	0.0621	ADCY1,AVP,GIP,GNGT1,GPR20,PDE4A,PTGDR,PTHLH,RAMP2
Xenobiotic Metabolism Signaling	1.82		0.0483	ABCB1,ALDH1B1,CHST3,CHST5,CYP1B1,Gsta3,GSTO1,Gstp1 (includes others),HS3ST6,IL6,MAP3K14,MAPK11,NCOA1,NQO2,RASD1,SULT1B1
Crosstalk between Dendritic Cells and Natural Killer Cells	1.82		0.0714	ACTA2,ACTG2,HLA-A,IFNA4,IL6,PRF1,TREM2
UVA-Induced MAPK Signaling	1.82		0.0714	FOS,MAPK11,PARP8,PLCE1,PLCZ1,RASD1,STAT1
Wound Healing Signaling Pathway	1.81	0.83205	0.0522	ACTA2,Cma2/Mcpt9,FOS,IFNGR2,IL11,IL6,LAMB1,MAP3K14,MMP10,NFKBID,RASD1,SHC2,STAT1
RHOA Signaling	1.79	-1.41421	0.065	ACTA2,ACTG2,ARHGAP9,DLC1,LPAR3,MYL7,RHPN2,SEPTIN6
Glycation Signaling Pathway	1.78	0	0.0533	APP,CD36,CSF1,FOS,IL11,IL6,IRS1,MAPK11,RASD1,SNCA,SOD1,STAT1
Thyroid Cancer Signaling	1.77	-1.63299	0.0769	BDNF,CCND1,CDH1,FOS,IRS1,RASD1
Heparan Sulfate Biosynthesis	1.76	-1.63299	0.0693	B3GAT2,CHST3,CHST5,EXTL1,HS3ST6,SULT1B1,TARS2
G alpha (q) signalling events	1.76	0	0.0575	APP,AVP,CYSLTR1,F2RL1,GNGT1,GPR143,LPAR3,NMS,UTS2,UTS2R
Glucocorticoid Receptor Signaling	1.76		0.0417	CSN2,ESR1,FOS,GABPA,GABPB1,Gm13288 (includes others),H2-Q8,HLA-A,IFNA4,IFNAR1,IL20RB,IL6,KRT28,KRT73,MAP3K14,MAPK11,Mmp1b,NCOA1,NFKBID,PC,PLA2G4D,PLAU,RASD1,SCGB1A1,STAT1
IL-17A Signaling in Fibroblasts	1.72	-0.816497	0.075	ACTA2,ELF3,FOS,IL6,MAPK11,NFKBID
Dilated Cardiomyopathy Signaling Pathway	1.72	0.377964	0.0596	ACTA2,ACTG2,ADCY1,MAPK11,MYH1,MYH10,MYL7,PLN,SGCD
Glycosaminoglycan metabolism	1.69	0.707107	0.0625	B3GAT2,B3GNT4,CHST3,CHST5,HS3ST6,LUM,OMD,VCAN
Histidine Degradation III	1.66		0.222	MTHFD1L,MTHFD2
Leucine Degradation I	1.66		0.222	BCAT2,MCCC2
Cardiac conduction	1.66	-0.816497	0.0615	ATP1A4,CORIN,FXYD4,KCNIP2,NPPC,ORAI1,PLN,SCN1A
IL-10 Signaling	1.66	-1	0.0581	CCND1,FOS,HLA-A,IFNGR2,IL6,MAP3K14,MAPK11,NFKBID,STAT1
Apelin Cardiac Fibroblast Signaling Pathway	1.66		0.13	ACE2,ANGPT2,IL6
Acetone Degradation I (to Methylglyoxal)	1.65		0.0976	CYP1B1,Cyp2c40 (includes others),CYP2S1,Cyp4a14
RAF/MAP kinase cascade	1.65	-0.301511	0.0496	ANGPT1,FGF3,FGF5,FLT3,HGF,IRS1,NF1,NRG1,PSMB8,PSMB9,SHC2,SPTBN2,SYNGAP1
Visual phototransduction	1.65	-0.447214	0.082	GNGT1,GUCA1A,PPEF1,RGS9,SAG
BBSome Signaling Pathway	1.65	-0.894427	0.0426	ADGRG7,BDNF,CCT8,CEP72,CMKLR1,CYSLTR1,EPHB2,F2RL1,GPR135,GPR137C,GPR143,GPR149,GPR20,GPRC5C,GRM2,LGR4,LPAR3,MAPK11,OPRL1,PTGDR,UTS2R
HGF Signaling	1.64	0.447214	0.0611	CCND1,ELF3,ETS2,FOS,HGF,IL6,MAP3K14,RASD1
MSP-RON Signaling Pathway	1.63		0.0806	ACTA2,ACTG2,CSF1,KLK7,KLK8
Sertoli Cell-Germ Cell Junction Signaling Pathway (Enhanced)	1.63	0.301511	0.0508	ACTA2,ACTG2,CDH1,CLDN17,Cldn22,CLDN4,CXADR,FOS,LAMB1,MAP3K14,MAPK11,RASD1
April Mediated Signaling	1.62		0.0952	FOS,MAP3K14,MAPK11,NFKBID
Gustation Pathway	1.61	-1.13389	0.0521	ADCY1,CD36,GABRA5,GABRA6,GABRP,LPL,LRRC8D,ORAI1,SCN1A,SCNN1A,Tas2r140
Interleukin-6 family signaling	1.61		0.125	IL11,IL6,STAT1
Interleukin-7 signaling	1.61		0.125	BRWD1,HGF,IRS1
Role of Lipids/Lipid Rafts in the Pathogenesis of Influenza	1.61		0.125	Gm13288 (includes others),IFNA4,IFNAR1
Vitamin-C Transport	1.61		0.125	GSTO1,LRRC8D,STOM
Transport of inorganic cations/anions and amino acids/oligopeptides	1.61	-2.64575	0.0648	SLC16A10,SLC17A8,SLC20A1,SLC34A1,SLC43A1,SLC7A3,SLC7A6
ISGylation Signaling Pathway	1.6	1.88982	0.0642	CCND1,IFNA4,IFNAR1,IFNAR2,IL6,ISG15,STAT1
Cellular Effects of Sildenafil (Viagra)	1.59	-1.56893	0.0394	ACTA2,ACTG2,ADCY1,ADGRG7,CMKLR1,CYSLTR1,F2RL1,GPR135,GPR137C,GPR143,GPR149,GPR20,GPRC5C,GRM2,ID1,IL6,LGR4,LPAR3,MAPK11,MYH1,MYH10,MYL7,NPPC,OPRL1,PLN,PTGDR,UTS2R
Sorbitol Degradation I	1.58		1	SORD
B Cell Activating Factor Signaling	1.58		0.093	FOS,MAP3K14,MAPK11,NFKBID
Oncostatin M Signaling	1.58		0.093	PLAU,RASD1,STAT1,TIMP3
Smooth Muscle Contraction	1.58	-2	0.093	ACTA2,ACTG2,ANXA6,MYL7
Vasopressin regulates renal water homeostasis via Aquaporins	1.58	-1	0.093	ADCY1,AQP3,AVP,GNGT1
Prednisone ADME	1.57		0.2	ABCB1,HSD11B2
Mitochondrial biogenesis	1.57	-0.447214	0.0781	GABPA,GABPB1,MAPK11,NCOA1,POLRMT
Semaphorin interactions	1.57	-0.447214	0.0781	DPYSL4,MYH10,PLXNA2,PLXNA4,TREM2
LPS/IL-1 Mediated Inhibition of RXR Function	1.56		0.047	ABCB1,ALDH1B1,CHST3,CHST5,Cyp2c40 (includes others),CYP2S1,Cyp4a14,Gsta3,GSTO1,Gstp1 (includes others),HMGCS2,HS3ST6,NCOA1,SULT1B1
Growth hormone receptor signaling	1.56		0.12	GH1,IRS1,STAT1
Elastic fibre formation	1.55	-1	0.0909	BMP10,ELN,EMILIN1,MFAP2
PI3K Cascade	1.55	-1	0.0909	FGF3,FGF5,FLT3,IRS1
Bile acid and bile salt metabolism	1.52	0	0.0889	CYP27A1,CYP39A1,CYP8B1,NCOA1
Bupropion Degradation	1.52		0.115	CYP1B1,Cyp2c40 (includes others),CYP2S1
Interleukin-20 family signaling	1.52		0.115	IL20RB,IL24,STAT1
Class A/1 (Rhodopsin-like receptors)	1.51	0.258199	0.0452	ACKR2,APP,AVP,C5,CCL25,CMKLR1,CYSLTR1,F2RL1,GPR143,LPAR3,NMS,OPRL1,PTGDR,UTS2,UTS2R
CD40 Signaling	1.5		0.0746	FOS,MAP3K14,MAPK11,NFKBID,PTGS1
Macrophage Alternative Activation Signaling Pathway	1.5	-0.333333	0.0521	CD36,CSF1,FOS,IL6,IRS1,LPL,MAPK11,MARCO,NFKBID,STAT1
Sertoli Cell-Sertoli Cell Junction Signaling	1.5	-1.50756	0.0486	ACTA2,ACTG2,CDH1,CLDN17,Cldn22,CLDN4,EPN3,LAMB1,MAP3K14,MAPK11,RASD1,SPTBN2
Airway Pathology in Chronic Obstructive Pulmonary Disease	1.5		0.0614	APOD,ELANE,FGF3,FGF5,IL11,IL6,PRF1
Folate Transformations I	1.49		0.182	MTHFD1L,MTHFD2
Prostanoid Biosynthesis	1.49		0.182	CYP2S1,PTGS1
Endothelin-1 Signaling	1.47	1.13389	0.0515	ADCY1,FOS,MAPK11,PLA2G4D,PLCE1,PLCZ1,PLD5,PTGS1,RASD1,SHC2
Leukocyte Extravasation Signaling	1.47	0	0.0515	ACTA2,ACTG2,ARHGAP9,CLDN17,Cldn22,CLDN4,DLC1,MAPK11,MMP10,TIMP3
Antioxidant Action of Vitamin C	1.45	-1	0.0598	GSTO1,MAPK11,NFKBID,PLA2G4D,PLCE1,PLCZ1,PLD5
CDP-diacylglycerol Biosynthesis I	1.44		0.107	AGPAT2,GPD1,LPCAT1
MSP-RON Signaling in Cancer Cells Pathway	1.44	-2.12132	0.0559	ACTA2,CCND1,ELF3,ETS2,FOS,KLK7,KLK8,RASD1
Inositol phosphate metabolism	1.43	1	0.0833	INPP4A,PLCE1,PLCZ1,SYNJ1
Bone Mineralization Signaling Pathway	1.43	-1.41421	0.0556	FGF3,FGF5,NR4A2,PLCE1,PLCZ1,SLC20A1,SLC34A1,WNT16
Neurotransmitter receptors and postsynaptic signal transmission	1.42		0.167	GLRA2,NBEA
Reversible hydration of carbon dioxide	1.42		0.167	CA6,CA9
Bladder Cancer Signaling	1.42		0.0588	CCND1,CDH1,FGF3,FGF5,HDAC11,MMP10,RASD1
Heparan Sulfate Biosynthesis (Late Stages)	1.42	-1.34164	0.0638	CHST3,CHST5,EXTL1,HS3ST6,SULT1B1,TARS2
Chondroitin Sulfate Biosynthesis	1.41	-1	0.0704	B3GAT2,CHST3,CHST5,HS3ST6,SULT1B1
Remodeling of Epithelial Adherens Junctions	1.41		0.0704	ACTA2,ACTG2,CDH1,HGF,MAPRE3
PIP3 activates AKT signaling	1.41	0	0.0552	BDNF,ESR1,FGF3,FGF5,FLT3,HGF,IRS1,NRG1
SUMOylation of intracellular receptors	1.4		0.103	ESR1,NR4A2,PIAS3
Virus Entry via Endocytic Pathways	1.4	-0.447214	0.0583	ACTA2,ACTG2,CXADR,HLA-A,ITSN1,RASD1,TFRC
Ribonucleotide Reductase Signaling Pathway	1.38	1	0.0517	CCND1,CDH1,ESR1,FOS,HGF,IL6,MAPK11,PARP8,TBRG4
Prolactin Signaling	1.38		0.0625	CSN2,FOS,IRS1,LRRC26,RASD1,STAT1
Phosphatidylglycerol Biosynthesis II (Non-plastidic)	1.36		0.1	AGPAT2,GPD1,LPCAT1
Signaling by NTRK3 (TRKC)	1.36		0.1	IRS1,NELFB,PTPRO
Dermatan Sulfate Biosynthesis	1.36	-1	0.0685	B3GAT2,CHST3,CHST5,HS3ST6,SULT1B1
Small Cell Lung Cancer Signaling	1.35		0.0612	CCND1,CKS1B,HDAC11,NFKBID,PIAS3,TRAF4
Glutathione-mediated Detoxification	1.35		0.0784	Gsta3,GSTO1,Gstp1 (includes others),Gstt3
Granulocyte Adhesion and Diapedesis	1.35		0.049	ACKR2,C5,Ccl11,CCL24,CCL25,CLDN17,Cldn22,CLDN4,Cxcl10,MMP10
Dissolution of Fibrin Clot	1.35		0.154	PLAU,SERPINE2
Nephron development	1.35		0.154	DLL1,HNF1B
Passive transport by Aquaporins	1.35		0.154	AQP3,AQP9
Th1 Pathway	1.32	1.63299	0.056	DLL1,HLA-A,ICOSLG,IFNAR1,IFNGR2,IL6,STAT1
Signaling by BMP	1.32		0.0968	AMHR2,BMP10,CHRDL1

## Sheet: Ts65Dn
Ingenuity Canonical Pathways	-log(p-value)	zScore	Ratio	Molecules
G-Protein Coupled Receptor Signaling	5.46	0	0.0575	C5AR2,CAMK2B,CASR,CMKLR1,CNGA1,CREB3L1,CREB3L3,CRHR1,DUSP6,FSHR,FZD7,GNA15,GNAZ,GPR135,GPR143,GPR153,GPR176,GPRC5B,HTR2C,MAP3K4,MC3R,MYL10,MYLK3,NFATC4,NPY4R,NTSR1,OPN1MW,P2RY1,PDE10A,PDE12,PDE4A,PDE6B,PDE8B,PLD6,PRKCG,PTGER1,PTK2B,RAC3,RASGRP1,RGS12,RGS2
Extracellular matrix organization	5.28	1.38675	0.121	APP,COL3A1,COL5A1,DDR1,FMOD,IBSP,ITGA2,ITGA8,LAMA4,LAMB1,LAMC2,NRXN1,VCAN
RAR Activation	4.81	0	0.0647	ALDH1A3,CAMK2B,CNGA1,COL3A1,CREB3L1,CREB3L3,EGF,GNA15,GTF2H5,HNF1B,HOXB5,IFNG,IL12B,ITGB3BP,LAMB1,LTB,NCOA1,PDE10A,PDE12,PDE4A,PDE6B,PDE8B,PLD6,RAC3,RBP3,RPS6KA2,SDR9C7,TNFSF11
Regulation of Insulin-like Growth Factor (IGF) transport and uptake by IGFBPs	4.58	-1.94145	0.105	APP,CP,FAM20A,GPC3,IGFALS,IGFBP1,ITIH2,LAMB1,PLG,PROC,SPARCL1,TF,VCAN
Degradation of the extracellular matrix	4.26	0	0.123	ADAM8,ADAMTS8,CASP3,CD44,FBN2,LAMB1,LAMC2,MMP12,PLG,TMPRSS6
ERK/MAPK Signaling	4.06	1.38675	0.0773	CREB3L1,CREB3L3,DUSP2,DUSP6,ELF5,ETS2,ITGA10,ITGA2,ITGA8,PLA2G4A,PPP1R14A,PPP1R14D,PPP2R2C,Ppp2r3d,PRKCG,PTK2B,RAC3
Post-translational protein phosphorylation	3.89	-1.50756	0.103	APP,CP,FAM20A,GPC3,IGFBP1,ITIH2,LAMB1,PROC,SPARCL1,TF,VCAN
S100 Family Signaling Pathway	3.87	0.333333	0.0499	APP,C5AR2,CACNG5,CAMK2B,CASP3,CASR,CATSPER3,CMKLR1,CREB3L1,CREB3L3,CRHR1,EGF,ETV4,EZR,FSHR,FZD7,GPR135,GPR143,GPR153,GPR176,GPRC5B,HTR2C,IFNA4,IL10RB,IL12B,Klk1b1 (includes others),MC3R,MMP12,NPY4R,NTSR1,OPN1MW,P2RY1,PLA2G4A,PLG,PRKCG,PTGER1,RAC3,S100A14,TGFA
Leukocyte Extravasation Signaling	3.66	2.11058	0.0773	ARHGAP9,CD44,CLDN2,Cldn22,CLDN4,CLDN6,CTNNA2,EZR,ITGA2,MAP3K4,MMP12,PRKCG,PTK2B,RASGRP1,WIPF1
Breast Cancer Regulation by Stathmin1	3.37	-0.392232	0.0512	BMP6,C5AR2,CAMK2B,CASR,CMKLR1,CREB3L1,CREB3L3,CRHR1,EGF,FSHR,FZD7,GPR135,GPR143,GPR153,GPR176,GPRC5B,HTR2C,MC3R,NPY4R,NTSR1,OPN1MW,P2RY1,PPP1R14A,PPP1R14D,PPP2R2C,Ppp2r3d,PRKCG,PTGER1,RAC3,TGFA,Tuba3a/Tuba3b
Iron homeostasis signaling pathway	3.3		0.0828	Atp6ap1l,ATP6V1G2,BMP10,BMP6,CP,CREB3L3,EGF,HAMP,HBE1,STEAP3,TF,TMPRSS6
CREB Signaling in Neurons	3.26	-0.2	0.0503	BMP6,C5AR2,CACNG5,CAMK2B,CASR,CATSPER3,CMKLR1,CREB3L1,CREB3L3,CRHR1,EGF,FSHR,FZD7,GNA15,GNAZ,GPR135,GPR143,GPR153,GPR176,GPRC5B,GRIA4,GRIN2D,HTR2C,MC3R,NPY4R,NTSR1,OPN1MW,P2RY1,PRKCG,PTGER1,TGFA
Phagosome Formation	3.18	0.898027	0.0482	APBB1IP,C5AR2,CASR,CLEC7A,CMKLR1,CRHR1,ELMO3,FSHR,FZD7,GPR135,GPR143,GPR153,GPR176,GPRC5B,HTR2C,ITGA10,ITGA2,ITGA8,MC3R,MYH3,MYH8,MYLK3,NPY4R,NTSR1,OPN1MW,P2RY1,PLA2G4A,PLD6,PRKCG,PTGER1,PTK2B,RAC3,RASGRP1,WIPF1
cAMP-mediated signaling	3.12	0.534522	0.0664	CAMK2B,CNGA1,CREB3L1,CREB3L3,CRHR1,DUSP6,FSHR,MC3R,PDE10A,PDE12,PDE4A,PDE6B,PDE8B,PLD6,RGS12,RGS2
Molecular Mechanisms of Cancer	3.05	1.47959	0.0453	BMP10,BMP6,C5AR2,CAMK2B,CASP3,CASR,CMKLR1,CRHR1,CTNNA2,EGF,FSHR,FZD7,GNA15,GNAZ,GPR135,GPR143,GPR153,GPR176,GPRC5B,HDAC9,HTR2C,IFNAR1,IL10RB,ITGA10,ITGA2,ITGA8,MC3R,MMP12,MRE11,NPY4R,NTSR1,OPN1MW,P2RY1,PMAIP1,PRKCG,PTGER1,RAC3,RASGRP1,TGFA
Airway Pathology in Chronic Obstructive Pulmonary Disease	3.04		0.0877	AMBP,CCL2,FGF1,IFNG,IL12B,LCN8,LTB,MPO,OBP2B,TNFSF11
Ephrin Receptor Signaling	2.98	1.41421	0.0693	ANGPT1,CREB3L1,CREB3L3,EGF,FGF1,GNA15,GNAZ,GRIN2D,ITGA10,ITGA2,ITGA8,ITSN1,RAC3,WIPF1
VDR/RXR Activation	2.97	0.447214	0.103	BGLAP,CASR,CYP24A1,IFNG,IGFBP1,NCOA1,PRKCG,TNFSF11
tRNA Splicing	2.94	0.447214	0.133	PDE10A,PDE12,PDE4A,PDE6B,PDE8B,PLD6
Neuroinflammation Signaling Pathway	2.85	-0.301511	0.0576	APP,BACE2,CASP3,CCL2,CREB3L1,CREB3L3,GABRB1,GABRQ,GRIN2D,IDE,IFNA4,IFNG,IL12B,Klk1b1 (includes others),MR1,NFATC4,PLA2G4A,PRKCG,RAC3
DHCR24 Signaling Pathway	2.81	-1.26491	0.0769	AMBP,APP,CASP3,GC,ITIH4,NLGN1,PCYOX1,PON1,PRKCG,Serpina1a (includes others),TF
SPINK1 Pancreatic Cancer Pathway	2.79	0.447214	0.108	1810009J06Rik/Gm2663,CPA3,CPN1,CPQ,Klk1b1 (includes others),MMP12,Prss2
Hepatic Fibrosis / Hepatic Stellate Cell Activation	2.72		0.0677	CCL2,CCL21,COL17A1,COL3A1,COL5A1,EGF,FGF1,IFNAR1,IFNAR2,IFNG,MYH3,MYH8,TGFA
Production of Nitric Oxide and Reactive Oxygen Species in Macrophages	2.72	0.333333	0.0677	CAT,IFNG,MAP3K4,MPO,PCYOX1,PON1,PPP1R14A,PPP1R14D,PPP2R2C,Ppp2r3d,PRKCG,RAC3,Serpina1a (includes others)
Aspartate Biosynthesis	2.68		0.667	GOT1,GOT1L1
Glutamate Degradation II	2.68		0.667	GOT1,GOT1L1
Sensory processing of sound by inner hair cells of the cochlea	2.64	1.13389	0.101	CIB2,EPB41L3,EZR,FSCN2,MYO3B,STX1A,SYP
LXR/RXR Activation	2.61	-2.44949	0.0769	ABCG8,AMBP,CCL2,FDFT1,GC,ITIH4,PCYOX1,PON1,Serpina1a (includes others),TF
Cardiac Hypertrophy Signaling (Enhanced)	2.59	1.34164	0.0484	CACNG5,CAMK2B,DVL3,FGF1,FZD7,GNA15,HDAC9,IFNAR1,IFNG,IL10RB,IL12B,ITGA10,ITGA2,ITGA8,LTB,MAP3K4,NFATC4,PDE10A,PDE12,PDE4A,PDE6B,PDE8B,PLD6,PRKCG,RCAN1,TNFSF11
Role of Lipids/Lipid Rafts in the Pathogenesis of Influenza	2.47		0.167	Gm13288 (includes others),IFNA4,IFNAR1,IFNG
Lung Ionic Balance Signaling Pathway	2.46	-0.6	0.0479	C5AR2,CASR,CMKLR1,CNGA1,CRHR1,FSHR,FZD7,GPR135,GPR143,GPR153,GPR176,GPRC5B,HTR2C,IFNA4,IFNAR1,IFNAR2,IFNG,MC3R,NPY4R,NTSR1,OPN1MW,P2RY1,PPP2R2C,PRKCG,PTGER1
CGAS-STING Signaling Pathway	2.42	0.333333	0.0725	Atp6ap1l,ATP6V1G2,CCL2,IDO1,IFNA4,IFNG,IL12B,LTB,TNFSF11,ZBP1
L-cysteine Degradation I	2.39		0.5	GOT1,GOT1L1
D-myo-inositol (1,4,5,6)-Tetrakisphosphate Biosynthesis	2.33	0.816497	0.0635	ACP5,DUSP2,DUSP6,PPP1R14A,PPP1R14D,PPP2R2C,Ppp2r3d,PTPRD,PTPRU,RNGTT,SYNJ1,SYNJ2
D-myo-inositol (3,4,5,6)-tetrakisphosphate Biosynthesis	2.33	0.816497	0.0635	ACP5,DUSP2,DUSP6,PPP1R14A,PPP1R14D,PPP2R2C,Ppp2r3d,PTPRD,PTPRU,RNGTT,SYNJ1,SYNJ2
Role of WNT/GSK-3β Signaling in the Pathogenesis of Influenza	2.33		0.0897	DVL3,FZD7,Gm13288 (includes others),IFNA4,IFNAR1,IFNG,NCOA1
Protein Kinase A Signaling	2.32	0.774597	0.0505	CAMK2B,CNGA1,CREB3L1,CREB3L3,DUSP2,DUSP6,GYS2,MYL10,MYLK3,NFATC4,PDE10A,PDE12,PDE4A,PDE6B,PDE8B,PLD6,PRKCG,PTK2B,PTPRD,PTPRU
Role of JAK1, JAK2 and TYK2 in Interferon Signaling	2.28		0.148	IFNA4,IFNAR1,IFNAR2,IFNG
DNA Double-Strand Break Repair by Non-Homologous End Joining	2.27		0.214	LIG4,MRE11,XRCC5
G alpha (s) signalling events	2.27	0	0.069	CALCA,CRHR1,FSHR,GNAZ,GPR176,MC3R,PDE10A,PDE4A,PDE8B,VIP
Cellular Effects of Sildenafil (Viagra)	2.27	0.57735	0.0438	C5AR2,CACNG5,CASP3,CASR,CMKLR1,CNGA1,CREB3L1,CREB3L3,CRHR1,FSHR,FZD7,GPR135,GPR143,GPR153,GPR176,GPRC5B,HTR2C,MC3R,MYH3,MYH8,MYL10,NFATC4,NPY4R,NTSR1,OPN1MW,P2RY1,PDE6B,PPP2R2C,PTGER1,RGS2
Retinoic acid Mediated Apoptosis Signaling	2.26	0	0.0984	CASP3,Gm13288 (includes others),IFNA4,IFNAR1,IFNG,PARP11
IL-12 Signaling and Production in Macrophages	2.26	0.27735	0.0579	ALOX12,ETS2,IFNA4,IFNG,IL10RB,IL12B,NCOA1,NFATC4,PCYOX1,PON1,PRKCG,Serpina1a (includes others),TNFSF11,XRCC5
Calcium Signaling	2.25	-0.377964	0.0596	CACNG5,CAMK2B,CATSPER3,CHRNA5,CREB3L1,CREB3L3,GRIA4,GRIN2D,HDAC9,MYH3,MYH8,NFATC4,RCAN1
RHOGDI Signaling	2.22	-1.63299	0.0591	ARHGAP9,CD44,CDH6,EZR,GNA15,GNAZ,ITGA10,ITGA2,ITGA8,MYH3,MYH8,MYL10,RAC3
Sertoli Cell-Sertoli Cell Junction Signaling	2.19	-1.1547	0.0567	CDH6,CLDN2,Cldn22,CLDN4,CLDN6,CREB3L1,CREB3L3,CTNNA2,ITGA2,LAMA4,LAMB1,LAMC2,MAP3K4,Tuba3a/Tuba3b
Formation of xylulose-5-phosphate	2.18		0.4	CRYL1,SORD
Phenylalanine Degradation IV (Mammalian, via Side Chain)	2.18		0.2	GOT1,GOT1L1,MAOB
Arachidonic acid metabolism	2.18	1.34164	0.111	ALOX12,ALOX5AP,AWAT1,PLA2G4A,PON1
Bile acid and bile salt metabolism	2.18	0.447214	0.111	ABCC3,CYP8B1,NCOA1,OSBPL3,SLC51A
Gαs Signaling	2.17	0.447214	0.0709	CNGA1,CREB3L1,CREB3L3,CRHR1,FSHR,GNA15,GNAZ,MC3R,RGS2
Pathogen Induced Cytokine Storm Signaling Pathway	2.16	0.5	0.0497	CASP3,CCL2,CCL21,CLEC7A,COL17A1,COL3A1,COL5A1,CXCL16,IFNA4,IFNAR1,IFNAR2,IFNG,IL12B,IL23R,LTB,NLRC4,TNFSF11,Xcl1,ZBP1
3-phosphoinositide Degradation	2.14	1.13389	0.06	ACP5,DUSP2,DUSP6,PPP1R14A,PPP1R14D,PPP2R2C,Ppp2r3d,PTPRD,PTPRU,RNGTT,SYNJ1,SYNJ2
Sleep REM Signaling Pathway	2.14	-0.707107	0.0755	CREB3L1,CREB3L3,IFNG,IL12B,LTB,PDE4A,RPS6KA2,TNFSF11
IL-23 Signaling Pathway	2.14	1.34164	0.109	IL12B,IL23R,RORA,RUNX1,TNFSF11
Docosahexaenoic Acid (DHA) Signaling	2.13	0	0.0558	APP,BMP6,CASP3,CAT,CREB3L1,CREB3L3,EGF,PLA2G4A,PRKCG,STX1A,SYNJ1,SYNJ2,SYT4,TGFA
Integrin cell surface interactions	2.13	-0.377964	0.0824	CD44,COL3A1,COL5A1,IBSP,ITGA10,ITGA2,ITGA8
Platelet Adhesion to exposed collagen	2.1		0.188	GP5,ITGA10,ITGA2
WNT/Ca+ pathway	2.1	-1.34164	0.0909	CREB3L1,CREB3L3,DVL3,FZD7,NFATC4,PDE6B
Heme signaling	2.1	0.447214	0.106	BACH1,CLEC1B,CRTC3,NCOA1,RORA
ISGylation Signaling Pathway	2.07	0.707107	0.0734	IFNA4,IFNAR1,IFNAR2,IFNG,IL10RB,IRF6,ITGA2,UBA7
D-myo-inositol-5-phosphate Metabolism	2.07	0.816497	0.0588	ACP5,DUSP2,DUSP6,PPP1R14A,PPP1R14D,PPP2R2C,Ppp2r3d,PTPRD,PTPRU,RNGTT,SYNJ1,SYNJ2
Autism Signaling Pathway	2.06	0.258199	0.0518	ALDH1A3,BCKDHB,CACNG5,CAMK2B,CCL2,DVL3,FZD7,GRIN2D,IFNG,IL12B,LTB,MR1,NLGN1,NRXN1,SLC6A19,TNFSF11
Selenocysteine Biosynthesis II (Archaea and Eukaryotes)	2.01		0.333	SARS2,SEPHS2
Synthesis of Lipoxins (LX)	2.01		0.333	ALOX12,ALOX5AP
Sertoli Cell-Germ Cell Junction Signaling Pathway (Enhanced)	1.97	-0.57735	0.0551	CAMK2B,CLDN2,Cldn22,CLDN4,CLDN6,CTNNA2,ITGA2,LAMA4,LAMB1,LAMC2,MAP3K4,PPP2R2C,RAC3
Airway Inflammation in Asthma	1.96		0.121	CCL2,IFNG,IL12B,PRG2
Role of Hypercytokinemia/hyperchemokinemia in the Pathogenesis of Influenza	1.95	0	0.0761	CCL2,IFNA4,IFNAR1,IFNAR2,IFNG,IL12B,Oas1h
Axonal Guidance Signaling	1.94		0.0445	Adam25 (includes others),ADAM7,ADAM8,ADAMTS8,BMP10,BMP6,EGF,FZD7,GNA15,GNAZ,ITGA10,ITGA2,ITGA8,ITSN1,MMP12,MYL10,NFATC4,PRKCG,RAC3,SEMA4A,SLIT3,Tuba3a/Tuba3b,WIPF1
3-phosphoinositide Biosynthesis	1.9	0.816497	0.0558	ACP5,DUSP2,DUSP6,PPP1R14A,PPP1R14D,PPP2R2C,Ppp2r3d,PTPRD,PTPRU,RNGTT,SYNJ1,SYNJ2
GABAergic Receptor Signaling Pathway (Enhanced)	1.9	0.333333	0.0643	CACNG5,CATSPER3,GABRB1,GABRQ,GOT1,GOT1L1,GRIN2D,NLGN1,NRXN1
Actin Cytoskeleton Signaling	1.89	1.63299	0.0537	EGF,EZR,FGF1,ITGA10,ITGA2,ITGA8,MYH3,MYH8,MYL10,MYLK3,NCKAP1L,RAC3,TIAM2
BBSome Signaling Pathway	1.89	0	0.0446	C5AR2,CASR,CCT8,CEP131,CMKLR1,CRHR1,DVL3,FSHR,FZD7,GPR135,GPR143,GPR153,GPR176,GPRC5B,HTR2C,INVS,MC3R,NPY4R,NTSR1,OPN1MW,P2RY1,PTGER1
Acute Phase Response Signaling	1.88	0.447214	0.0576	AMBP,C1S,CP,HAMP,ITIH2,ITIH3,ITIH4,PLG,RBP3,SOCS5,TF
Unfolded Protein Response (UPR)	1.88		0.158	CREB3L1,CREB3L3,DCSTAMP
Aspartate Degradation II	1.87		0.286	GOT1,GOT1L1
Glutaminergic Receptor Signaling Pathway (Enhanced)	1.85	0.5	0.0491	CACNG5,CAMK2B,CATSPER3,CREB3L1,CREB3L3,GABRB1,GABRQ,GOT1,GOT1L1,GRIA4,GRIN2D,PLA2G4A,PLD6,PRKCG,SLC38A5,STX1A
Gαq Signaling	1.83	1.13389	0.0592	GNA15,GNAZ,GYS2,HTR2C,NFATC4,PLD6,PRKCG,PTK2B,RAC3,RGS2
Myelination Signaling Pathway	1.83	1.29099	0.0488	ARHGAP9,BMP10,BMP6,CNTN6,CREB3L1,CREB3L3,FZD7,HDAC9,ITGA2,Klk1b1 (includes others),LAMA4,LAMB1,LAMC2,NFATC4,PTK2B,SOX8
Sensory processing of sound by outer hair cells of the cochlea	1.82	1.34164	0.0909	CIB2,EPB41L3,EZR,FSCN2,MYO3B
Cardiac β-adrenergic Signaling	1.81	0	0.0588	CACNG5,GNA15,GNAZ,PDE10A,PDE12,PDE4A,PDE6B,PDE8B,PLD6,PPP2R2C
Crosstalk between Dendritic Cells and Natural Killer Cells	1.81	1	0.0714	CAMK2B,CD83,FSCN2,IFNA4,IFNG,IL12B,LTB
Wound Healing Signaling Pathway	1.8	-0.83205	0.0522	CALCA,COL17A1,COL3A1,COL5A1,EGF,IFNG,IL12B,KRT17,LAMB1,LAMC2,LTB,TGFA,TNFSF11
Interferon Signaling	1.79		0.108	IFNA4,IFNAR1,IFNAR2,IFNG
Agranulocyte Adhesion and Diapedesis	1.77		0.0536	CCL2,CCL21,CLDN2,Cldn22,CLDN4,CLDN6,CXCL16,EZR,MMP12,MYH3,MYH8,Xcl1
Neurexins and neuroligins	1.76	-0.447214	0.0877	EPB41L3,GRIN2D,NLGN1,NRXN1,STX1A
Synaptic adhesion-like molecules	1.76		0.143	GRIA4,GRIN2D,PTPRD
Superoxide Radicals Degradation	1.75		0.25	CAT,SOD1
L1CAM interactions	1.75	0.707107	0.0645	ANK1,CNTN6,DCX,EZR,ITGA10,ITGA2,LAMB1,RPS6KA2
Caveolar-mediated Endocytosis Signaling	1.73	0.447214	0.0759	EGF,ITGA10,ITGA2,ITGA8,ITSN1,MR1
Signaling by MET	1.73	1.63299	0.0759	COL3A1,COL5A1,ITGA2,LAMA4,LAMB1,LAMC2
Sheddase Signaling Pathway	1.69	2.11058	0.0539	1810009J06Rik/Gm2663,ADAM8,CD44,ELF5,ETS2,IGFBP1,MMP12,PLG,Prss2,TGFA,TMPRSS2
GP6 Signaling Pathway	1.68	2.12132	0.0625	APBB1IP,COL17A1,COL3A1,COL5A1,LAMA4,LAMB1,LAMC2,PRKCG
Differential Regulation of Cytokine Production in Intestinal Epithelial Cells by IL-17A and IL-17F	1.66		0.13	CCL2,IFNG,IL12B
NAD Salvage Pathway II	1.66		0.13	ACP5,NMNAT2,NT5C1A
Signaling by NODAL	1.66		0.13	CFC1,GDF1,PCSK6
Role of Pattern Recognition Receptors in Recognition of Bacteria and Viruses	1.66		0.0584	CLEC7A,IFNA4,IFNG,IL12B,LTB,NLRC4,Oas1h,PRKCG,TNFSF11
Clathrin-mediated endocytosis	1.66	0.707107	0.062	BIN1,EGF,ITSN1,SNX9,SYNJ1,SYNJ2,TF,TGFA
Role of Osteoclasts in Rheumatoid Arthritis Signaling Pathway	1.64	-0.57735	0.0473	ACP5,Adam25 (includes others),ADAM7,ADAM8,COL17A1,COL3A1,COL5A1,CREB3L1,CREB3L3,CTNNA2,IFNG,MMP12,PTK2B,RAC3,TNFSF11
Visual phototransduction	1.64	-0.447214	0.082	CNGA1,OPN1MW,PDE6B,RBP3,SDR9C7
MSP-RON Signaling Pathway	1.62		0.0806	CCL2,IFNG,IL12B,Klk1b1 (includes others),RPS6KA2
Other interleukin signaling	1.61		0.125	CASP3,IL10RB,STX1A
Response to elevated platelet cytosolic Ca2+	1.61	-0.707107	0.0606	APP,EGF,ITIH3,ITIH4,PLG,PRKCG,SOD1,TF
Melatonin Degradation III	1.58		1	MPO
Sorbitol Degradation I	1.58		1	SORD
Serotonin Receptor Signaling	1.57	-1.34164	0.0426	ACAT1,APP,BST1,CACNG5,CAMK2B,CASP3,CD44,CREB3L1,CREB3L3,FBP2,GNA15,HTR2C,IL12B,MAOB,MYLK3,PCBD1,PLA2G4A,PLD6,PRKCG,RAC3
Superpathway of Inositol Phosphate Compounds	1.56	1.13389	0.0498	ACP5,DUSP2,DUSP6,PPP1R14A,PPP1R14D,PPP2R2C,Ppp2r3d,PTPRD,PTPRU,RNGTT,SYNJ1,SYNJ2
RUNX1 and FOXP3 control the development of regulatory T lymphocytes (Tregs)	1.56		0.2	IFNG,RUNX1
Collagen degradation	1.56	0.447214	0.0781	COL17A1,COL3A1,COL5A1,MMP12,TMPRSS6
Mitochondrial biogenesis	1.56	1.34164	0.0781	ACSS2,CRTC3,GABPA,NCOA1,TFB1M
Hepatitis B Chronic Liver Pathogenesis Signaling Pathway	1.54	0.632456	0.0532	ANGPT2,BUB1B,CCL2,CREB3L1,CREB3L3,ETV4,FOXA1,IFNA4,IFNAR1,PRKCG
Circadian Rhythm Signaling	1.54		0.0481	CACNG5,CAMK2B,CATSPER3,CREB3L1,CREB3L3,GNA15,GRIA4,GRIN2D,Klk1b1 (includes others),NR1D2,PRKCG,RORA,VIP
Atherosclerosis Signaling	1.54	0.816497	0.0588	ALOX12,CCL2,COL3A1,IFNG,PCYOX1,PLA2G4A,PON1,Serpina1a (includes others)
Regulation of Cellular Mechanics by Calpain Protease	1.51		0.0674	CNGA1,EGF,EZR,ITGA10,ITGA2,ITGA8
Phase I - Functionalization of compounds	1.51	-1.13389	0.0619	ACSS2,BPHL,CYP24A1,Cyp3a25 (includes others),CYP8B1,MAOB,NCOA1
Ethanol Degradation IV	1.51		0.115	ACSS2,ALDH1A3,CAT
Class A/1 (Rhodopsin-like receptors)	1.49	-0.258199	0.0452	APP,C5AR2,CCL2,CCL21,CMKLR1,CXCL16,FSHR,GPR143,HTR2C,MC3R,NPY4R,NTSR1,OPN1MW,P2RY1,PTGER1
Role of IL-17F in Allergic Inflammatory Airway Diseases	1.48		0.087	CCL2,CREB3L1,CREB3L3,RPS6KA2
NAD biosynthesis II (from tryptophan)	1.48		0.182	IDO1,NMNAT2
Phenylalanine and tyrosine metabolism	1.48		0.182	HGD,PCBD1
NER (Nucleotide Excision Repair, Enhanced Pathway)	1.47		0.0659	DNA2,ERCC4,ERCC8,GTF2H5,HMGN1,LIG4
Syndecan interactions	1.47		0.111	COL3A1,COL5A1,ITGA2
Xenobiotic Metabolism PXR Signaling Pathway	1.46	-0.707107	0.0498	ABCC3,ALDH1A3,CAMK2B,CAT,Gstm4,MAOB,NCOA1,PRKCG,Sult1c2,SULT2B1,WSCD2
FXR/RXR Activation	1.45	-0.333333	0.0513	ABCG8,CYP8B1,FOXA1,Gstm4,IFNG,IL12B,LTB,PON1,SLC51A,TNFSF11
Cell junction organization	1.45	0	0.0652	CDH6,CLDN2,CLDN4,CLDN6,COL17A1,LAMC2
Glycation Signaling Pathway	1.42	-0.904534	0.0489	APP,CASP3,CCL2,IFNG,IL12B,LTB,MAOB,PRKCG,RAC3,SOD1,TNFSF11
Adrenergic Receptor Signaling Pathway (Enhanced)	1.41	-0.632456	0.0505	Atp6ap1l,ATP6V1G2,CACNG5,CATSPER3,IFNG,IL12B,LTB,MAOB,PRKCG,TNFSF11
Oleate Biosynthesis II (Animals)	1.41		0.167	FADS2,Scd2
Reversible hydration of carbon dioxide	1.41		0.167	CA13,CA6
Vitamin D (calciferol) metabolism	1.41		0.167	CYP24A1,GC
Chondroitin Sulfate Biosynthesis	1.4		0.0704	CHST9,Sult1c2,SULT2B1,WSCD2,XYLT1
Nonhomologous End-Joining (NHEJ)	1.39	0	0.0816	LIG4,MRE11,UIMC1,XRCC5
CLEAR Signaling Pathway	1.38	0.57735	0.0456	Atp6ap1l,ATP6V1G2,BMP6,CREB3L1,CREB3L3,DEPDC5,EGF,MID1,NAGPA,PPP2R2C,PRKCG,TGFA,TNFSF11
G alpha (q) signalling events	1.37	0.333333	0.0517	APP,CASR,GNA15,GPR143,HTR2C,NTSR1,P2RY1,PTGER1,RGS2
Role of Osteoblasts, Osteoclasts and Chondrocytes in Rheumatoid Arthritis	1.37		0.048	ACP5,BGLAP,BMP10,BMP6,DKK4,DKKL1,FZD7,IFNG,NFATC4,PTK2B,TNFSF11
Parkinson's Signaling Pathway	1.36	-0.534522	0.0443	ALDH1A3,Atp6ap1l,ATP6V1G2,CACNG5,CAMK2B,CASP3,CATSPER3,GRIA4,GRIN2D,IFNG,IL12B,LTB,MAOB,TNFSF11
Synaptogenesis Signaling Pathway	1.36	0.27735	0.0443	CAMK2B,CDH6,CPLX1,CREB3L1,CREB3L3,GRIA4,GRIN2D,ITSN1,NLGN1,NRXN1,RASGRP1,STX1A,SYT4,THBS3
Nephron development	1.35		0.154	HNF1B,POU3F3
FOXO-mediated transcription of oxidative stress, metabolic and neuronal genes	1.35		0.1	CAT,FBXO32,IGFBP1
mRNA Capping	1.35		0.1	GTF2H5,NCBP2,RNGTT
Interferon gamma signaling	1.34	-0.816497	0.0612	CAMK2B,CD44,IFNG,IRF6,MID1,TRIM62
Granulocyte Adhesion and Diapedesis	1.34		0.049	CCL2,CCL21,CLDN2,Cldn22,CLDN4,CLDN6,CXCL16,EZR,MMP12,Xcl1
Neurovascular Coupling Signaling Pathway	1.34	0.904534	0.0474	APP,CACNG5,CATSPER3,GABRB1,GABRQ,GRIA4,GRIN2D,KCNJ15,P2RY1,PLA2G4A,TRPV4
Transcriptional regulation by RUNX2	1.34		0.0784	BGLAP,HEY2,RUNX1,ZNF521
Synaptic Long Term Potentiation	1.33	0.816497	0.0565	CAMK2B,CREB3L1,CREB3L3,GNA15,GRIA4,GRIN2D,PRKCG
Glutamate binding, activation of AMPA receptors and synaptic plasticity	1.32		0.0968	CAMK2B,GRIA4,PRKCG
Nicotinate metabolism	1.32		0.0968	BST1,CYP8B1,NMNAT2
Superpathway of Cholesterol Biosynthesis	1.32		0.0968	ACAT1,FDFT1,MVD
RAF/MAP kinase cascade	1.32	0.904534	0.0458	ANGPT1,APBB1IP,CAMK2B,DUSP2,DUSP6,EGF,FGF1,GRIN2D,PSMA8,RASGRP1,RGL3,TGFA

## Sheet: Ts66Yah
Ingenuity Canonical Pathways	-log(p-value)	zScore	Ratio	Molecules
GPVI-mediated activation cascade	3.89	0	0.171	CLEC1B,GP6,LAT,LCP2,LYN,PIK3R6
Neuroprotective Role of THOP1 in Alzheimer's Disease	3.69	-1.13389	0.0846	APP,CTSG,DPP4,F11,GZMA,Klk1b1 (includes others),PRSS16,Prss29,Tmprss11b,TMPRSS2,Try4/Try5
White Adipose Tissue Browning Pathway	3.43	1	0.0791	Adcy3,ANGPT2,CACNA1E,CACNA2D3,GPBAR1,KLB,MAPK11,NPPB,PPARA,RUNX1T1,THRB
Nicotinate metabolism	3.19	2	0.161	CD38,NMNAT2,NMRK1,NUDT12,PARP10
L-carnitine Biosynthesis	2.81		0.667	BBOX1,TMLHE
Fc Epsilon RI Signaling	2.75	0	0.075	LAT,LCP2,LYN,MAPK11,PIK3R6,PLA2G4D,PRKCB,PRKD1,SYNJ1
Retinoic acid Mediated Apoptosis Signaling	2.57	2.44949	0.0984	CASP8,Gm13288 (includes others),IFNAR1,PARP10,PARP3,TNFSF10
GP6 Signaling Pathway	2.55	0.333333	0.0703	COL15A1,GP6,LAMA4,LAT,LCP2,LYN,PIK3R6,PRKCB,PRKD1
Carnitine synthesis	2.52		0.5	BBOX1,TMLHE
Costimulation by the CD28 family	2.49	1.66667	0.0687	CD274,CD80,LYN,NEK4,NME5,PAK1,PIK3R6,STK26,THEM4
Phagosome Formation	2.43	0.96225	0.0397	ADCYAP1R1,ADGRL4,CLEC4E,CRHR1,Fcgr4,GABBR2,GPR150,GPR152,GPR153,GPR156,HTR1D,ITGAE,ITGAL,LAT,LYN,MARCO,MYH3,MYL3,P2RY1,PAK1,PIK3R6,PLA2G4D,PRKCB,PRKD1,PROKR1,S1PR4,TLR3,VIPR1
IL-27 Signaling Pathway	2.42	2.33333	0.0672	CD274,IFNAR1,IFNAR2,IFNGR2,MAPK11,PIK3R6,RORC,TBX21,TLR3
Neuroinflammation Signaling Pathway	2.38	2.11058	0.0485	AGER,APP,BACE2,CASP8,CD80,CXCL12,GABBR2,GABRA3,GABRB3,IFNGR2,Klk1b1 (includes others),MAPK11,NOX4,PIK3R6,PLA2G4D,TLR3
Lung Ionic Balance Signaling Pathway	2.32	1.70561	0.0421	ADCYAP1R1,ADGRL4,Clca4a/Clca4b,CRHR1,GABBR2,GPR150,GPR152,GPR153,GPR156,HTR1D,IFNAR1,IFNAR2,LYN,NOX4,P2RY1,PPM1L,PRKCB,PRKD1,PROKR1,S1PR4,TNFSF10,VIPR1
PD-1, PD-L1 cancer immunotherapy pathway	2.32	0	0.0702	CD274,CD80,IFNGR2,IL2RA,IL2RG,LAT,LCP2,PIK3R6
Production of Nitric Oxide and Reactive Oxygen Species in Macrophages	2.31	1.89737	0.0573	ARG2,IFNGR2,MAP3K13,MAPK11,ORM1,PIK3R6,PPARA,PPM1L,PPP1R10,PRKCB,PRKD1
GABAergic Receptor Signaling Pathway (Enhanced)	2.3	1.41421	0.0643	Adcy3,ALDH5A1,CACNA1E,CACNA2D3,GABBR2,GABRA3,GABRB3,NLGN1,NRXN3
NAD Salvage Pathway III	2.3		0.4	NMNAT2,NMRK1
Role of JAK1 and JAK3 in γc Cytokine Signaling	2.3	0.816497	0.087	FES,IL21R,IL2RA,IL2RG,IRS4,PIK3R6
Caspase activation via Death Receptors in the presence of ligand	2.27		0.188	CASP8,LY96,TNFSF10
Molecular Mechanisms of Cancer	2.27	1.97566	0.0372	Adcy3,ADCYAP1R1,ADGRL4,APC2,CASP8,CRHR1,E2F2,EDN1,GABBR2,GNA14,GPR150,GPR152,GPR153,GPR156,HTR1D,IFNAR1,IL10RB,IL21R,IL2RA,IL2RG,ITGAE,ITGAL,LEF1,MAPK11,P2RY1,PAK1,PIK3R6,PRKCB,PRKD1,PROKR1,S1PR4,VIPR1
Docosahexaenoic Acid (DHA) Signaling	2.26	0.57735	0.0518	Adcy3,APP,CASP8,FABP6,PIK3R6,PLA2G4D,PRKCB,PRKD1,SPTBN4,STXBP4,SYNJ1,SYT10,SYT9
Retinoate Biosynthesis I	2.25		0.1	Akr1b10,Akr1b7,Akr1c14,Akr1c19,SDR9C7
Glycation Signaling Pathway	2.23	0	0.0533	AGER,APP,CSF1,FN3K,LTB,MAPK11,NOX4,PIK3R6,PRKCB,PRKD1,SOD1,TNFSF10
Acetylcholine Receptor Signaling Pathway	2.21	0	0.0556	Adcy3,CACNA1E,CACNA2D3,CASP8,CHRNA4,CHRNA6,GNA14,PIK3R6,PRKCB,PRKD1,TH
Cardiac Hypertrophy Signaling (Enhanced)	2.18	2.32379	0.041	Adcy3,CACNA1E,CACNA2D3,EDN1,GNA14,IFNAR1,IL10RB,IL21R,IL2RA,IL2RG,ITGAE,ITGAL,LTB,MAP3K13,MAPK11,NPPB,PDE8A,PIK3R6,PRKCB,PRKD1,RCAN1,TNFSF10
Synaptogenesis Signaling Pathway	2.18	1.06904	0.0475	Adcy3,CDH4,CDH8,EFNA5,ITSN1,LYN,NLGN1,NRXN3,PAK1,PIK3R6,SNAP25,STXBP4,SYT10,SYT9,TIAM1
Semaphorin Neuronal Repulsive Signaling Pathway	2.16	0	0.0612	CSPG5,FES,ITGAE,ITGAL,MYL3,PAK1,PIK3R6,SEMA3F,VCAN
Natural Killer Cell Signaling	2.13	0.904534	0.0542	HCST,ITGAL,Klra4 (includes others),LAT,LCP2,MAP3K13,MAPK11,PAK1,PIK3R6,TNFSF10,ULBP1
S100 Family Signaling Pathway	2.1	2.11695	0.0371	ADCYAP1R1,ADGRL4,AGER,APP,CACNA1E,CACNA2D3,CRHR1,Fcgr4,GABBR2,GPR150,GPR152,GPR153,GPR156,HTR1D,IL10RB,Klk1b1 (includes others),LEF1,MAPK11,NOX4,P2RY1,PIK3R6,PLA2G4D,PRKCB,PRKD1,PROKR1,S100A4,S1PR4,TRPV6,VIPR1
NAD Signaling Pathway	2.09	1.41421	0.0596	ACADM,CD38,H1-0,NMNAT2,NMRK1,NUDT12,PARP10,PARP3,PIK3R6
KEAP1-NFE2L2 pathway	2.07	1.66667	0.0592	BACH1,NEK4,NME5,PALB2,PIK3R6,PSMB8,PSMB9,SESN2,STK26
Glutaminergic Receptor Signaling Pathway (Enhanced)	2.06	0.534522	0.046	Adcy3,CACNA1E,CACNA2D3,CAMK4,DGKE,GABBR2,GABRA3,GABRB3,KCNK9,MAPK11,PIK3R6,PLA2G4D,PRKCB,PRKD1,SNAP25
Interferon Signaling	2.01	2	0.108	IFNAR1,IFNAR2,IFNGR2,PSMB8
Mitochondrial Fatty Acid Beta-Oxidation	2.01	0	0.108	ACADM,ACSF2,MECR,THEM4
HGF Signaling	1.97	0.447214	0.0611	ETS2,ITGAE,ITGAL,MAP3K13,PAK1,PIK3R6,PRKCB,PRKD1
GABA Receptor Signaling	1.93		0.0602	Adcy3,ALDH5A1,CACNA1E,CACNA2D3,GABBR2,GABRA3,GABRB3,GNA14
eNOS Signaling	1.92	0.816497	0.0559	Adcy3,AQP7,CASP8,CHRNA4,CHRNA6,MIP,PIK3R6,PRKCB,PRKD1
Serotonin Receptor Signaling	1.9	1.41421	0.0404	Adcy3,APP,CACNA1E,CACNA2D3,CD38,EDN1,GNA14,GPBAR1,HTR1D,LYN,MAPK11,NPPB,PAK1,PIK3R6,PLA2G4D,PRKCB,PRKD1,TPH2,TRPV6
ISGylation Signaling Pathway	1.89	1.88982	0.0642	IFNAR1,IFNAR2,IL10RB,IRF4,ITGAL,S100A4,TLR3
Opioid Signaling Pathway	1.88	-0.632456	0.0463	Adcy3,CACNA1E,CACNA2D3,CAMK4,GNA14,LEF1,LYN,PRKCB,PRKD1,RGS1,RGS4,RGS5,TH
Breast Cancer Regulation by Stathmin1	1.88	0.852803	0.038	ADCYAP1R1,ADGRL4,CAMK4,CRHR1,E2F2,GABBR2,GPR150,GPR152,GPR153,GPR156,HTR1D,P2RY1,PAK1,PIK3R6,PPM1L,PPP1R10,PRKCB,PRKD1,PROKR1,S1PR4,Tuba3a/Tuba3b,TUBB4A,VIPR1
TRAIL signaling	1.87		0.25	CASP8,TNFSF10
GNRH Signaling	1.86	0	0.0518	Adcy3,CACNA1E,CACNA2D3,FSHB,GNA14,MAP3K13,MAPK11,PAK1,PRKCB,PRKD1
RAC Signaling	1.86	0.447214	0.0584	ANK1,BAIAP2,ITGAE,ITGAL,NOX4,PAK1,PIK3R6,TIAM1
NAD Salvage Pathway II	1.82		0.13	NMNAT2,NMRK1,NUDT12
Signaling by NODAL	1.82		0.13	LEFTY2,NODAL,PCSK6
Pathogen Induced Cytokine Storm Signaling Pathway	1.81	2.5	0.0419	CASP8,COL15A1,Cxcl11,CXCL12,CXCL13,IFNAR1,IFNAR2,IFNGR2,IL21R,LTB,MAPK11,RORC,SLC2A3,TBX21,TLR3,TNFSF10
CXCR4 Signaling	1.81	0.377964	0.0536	Adcy3,CXCL12,GNA14,LYN,MYL3,PAK1,PIK3R6,PRKCB,PRKD1
SPINK1 Pancreatic Cancer Pathway	1.78		0.0769	CLPS,CPA4,CPM,Klk1b1 (includes others),Try4/Try5
Other interleukin signaling	1.77		0.125	CSF1,IL10RB,SNAP25
Tumoricidal Function of Hepatic Natural Killer Cells	1.77		0.125	CASP8,ITGAL,LYVE1
DHCR24 Signaling Pathway	1.76	0.377964	0.0559	APP,C4a/C4b,NLGN1,ORM1,PIK3R6,PRKCB,PRKD1,THRB
PI3K/AKT Signaling	1.76		0.05	IFNAR1,IL10RB,IL21R,IL2RA,IL2RG,ITGAE,ITGAL,PPM1L,SYNJ1,THEM4
Elastic fibre formation	1.75	0	0.0909	ELN,EMILIN2,EMILIN3,LOXL1
TAK1-dependent IKK and NF-kappa-B activation	1.75	2	0.0909	AGER,ALPK1,APP,CASP8
GPCR-Mediated Nutrient Sensing in Enteroendocrine Cells	1.7	0	0.0588	Adcy3,CACNA1E,CACNA2D3,GNA14,GPBAR1,PRKCB,PRKD1
Th1 and Th2 Activation Pathway	1.69		0.0511	CD274,CD80,IFNAR1,IFNGR2,IL10RB,IL2RA,IL2RG,PIK3R6,TBX21
Xenobiotic Metabolism Signaling	1.67		0.0423	ABCC3,ALDH5A1,CAMK4,Ces1g,Gsta3,MAP3K13,MAPK11,Ndst3,NQO2,PIK3R6,PPM1L,PRKCB,PRKD1,Sult1c1
Immunogenic Cell Death Signaling Pathway	1.66	1.63299	0.0632	CASP8,GZMA,IFNAR1,IFNAR2,IFNGR2,TLR3
MITF-M-dependent gene expression	1.66	1.63299	0.0632	AGO1,DCT,IRF4,LEF1,MLANA,PMEL
Heme signaling	1.65	1	0.0851	BACH1,CLEC1B,LY96,PPARA
Interleukin-2 family signaling	1.65	1	0.0851	IL21R,IL2RA,IL2RG,SYNJ1
4-hydroxybenzoate Biosynthesis	1.64		1	TAT
4-hydroxyphenylpyruvate Biosynthesis	1.64		1	TAT
Dilated Cardiomyopathy Signaling Pathway	1.63	1.34164	0.053	Adcy3,CACNA1E,CACNA2D3,CAMK4,LAMA4,MAPK11,MYH3,MYL3
Role of JAK1, JAK2 and TYK2 in Interferon Signaling	1.63		0.111	IFNAR1,IFNAR2,IFNGR2
Type II Diabetes Mellitus Signaling	1.62	1	0.0526	ACSF2,CACNA1E,CACNA2D3,IRS4,PIK3R6,PRKCB,PRKD1,SOCS2
Dopamine Receptor Signaling	1.61		0.0694	Adcy3,PPM1L,PPP1R10,SLC6A3,TH
Crosstalk between Dendritic Cells and Natural Killer Cells	1.6	0.816497	0.0612	CD80,IL2RG,ITGAL,LTB,TLR3,TNFSF10
Th1 Pathway	1.6	2.64575	0.056	CD274,CD80,IFNAR1,IFNGR2,IL10RB,PIK3R6,TBX21
Formation of the anterior neural plate	1.6		0.182	POU5F1,ZNF521
Pancreatic Secretion Signaling Pathway	1.6	1	0.0453	Adcy3,CD38,Clca4a/Clca4b,LIPA,PIK3R6,PPP1R10,PRKCB,PRKD1,SNAP25,STXBP4,VIPR1
Corticotropin Releasing Hormone Signaling	1.57	0	0.0516	Adcy3,CACNA1E,CACNA2D3,CAMK4,CRHR1,MAPK11,PRKCB,PRKD1
Insulin Secretion Signaling Pathway	1.55	2.52982	0.043	Adcy3,AGO1,CACNA1E,CACNA2D3,GNA14,LYN,MAPK11,PIK3R6,PRKCB,PRKD1,SLC2A3,SNAP25
Oleate Biosynthesis II (Animals)	1.53		0.167	Scd1,Scd2
Presynaptic depolarization and calcium channel opening	1.53		0.167	CACNA1E,CACNA2D3
p75 NTR receptor-mediated signalling	1.53	2.12132	0.0506	ITSN1,NEK4,NME5,OBSCN,PIK3R6,STK26,TIAM1,TIAM2
Interferon alpha/beta signaling	1.52	2.23607	0.0658	IFNAR1,IFNAR2,IRF4,PSMB8,XAF1
Macropinocytosis Signaling	1.52	-0.447214	0.0658	CSF1,PAK1,PIK3R6,PRKCB,PRKD1
LXR/RXR Activation	1.52	-1	0.0538	ARG2,C4a/C4b,FDFT1,LY96,ORM1,Scd1,TLR3
Multiple Sclerosis Signaling Pathway	1.52	1.89737	0.0457	CASP8,IFNGR2,IL2RA,IRF4,LTB,MAPK11,PARP10,PARP3,TLR3,TNFSF10
Potassium Channels	1.51	0.816497	0.0583	GABBR2,KCND1,KCNK1,KCNK9,KCNQ4,KCNV2
Nuclear Cytoskeleton Signaling Pathway	1.5	0	0.0452	CDH4,CDH8,ITGAE,ITGAL,KIF19,KLC3,LYN,MTCL1,NDC1,TUBB4A
Inhibition of ARE-Mediated mRNA Degradation Pathway	1.48	-0.816497	0.0494	AGO1,LTB,MAPK11,PPM1L,PSMB8,PSMB9,TNFSF10,TNFSF18
Signaling by CSF1 (M-CSF) in myeloid cells	1.48		0.0968	CSF1,GAB3,LYN
Hepatic Fibrosis / Hepatic Stellate Cell Activation	1.48		0.0469	COL15A1,CSF1,EDN1,IFNAR1,IFNAR2,IFNGR2,LY96,MYH3,MYL3
Macrophage Alternative Activation Signaling Pathway	1.48	1.66667	0.0469	ACADM,CSF1,CXCL13,IL10RB,IL2RG,IRF4,MAPK11,MARCO,PIK3R6
UVB-Induced MAPK Signaling	1.46		0.0741	MAPK11,PIK3R6,PRKCB,PRKD1
Advanced glycosylation endproduct receptor signaling	1.46		0.154	AGER,APP
Passive transport by Aquaporins	1.46		0.154	AQP7,MIP
Xenobiotic Metabolism General Signaling Pathway	1.46	1.88982	0.0491	Gsta3,MAP3K13,MAPK11,NQO2,PIK3R6,PPARA,PRKCB,PRKD1
NAFLD Signaling Pathway	1.46	0	0.0446	CASP8,CPT1B,LTB,NOX4,PIK3R6,PPARA,PPM1L,SOCS2,TLR3,TNFSF10
Endothelin-1 Signaling	1.45	1.88982	0.0464	Adcy3,CASP8,EDN1,GNA14,MAPK11,PIK3R6,PLA2G4D,PRKCB,PRKD1
Hepatic Cholestasis	1.45	-0.333333	0.0444	ABCC3,Adcy3,FABP6,LTB,LY96,PPARA,PRKCB,PRKD1,SLC22A7,TNFSF10
G alpha (i) signalling events	1.44	2.11058	0.0426	APP,CXCL12,CXCL13,GABBR2,HTR1D,NPB,PPY,RGS1,RGS4,RGS5,S1PR4
CCR3 Signaling in Eosinophils	1.43	0.447214	0.0515	GNA14,MAPK11,PAK1,PIK3R6,PLA2G4D,PRKCB,PRKD1
Mitochondrial Division Signaling Pathway	1.42	1.41421	0.0482	APP,CACNA1E,CACNA2D3,CASP8,GNA14,PPM1L,PRKD1,S1PR4
Synaptic Long Term Depression	1.41	0.333333	0.0455	CACNA1E,CACNA2D3,CRHR1,GNA14,LYN,PLA2G4D,PPM1L,PRKCB,PRKD1
Interleukin-3, Interleukin-5 and GM-CSF signaling	1.41	2	0.0714	IL2RA,IL2RG,LYN,SYNJ1
G-Protein Coupled Receptor Signaling	1.4	1.4596	0.0337	Adcy3,ADCYAP1R1,ADGRL4,CAMK4,CRHR1,GABBR2,GNA14,GPR150,GPR152,GPR153,GPR156,HTR1D,MAP3K13,MAPK11,MYL3,P2RY1,PAK1,PDE8A,PIK3R6,PRKCB,PROKR1,RGS4,S1PR4,VIPR1
Role of PKR in Interferon Induction and Antiviral Response	1.4	2.44949	0.0507	CASP8,IFNAR1,IFNAR2,IFNGR2,MAPK11,MARCO,TLR3
SNARE Signaling Pathway	1.4	0	0.0507	Adcy3,MYH3,MYL3,SNAP25,STXBP4,SYT10,SYT9
Acetylcholine binding and downstream events	1.4		0.143	CHRNA4,CHRNA6
STAT3 Pathway	1.39	2	0.0504	IFNAR1,IL10RB,IL21R,IL2RA,IL2RG,MAPK11,SOCS2
Neurexins and neuroligins	1.38	0	0.0702	NLGN1,NRXN3,SYT10,SYT9
LPS/IL-1 Mediated Inhibition of RXR Function	1.37		0.0403	ABCC3,ACSF2,ALDH5A1,CPT1B,Cyp2c40 (includes others),Cyp2t4,FABP6,Gsta3,LY96,Ndst3,PPARA,Sult1c1
Methylglyoxal Degradation III	1.37		0.0882	Akr1b10,Akr1b7,Akr1c14
Triacylglycerol Biosynthesis	1.36		0.069	ELOVL2,PLPP5,PLPPR4,PNPLA1
Class A/1 (Rhodopsin-like receptors)	1.36	0.83205	0.0392	APP,CXCL12,CXCL13,EDN1,FSHB,GPBAR1,HTR1D,NPB,P2RY1,PLPPR4,PPY,PROKR1,S1PR4
Cellular Effects of Sildenafil (Viagra)	1.35	-0.426401	0.0336	Adcy3,ADCYAP1R1,ADGRL4,CACNA1E,CACNA2D3,CASP8,CRHR1,GABBR2,GPR150,GPR152,GPR153,GPR156,HTR1D,MAPK11,MYH3,MYL3,P2RY1,PIK3R6,PPM1L,PPP1R10,PROKR1,S1PR4,VIPR1
LPS-stimulated MAPK Signaling	1.34	0	0.0588	MAPK11,PAK1,PIK3R6,PRKCB,PRKD1
IL-9 Signaling	1.34		0.0857	IL2RG,PIK3R6,SOCS2
Oncogene Induced Senescence	1.34		0.0857	AGO1,E2F2,ETS2
Cachexia Signaling Pathway	1.34	0.83205	0.038	Adcy3,AGO1,CASP8,FBXO32,IFNGR2,LTB,MAPK11,NOX4,PIK3R6,PRKCB,PRKD1,PSMB8,PSMB9,TNFSF10
Alanine Biosynthesis II	1.34		0.5	GPT
Alanine Degradation III	1.34		0.5	GPT
Alanine metabolism	1.34		0.5	GPT
Epoxysqualene Biosynthesis	1.34		0.5	FDFT1
L-glutamine Biosynthesis II (tRNA-dependent)	1.34		0.5	GATB
Transport of glycerol from adipocytes to the liver by Aquaporins	1.34		0.5	AQP7
Beta-catenin independent WNT signaling	1.33	2.44949	0.0439	AGO1,LEF1,NEK4,NME5,PIK3R6,PRKCB,PSMB8,PSMB9,STK26
CREB Signaling in Neurons	1.33	1.14708	0.0341	Adcy3,ADCYAP1R1,ADGRL4,CACNA1E,CACNA2D3,CAMK4,CRHR1,GABBR2,GNA14,GPR150,GPR152,GPR153,GPR156,HTR1D,P2RY1,PIK3R6,PRKCB,PRKD1,PROKR1,S1PR4,VIPR1
NRF2-mediated Oxidative Stress Response	1.32		0.0407	BACH1,CBR1,Cyp2c40 (includes others),Cyp2t4,DNAJB5,Gsta3,NQO2,PIK3R6,PRKCB,PRKD1,SOD1
G alpha (q) signalling events	1.32	2.12132	0.046	APP,EDN1,GNA14,P2RY1,PROKR1,RGS1,RGS4,RGS5
HDR through Homologous Recombination (HRR) or Single Strand Annealing (SSA)	1.32	-0.816497	0.0526	EME2,FIRRM,GEN1,PALB2,RAD1,XRCC2
Netrin Signaling	1.31	0.707107	0.0457	CACNA1E,CACNA2D3,PAK1,PIK3R6,PRKCB,PRKD1,SNAP25,TIAM1
C-type lectin receptors (CLRs)	1.3	1.13389	0.0483	CASP8,CLEC4E,LYN,MUC16,PAK1,PSMB8,PSMB9
G alpha (s) signalling events	1.3	0.377964	0.0483	ADCYAP1R1,CRHR1,FSHB,GPBAR1,GPR150,PDE8A,VIPR1

## Sheet: Ts1Cje
Ingenuity Canonical Pathways	-log(p-value)	zScore	Ratio	Molecules
G alpha (i) signalling events	3.97	-1.06904	0.0543	ADRA2A,APLNR,C3AR1,C5,CCR3,CXCL16,CXCR5,GAL,GNB3,GPR37,HTR1D,NPB,RGS6,RGS8
Serotonin Receptor Signaling	3.48	-0.229416	0.0404	ADCY10,ADRA2A,ARRB2,CACNA2D3,CAMK2B,GNB3,GPR37,HCK,HTR1D,KCNN2,MAOA,NPPB,PLA2G12A,PLCD1,PLD6,PTGS1,SHANK3,TRPC1,TRPC6
Agranulocyte Adhesion and Diapedesis	3.44		0.0536	AOC3,C5,Ccl3,Ccl9,CCR3,CLDN8,CXCL16,CXCR5,MMP20,MYH13,MYH8,VCAM1
Transport of inorganic cations/anions and amino acids/oligopeptides	3.37	0.707107	0.0741	AHCYL2,SLC12A4,SLC15A3,SLC24A3,SLC24A4,SLC25A18,SLC26A7,SLC7A9
Class A/1 (Rhodopsin-like receptors)	3.35	-0.774597	0.0452	ADRA2A,APLNR,C3AR1,C5,C5AR2,CCR3,CXCL16,CXCR5,GAL,GPR37,GPR65,HTR1D,NLN,NPB,PRLHR
Cellular Effects of Sildenafil (Viagra)	3.32	-1.04257	0.035	ADCY10,ADGRE1,ADRA2A,APLNR,C3AR1,C5AR2,CACNA2D3,CAPN3,CAPN6,CCR3,GNB3,GPR155,GPR160,GPR37,GPR65,HTR1D,KCNN2,MYH13,MYH8,NOS3,PRKD2,PRLHR,TRPC6,VIPR1
Neurovascular Coupling Signaling Pathway	3.3	-0.301511	0.0517	CACNA2D3,CATSPER3,GABRE,GABRR1,GRIN3B,KCNJ10,KCNJ4,KCNMB4,KCNN2,NOS3,PLA2G12A,PTGS1
Elastic fibre formation	3.12	-0.447214	0.114	BMP10,BMP2,GDF5,LTBP1,MFAP2
Biotin-carboxyl Carrier Protein Assembly	3.1		0.667	ACACA,HLCS
Dilated Cardiomyopathy Signaling Pathway	3.03	0	0.0596	ADCY10,CACNA2D3,CAMK2B,CATSPER3,LAMA4,MYH13,MYH8,TNNC2,TNNT3
Calcium Signaling	2.98	-1.34164	0.0505	CACNA2D3,CAMK2B,CATSPER3,CHRNA9,GRIN3B,MYH13,MYH8,TNNC2,TNNT3,TRPC1,TRPC6
Sperm Motility	2.91	0	0.0467	ADCY10,EPHA2,FLT3LG,GNB3,HCK,LTK,NPPB,NTRK1,PLA2G12A,PLCD1,PTK7,RET
Potassium Channels	2.8	-1.88982	0.068	GNB3,KCNH4,KCNH5,KCNJ10,KCNJ4,KCNMB4,KCNN2
GABA Receptor Signaling	2.78		0.0602	ADCY10,CACNA2D3,CATSPER3,GABRE,GABRR1,GNB3,GPR37,KCNN2
Circadian Rhythm Signaling	2.73		0.0444	ADCY10,CACNA2D3,CAMK2B,CATSPER3,CIART,GNB3,GRIN3B,HCK,HLF,Klk1b1 (includes others),PLCD1,TRPC6
Molecular Mechanisms of Cancer	2.62	-1.56893	0.0302	ADCY10,ADGRE1,ADRA2A,APLNR,BMP10,BMP2,BMP3,C3AR1,C5AR2,CAMK2B,CCR3,GNB3,GPR155,GPR160,GPR37,GPR65,HHAT,HTR1D,IL15RA,IL27RA,IL31RA,ITGA1,MMP20,Naip1 (includes others),PRLHR,VIPR1
Lung Ionic Balance Signaling Pathway	2.55	-0.942809	0.0345	ADGRE1,ADRA2A,APLNR,ASIC2,C3AR1,C5AR2,CCR3,GPR155,GPR160,GPR37,GPR65,HCK,HTR1D,KCNMB4,PLCD1,PRLHR,TNFSF10,VIPR1
CREB Signaling in Neurons	2.48	-1.88562	0.0325	ADCY10,ADGRE1,ADRA2A,APLNR,C3AR1,C5AR2,CACNA2D3,CAMK2B,CATSPER3,CCR3,GNB3,GPR155,GPR160,GPR37,GPR65,HTR1D,NTRK1,PLCD1,PRLHR,VIPR1
G-Protein Coupled Receptor Signaling	2.41	-1.2792	0.0309	ADCY10,ADGRE1,ADRA2A,APLNR,ARRB2,C3AR1,C5AR2,CAMK2B,CCR3,GNB3,GPR155,GPR160,GPR37,GPR65,HTR1D,KCNN2,PDE11A,PLD6,PRLHR,RAPGEF4,SIX2,VIPR1
IL-15 Production	2.38	-1.13389	0.0574	EPHA2,FLT3LG,HCK,LTK,NTRK1,PTK7,RET
S100 Family Signaling Pathway	2.25	-1.70561	0.0294	ADGRE1,ADRA2A,AGER,APLNR,C3AR1,C5AR2,CACNA2D3,CAMK2B,CATSPER3,CCR3,GPR155,GPR160,GPR37,GPR65,HTR1D,Klk1b1 (includes others),MMP20,PLA2G12A,PLCD1,PRLHR,S100A5,VCAM1,VIPR1
Granulocyte Adhesion and Diapedesis	2.16		0.0441	C5,Ccl3,Ccl9,CCR3,CLDN8,CXCL16,CXCR5,MMP20,VCAM1
Phagosome Formation	2.15	-0.894427	0.0297	ADGRE1,ADRA2A,AP1S3,APLNR,C3AR1,C5AR2,CCR3,GPR155,GPR160,GPR37,GPR65,HCK,HTR1D,ITGA1,MYH13,MYH8,PLA2G12A,PLD6,PRLHR,RAPGEF4,VIPR1
Opioid Signaling Pathway	2.14	-1.66667	0.0391	ADCY10,ARRB2,CACNA2D3,CAMK2B,CATSPER3,GNB3,GRIN3B,HCK,NOS3,RGS6,RGS8
BBSome Signaling Pathway	2.09	-1.80739	0.0325	ADGRE1,ADRA2A,APLNR,ARRB2,BBS1,C3AR1,C5AR2,CCR3,CCT8,GPR155,GPR160,GPR37,GPR65,HTR1D,PRLHR,VIPR1
Glutaminergic Receptor Signaling Pathway (Enhanced)	2.08	-0.904534	0.0368	ADCY10,CACNA2D3,CAMK2B,CATSPER3,GABRE,GABRR1,GRIN3B,PLA2G12A,PLCD1,PLD6,SHANK3,TRPC1
Gustation Pathway	2.07	-0.707107	0.0427	ADCY10,ASIC2,CACNA2D3,CATSPER3,GABRE,GABRR1,GNB3,GPR37,KCNN2
Cardiomyocyte Differentiation via BMP Receptors	2.06		0.115	BMP10,BMP2,NPPB
GABAergic Receptor Signaling Pathway (Enhanced)	2.06	1.63299	0.05	ADCY10,CACNA2D3,CATSPER3,GABRE,GABRR1,GNB3,GRIN3B
G alpha (12/13) signalling events	1.98	0.447214	0.0625	ARHGEF39,ARHGEF40,GNB3,ITSN1,MCF2L
Degradation of the extracellular matrix	1.96	-2.23607	0.0617	ADAMTS16,ADAMTS8,CAPN3,CAPN6,MMP20
Phase I - Functionalization of compounds	1.95	-0.447214	0.0531	AOC3,Cyp11b1,CYP39A1,CYP4X1,MAOA,PTGS1
Platelet homeostasis	1.86	-0.447214	0.0581	GNB3,KCNMB4,NOS3,PDE11A,TRPC6
GABA receptor activation	1.77	-2	0.0667	GABRR1,GNB3,KCNJ10,KCNJ4
Adrenergic Receptor Signaling Pathway (Enhanced)	1.76	-0.707107	0.0404	ADCY10,ADRA2A,CACNA2D3,CATSPER3,MAOA,PLCD1,TNFSF10,TNFSF13B
Kinesins	1.72	-1	0.0645	KIF18A,KIF26B,KIFC2,TUBA8
cAMP-mediated signaling	1.72	-0.707107	0.0373	ADCY10,ADRA2A,APLNR,CAMK2B,HTR1D,PDE11A,PLD6,RAPGEF4,VIPR1
Post-translational modification: synthesis of GPI-anchored proteins	1.72	-1.34164	0.0538	IZUMO1R,LYPD2,LYPD3,MDGA2,TECTB
Heparan Sulfate Biosynthesis (Late Stages)	1.71		0.0532	Ces1b/Ces1c,Ces1e,NDST2,Sult2a1 (includes others),WSCD1
Orexin Signaling Pathway	1.71	-0.333333	0.0372	ADCY10,CACNA2D3,CAMK2B,CATSPER3,GNB3,PLA2G12A,PLCD1,TRPC1,TRPC6
Striated Muscle Contraction	1.67		0.0833	MYH8,TNNC2,TNNT3
Crosstalk between Dendritic Cells and Natural Killer Cells	1.64	0	0.051	CAMK2B,H2-Eb1,IL15RA,TNFSF10,TYROBP
Axonal Guidance Signaling	1.6		0.029	ADAMTS16,ADAMTS8,BMP10,BMP2,BMP3,EPHA2,GNB3,ITGA1,ITSN1,Mmp1a,MMP20,NTRK1,PLCD1,SLIT3,TUBA8
Heparan Sulfate Biosynthesis	1.59		0.0495	Ces1b/Ces1c,Ces1e,NDST2,Sult2a1 (includes others),WSCD1
Neuropathic Pain Signaling in Dorsal Horn Neurons	1.59	-1.34164	0.0495	CAMK2B,GPR37,GRIN3B,KCNN2,PLCD1
Complement System	1.58		0.0769	C1QB,C3AR1,C5
Reelin Signaling in Neurons	1.57	-1	0.0435	ARHGEF39,ARHGEF40,CAMK2B,GRIN3B,HCK,MAP4K1
Rap1 signalling	1.55		0.125	RAPGEF4,RASGRP2
Superpathway of Citrulline Metabolism	1.55		0.125	CPS1,NOS3
Multiple Sclerosis Signaling Pathway	1.53	-1.41421	0.0365	C1QB,C5,CAPN3,CAPN6,CTNNA3,GRIN3B,TNFSF10,TNFSF13B
Transcriptional regulation of pluripotent stem cells	1.51		0.118	LIN28A,ZIC3
Zygotic genome activation (ZGA)	1.51		0.118	DPPA2,TEAD4
Ion channel transport	1.49	0.377964	0.0383	ASIC2,ATP13A4,CAMK2B,CLCN6,TRPC1,TRPC6,WNK3
Extracellular matrix organization	1.49	0.447214	0.0467	COL6A6,DMP1,ITGA1,LAMA4,TNC
Cardiac Hypertrophy Signaling (Enhanced)	1.47	-1.26491	0.0279	ADCY10,ADRA2A,CACNA2D3,CAMK2B,GNB3,IL15RA,IL27RA,IL31RA,ITGA1,NPPB,PDE11A,PLCD1,PLD6,TNFSF10,TNFSF13B
Assembly and cell surface presentation of NMDA receptors	1.45		0.0682	CAMK2B,GRIN3B,TUBA8
Netrin-1 signaling	1.45		0.0682	SLIT3,TRPC1,TRPC6
Parkinson's Signaling Pathway	1.43	-1.26491	0.0316	CACNA2D3,CAMK2B,CATSPER3,GPR37,GRIN3B,MAOA,NOS3,TNFSF10,TNFSF13B,TUBA8
GPCR-Mediated Integration of Enteroendocrine Signaling Exemplified by an L Cell	1.43	-1	0.0526	ADCY10,GAL,PLCD1,VIPR1
Mineralocorticoid Biosynthesis	1.42		0.105	Cyp11b1,Hsd3b4 (includes others)
Endocannabinoid Neuronal Synapse Pathway	1.42	-0.447214	0.04	ADCY10,CACNA2D3,CATSPER3,GNB3,GRIN3B,PLCD1
tRNA Splicing	1.42		0.0667	PDE11A,PLD6,TSEN15
Factors Promoting Cardiogenesis in Vertebrates	1.41	0.816497	0.0397	BMP10,BMP2,BMP3,CAMK2B,NPPB,PLCD1
Glucocorticoid Biosynthesis	1.37		0.1	Cyp11b1,Hsd3b4 (includes others)
Endothelin-1 Signaling	1.37	1.63299	0.0361	ADCY10,CASP14,NOS3,PLA2G12A,PLCD1,PLD6,PTGS1
Eicosanoid Signaling	1.35	0.333333	0.0319	ADCY10,AP1S3,ARRB2,GNB3,KCNMB4,PLA2G12A,PLCD1,PTGS1,RAPGEF4
Breast Cancer Regulation by Stathmin1	1.35	-1	0.0264	ADGRE1,ADRA2A,APLNR,C3AR1,C5AR2,CAMK2B,CCR3,GNB3,GPR155,GPR160,GPR37,GPR65,HTR1D,PRLHR,TUBA8,VIPR1
Inositol phosphate metabolism	1.35		0.0625	ITPKB,PLCD1,PPIP5K1
Amyotrophic Lateral Sclerosis Signaling	1.35	-1	0.0427	CACNA2D3,CAPN3,CAPN6,GRIN3B,Naip1 (includes others)
Formation of the ureteric bud	1.34		0.0952	RET,SIX2
GPCR-Mediated Nutrient Sensing in Enteroendocrine Cells	1.33	0	0.042	ADCY10,CACNA2D3,CATSPER3,PLCD1,RAPGEF4
Apelin Muscle Signaling Pathway	1.33		0.0612	APLNR,GNB3,NOS3
Metabolism of water-soluble vitamins and cofactors	1.33	0	0.0488	ACACA,ACP5,AMN,HLCS
Acetylcholine Receptor Signaling Pathway	1.33	-1.13389	0.0354	ADCY10,CACNA2D3,CAMK2B,CASP14,CATSPER3,CHRNA9,PLCD1
Human Embryonic Stem Cell Pluripotency	1.32	0.447214	0.035	BMP10,BMP2,BMP3,Klk1b1 (includes others),LEFTY2,NTRK1,ZIC3
Neuroinflammation Signaling Pathway	1.32	-0.447214	0.0303	AGER,GABRE,GABRR1,GRIN3B,H2-Eb1,Klk1b1 (includes others),Naip1 (includes others),PLA2G12A,TYROBP,VCAM1
nNOS Signaling in Neurons	1.31		0.06	CAPN3,CAPN6,GRIN3B
nNOS Signaling in Skeletal Muscle Cells	1.31		0.06	CACNA2D3,CAPN3,CATSPER3
L-carnitine Biosynthesis	1.31		0.333	TMLHE
Adrenomedullin signaling pathway	1.3	-1.88982	0.0347	ADCY10,GPR37,KCNN2,NOS3,PLCD1,TFAP2B,TFAP2E
